# Supplementary material for: Vaccination decreases the risk of influenza A virus reassortment but not genetic variation in pigs
Source: eLife. 2022 Sep 2;11:e78618. doi: 10.7554/eLife.78618 (PMC9439680; doi:10.7554/eLife.78618)
Supplement: Figure 2—source data 2. [file elife-78618-fig2-data2.zip]

Archive with 2 entries (2 files):
- Figure 2 - source data 2.tsv
- __MACOSX/._Figure 2 - source data 2.tsv
