# Supplementary material for: Vaccination decreases the risk of influenza A virus reassortment but not genetic variation in pigs
Source: eLife. 2022 Sep 2;11:e78618. doi: 10.7554/eLife.78618 (PMC9439680; doi:10.7554/eLife.78618)
Supplement: Figure 2—source data 2. [file elife-78618-fig2-data2.zip › Figure 2 - source data 2.tsv]

Name	Sequence	Sequence List Name
4490-2_PB2.	---------------------------------------------------------------------------------------------------------------------------------------------------------------------------------------------------------------------------------------------------------------------------------------------------------------------------------------------------------------------------------------------------------------…	PB2
4490-1_PB2.	---------------------------------------------------------------------------------------------------------------------------------------------------------------------------------------------------------------------------------------------------------------------------------------------------------------------------------------------------------------------------------------------------------------…	PB2
4490-3_PB2	-------------AAGAACCAAGAGATCTAATGTCGCAGTCCCGCACTCGCGAGATACTCACTAAGACCACTGTGGACCACATGGCCATAATCAAAAAGTACACATCAGGAAGGCAAGAGAAAAACCCCGCACTCAGAATGAAGTGGATGATGGCAATGAGATACCCAATTACAGCAGACAAGAGAATAATGGACATGATTCCAGAAAGGAATGAACAAGGACAAACCCTCTGGAGCAAAACAAACGATGCTGGATCGGACCGTGTGATGGTATCACCCCTGGCCGTAACATGGTGGAATAGAAATGGCCCAACAACAAGCACAGTCCACTACCCTAAGGTATATAAAACTTATTTTGAAAAGGTCGAAAGATTAAAACATGGTACCTTTGGCCCTGTC…	PB2
4490-24_PB2	ATGGAGAGAATAAAAGAACTAAGAGATCTAATGTCGCAGTCCCGCACTCGCGAGATACTCACTAAGACCACTGTGGACCACATGGCCATAATCAAAAAGTACACATCAGGAAGGCAAGAGAAAAACCCCGCACTCAGAATGAAGTGGATGATGGCAATGAGATACCCAATTACAGCAGACAAGAGAATAATGGACATGATTCCAGAAAGGAATGAACAAGGACAAACCCTCTGGAGCAAAACAAACGATGCTGGATCGGACCGTGTGATGGTATCACCCCTGGCCGTAACATGGTGGAATAGAAATGGCCCAACAACAAGCACAGTCCACTACCCTAAGGTATATAAAACTTATTTTGAAAAGGTCGAAAGATTAAAACATGGTACCTTTGGCCCTGTC…	PB2
4490-30_PB2	ATGGAGAGAATAAAAGAACTAAGAGATCTAATGTCGCAGTCCCGCACTCGCGAGATACTCACTAAGACCACTGTGGACCACATGGCCATAATCAAAAAGTACACATCAGGAAGGCAAGAGAAAAACCCCGCACTCAGAATGAAGTGGATGATGGCAATGAGATACCCAATTACAGCAGACAAGAGAATAATGGACATGATTCCAGAAAGGAATGAACAAGGACAAACCCTCTGGAGCAAAACAAACGATGCTGGATCGGACCGTGTGATGGTATCACCCCTGGCCGTAACATGGTGGAATAGAAATGGCCCAACAACAAGCACAGTCCACTACCCTAAGGTATATAAAACTTATTTTGAAAAGGTCGAAAGATTAAAACATGGTACCTTTGGCCCTGTC…	PB2
4490-29_PB2	ATGGAGAGAATAAAAGAACTAAGAGATCTAATGTCGCAGTCCCGCACTCGCGAGATACTCACTAAGACCACTGTGGACCACATGGCCATAATCAAAAAGTACACATCAGGAAGGCAAGAGAAAAACCCCGCACTCAGAATGAAGTGGATGATGGCAATGAGATACCCAATTACAGCAGACAAGAGAATAATGGACATGATTCCAGAAAGGAATGAACAAGGACAAACCCTCTGGAGCAAAACAAACGATGCTGGATCGGACCGTGTGATGGTATCACCCCTGGCCGTAACATGGTGGAATAGAAATGGCCCAACAACAAGCACAGTCCACTACCCTAAGGTATATAAAACTTATTTTGAAAAGGTCGAAAGATTAAAACATGGTACCTTTGGCCCTGTC…	PB2
4490-31_PB2	ATGGAGAGAATAAAAGAACTAAGAGATCTAATGTCGCAGTCCCGCACTCGCGAGATACTCACTAAGACCACTGTGGACCACATGGCCATAATCAAAAAGTACACATCAGGAAGGCAAGAGAAAAACCCCGCACTCAGAATGAAGTGGATGATGGCAATGAGATACCCAATTACAGCAGACAAGAGAATAATGGACATGATTCCAGAAAGGAATGAACAAGGACAAACCCTCTGGAGCAAAACAAACGATGCTGGATCGGACCGTGTGATGGTATCACCCCTGGCCGTAACATGGTGGAATAGAAATGGCCCAACAACAAGCACAGTCCACTACCCTAAGGTATATAAAACTTATTTTGAAAAGGTCGAAAGATTAAAACATGGTACCTTTGGCCCTGTC…	PB2
4490-28_PB2	ATGGAGAGAATAAAAGAACTAAGAGATCTAATGTCGCAGTCCCGCACTCGCGAGATACTCACTAAGACCACTGTGGACCACATGGCCATAATCAAAAAGTACACATCAGGAAGGCAAGAGAAAAACCCCGCACTCAGAATGAAGTGGATGATGGCAATGAGATACCCAATTACAGCAGACAAGAGAATAATGGACATGATTCCAGAAAGGAATGAACAAGGACAAACCCTCTGGAGCAAAACAAACGATGCTGGATCGGACCGTGTGATGGTATCACCCCTGGCCGTAACATGGTGGAATAGAAATGGCCCAACAACAAGCACAGTCCACTACCCTAAGGTATATAAAACTTATTTTGAAAAGGTCGAAAGATTAAAACATGGTACCTTTGGCCCTGTC…	PB2
4490-25_PB2	ATGGAGAGAATAAAAGAACTAAGAGATCTAATGTCGCAGTCCCGCACTCGCGAGATACTCACTAAGACCACTGTGGACCACATGGCCATAATCAAAAAGTACACATCAGGAAGGCAAGAGAAAAACCCCGCACTCAGAATGAAGTGGATGATGGCAATGAGATACCCAATTACAGCAGACAAGAGAATAATGGACATGATTCCAGAAAGGAATGAACAAGGACAAACCCTCTGGAGCAAAACAAACGATGCTGGATCGGACCGTGTGATGGTATCACCCCTGGCCGTAACATGGTGGAATAGAAATGGCCCAACAACAAGCACAGTCCACTACCCTAAGGTATATAAAACTTATTTTGAAAAGGTCGAAAGATTAAAACATGGTACCTTTGGCCCTGTC…	PB2
4490-27_PB2	ATGGAGAGAATAAAAGAACTAAGAGATCTAATGTCGCAGTCCCGCACTCGCGAGATACTCACTAAGACCACTGTGGACCACATGGCCATAATCAAAAAGTACACATCAGGAAGGCAAGAGAAAAACCCCGCACTCAGAATGAAGTGGATGATGGCAATGAGATACCCAATTACAGCAGACAAGAGAATAATGGACATGATTCCAGAAAGGAATGAACAAGGACAAACCCTCTGGAGCAAAACAAACGATGCTGGATCGGACCGTGTGATGGTATCACCCCTGGCCGTAACATGGTGGAATAGAAATGGCCCAACAACAAGCACAGTCCACTACCCTAAGGTATATAAAACTTATTTTGAAAAGGTCGAAAGATTAAAACATGGTACCTTTGGCCCTGTC…	PB2
4490-34_PB2	ATGGAGAGAATAAAAGAACTAAGAGATCTAATGTCGCAGTCCCGCACTCGCGAGATACTCACTAAGACCACTGTGGACCACATGGCCATAATCAAAAAGTACACATCAGGAAGGCAAGAGAAAAACCCCGCACTCAGAATGAAGTGGATGATGGCAATGAGATACCCAATTACAGCAGACAAGAGAATAATGGACATGATTCCAGAAAGGAATGAACAAGGACAAACCCTCTGGAGCAAAACAAACGATGCTGGATCGGACCGTGTGATGGTATCACCCCTGGCCGTAACATGGTGGAATAGAAATGGCCCAACAACAAGCACAGTCCACTACCCTAAGGTATATAAAACTTATTTTGAAAAGGTCGAAAGATTAAAACATGGTACCTTTGGCCCTGTC…	PB2
4490-32_PB2	ATGGAGAGAATAAAAGAACTAAGAGATCTAATGTCGCAGTCCCGCACTCGCGAGATACTCACTAAGACCACTGTGGACCACATGGCCATAATCAAAAAGTACACATCAGGAAGGCAAGAGAAAAACCCCGCACTCAGAATGAAGTGGATGATGGCAATGAGATACCCAATTACAGCAGACAAGAGAATAATGGACATGATTCCAGAAAGGAATGAACAAGGACAAACCCTCTGGAGCAAAACAAACGATGCTGGATCGGACCGTGTGATGGTATCACCCCTGGCCGTAACATGGTGGAATAGAAATGGCCCAACAACAAGCACAGTCCACTACCCTAAGGTATATAAAACTTATTTTGAAAAGGTCGAAAGATTAAAACATGGTACCTTTGGCCCTGTC…	PB2
4490-12_PB2.	---------------------------------------------------------------------------------------------------------------------------------------------------------------------------------------------------------------------------------------------------------------------------------------------------------------------------------------------------------------------------------------------------------------…	PB2
5174-30_PB2.	ATGGAGAGAATAAAAGAACTAAGAGATCTAATGTCGCAGTCCCGCACTCGCGAGATACTCACTAAGACCACTGTGGACCACATGGCCATAATCAAAAAGTACACATCAGGAAGGCAAGAGAAAAACCCCGCACTCAGAATGAAGTGGATGATGGCAATGAGATACCCAATTACAGCAGACAAGAGAATAATGGACATGATTCCAGAAAGGAATGAACAAGGACAAACCCTCTGGAGCAAAACAAACGATGCTGGATCGGACCGTGTGATGGTATCACCCCTGGCCGTAACATGGTGGAATAGAAATGGCCCAACAACAAGCACAGTCCACTACCCTAAGGTATATAAAACTTATTTTGAAAAGGTCGAAAGATTAAAACATGGTACCTTTGGCCCTGTC…	PB2
5174-34_PB2	ATGGAGAGAATAAAAGAACTAAGAGATCTAATGTCGCAGTCCCGCACTCGCGAGATACTCACTAAGACCACTGTGGACCACATGGCCATAATCAAAAAGTACACATCAGGAAGGCAAGAGAAAAACCCCGCACTCAGAATGAAGTGGATGATGGCAATGAGATACCCAATTACAGCAGACAAGAGAATAATGGACATGATTCCAGAAAGGAATGAACAAGGACAAACCCTCTGGAGCAAAACAAACGATGCTGGATCGGACCGTGTGATGGTATCACCCCTGGCCGTAACATGGTGGAATAGAAATGGCCCAACAACAAGCACAGTCCACTACCCTAAGGTATATAAAACTTATTTTGAAAAGGTCGAAAGATTAAAACATGGTACCTTTGGCCCTGTC…	PB2
5174-33_PB2	ATGGAGAGAATAAAAGAACTAAGAGATCTAATGTCGCAGTCCCGCACTCGCGAGATACTCACTAAGACCACTGTGGACCACATGGCCATAATCAAAAAGTACACATCAGGAAGGCAAGAGAAAAACCCCGCACTCAGAATGAAGTGGATGATGGCAATGAGATACCCAATTACAGCAGACAAGAGAATAATGGACATGATTCCAGAAAGGAATGAACAAGGACAAACCCTCTGGAGCAAAACAAACGATGCTGGATCGGACCGTGTGATGGTATCACCCCTGGCCGTAACATGGTGGAATAGAAATGGCCCAACAACAAGCACAGTCCACTACCCTAAGGTATATAAAACTTATTTTGAAAAGGTCGAAAGATTAAAACATGGTACCTTTGGCCCTGTC…	PB2
5174-6_PB2	ATGGAGAGAATAAAAGAACTAAGAGATCTAATGTCGCAGTCCCGCACTCGCGAGATACTCACTAAGACCACTGTGGACCACATGGCCATAATCAAAAAGTACACATCAGGAAGGCAAGAGAAAAACCCCGCACTCAGAATGAAGTGGATGATGGCAATGAGATACCCAATTACAGCAGACAAGAGAATAATGGACATGATTCCAGAAAGGAATGAACAAGGACAAACCCTCTGGAGCAAAACAAACGATGCTGGATCGGACCGTGTGATGGTATCACCCCTGGCCGTAACATGGTGGAATAGAAATGGCCCAACAACAAGCACAGTCCACTACCCTAAGGTATATAAAACTTATTTTGAAAAGGTCGAAAGATTAAAACATGGTACCTTTGGCCCTGTC…	PB2
5184-8_PB2	ATGGAGAGAATAAAAGAACTAAGAGATCTAATGTCGCAGTCCCGCACTCGCGAGATACTCACTAAGACCACTGTGGACCACATGGCCATAATCAAAAAGTACACATCAGGAAGGCAAGAGAAAAACCCCGCACTCAGAATGAAGTGGATGATGGCAATGAGATACCCAATTACAGCAGACAAGAGAATAATGGACATGATTCCAGAAAGGAATGAACAAGGACAAACCCTCTGGAGCAAAACAAACGATGCTGGATCGGACCGTGTGATGGTATCACCCCTGGCCGTAACATGGTGGAATAGAAATGGCCCAACAACAAGCACAGTCCACTACCCTAAGGTATATAAAACTTATTTTGAAAAGGTCGAAAGATTAAAACATGGTACCTTTGGCCCTGTC…	PB2
4490-33_PB2	ATGGAGAGAATAAAAGAACTAAGAGATCTAATGTCGCAGTCCCGCACTCGCGAGATACTCACTAAGACCACTGTGGACCACATGGCCATAATCAAAAAGTACACATCAGGAAGGCAAGAGAAAAACCCCGCACTCAGAATGAAGTGGATGATGGCAATGAGATACCCAATTACAGCAGACAAGAGAATAATGGACATGATTCCAGAAAGGAATGAACAAGGACAAACCCTCTGGAGCAAAACAAACGATGCTGGATCGGACCGTGTGATGGTATCACCCCTGGCCGTAACATGGTGGAATAGAAATGGCCCAACAACAAGCACAGTCCACTACCCTAAGGTATATAAAACTTATTTTGAAAAGGTCGAAAGATTAAAACATGGTACCTTTGGCCCTGTC…	PB2
4490-26_PB2	ATGGAGAGAATAAAAGAACTAAGAGATCTAATGTCGCAGTCCCGCACTCGCGAGATACTCACTAAGACCACTGTGGACCACATGGCCATAATCAAAAAGTACACATCAGGAAGGCAAGAGAAAAACCCCGCACTCAGAATGAAGTGGATGATGGCAATGAGATACCCAATTACAGCAGACAAGAGAATAATGGACATGATTCCAGAAAGGAATGAACAAGGACAAACCCTCTGGAGCAAAACAAACGATGCTGGATCGGACCGTGTGATGGTATCACCCCTGGCCGTAACATGGTGGAATAGAAATGGCCCAACAACAAGCACAGTCCACTACCCTAAGGTATATAAAACTTATTTTGAAAAGGTCGAAAGATTAAAACATGGTACCTTTGGCCCTGTC…	PB2
5174-9_PB2	ATGGAGAGAATAAAAGAACTAAGAGATCTAATGTCGCAGTCCCGCACTCGCGAGATACTCACTAAGACCACTGTGGACCACATGGCCATAATCAAAAAGTACACATCAGGAAGGCAAGAGAAAAACCCCGCACTCAGAATGAAGTGGATGATGGCAATGAGATACCCAATTACAGCAGACAAGAGAATAATGGACATGATTCCAGAAAGGAATGAACAAGGACAAACCCTCTGGAGCAAAACAAACGATGCTGGATCGGACCGTGTGATGGTATCACCCCTGGCCGTAACATGGTGGAATAGAAATGGCCCAACAACAAGCACAGTCCACTACCCTAAGGTATATAAAACTTATTTTGAAAAGGTCGAAAGATTAAAACATGGTACCTTTGGCCCTGTC…	PB2
4490-2_PB2	---------------------------------------------------------------------------------------------------------------------------------------------------------------------------------------------------------------------------------------------------------------------------------------------------------------------------------------------------------------------------------------------------------------…	PB2
5174-35_PB2	ATGGAGAGAATAAAAGAACTAAGAGATCTAATGTCGCAGTCCCGCACTCGCGAGATACTCACTAAAACCACTGTGGACCATATGGCCATAATCAAAAAGTACACATCAGGAAGGCAGGAGAAGAACCCTGCACTCAGAATGAAGTGGATGATGGCAATGAAATACCCAATTACAGCGGACAGGAGAATAATGGATATGATTCCAGAGAGGAATGAACAAGGACAAACCCTCTGGAGCAAAACAAACGATGCTGGATCGGACCGTGTAATGGTATCACCCCTGGCCGTAACATGGTGGAATAGGAATGGCCCAACAACAAGCACAGTTCACTACCCTAAGGTATACAAAACTTATTTCGAAAAAGTCGAAAGGTTAAAACATGGTACCTTTGGCCCTGTC…	PB2
5174-32_PB2	ATGGAGAGAATAAAAGAACTAAGAGATCTAATGTCGCAGTCCCGCACTCGCGAGATACTCACTAAAACCACTGTGGACCATATGGCCATAATCAAAAAGTACACATCAGGAAGGCAGGAGAAGAACCCTGCACTCAGAATGAAGTGGATGATGGCAATGAAATACCCAATTACAGCGGACAGGAGAATAATGGATATGATTCCAGAGAGGAATGAACAAGGACAAACCCTCTGGAGCAAAACAAACGATGCTGGATCGGACCGTGTAATGGTATCACCCCTGGCCGTAACATGGTGGAATAGGAATGGCCCAACAACAAGCACAGTTCACTACCCTAAGGTATACAAAACTTATTTCGAAAAAGTCGAAAGGTTAAAACATGGTACCTTTGGCCCTGTC…	PB2
5174-31_PB2	ATGGAGAGAATAAAAGAACTAAGAGATCTAATGTCGCAGTCCCGCACTCGCGAGATACTCACTAAAACCACTGTGGACCATATGGCCATAATCAAAAAGTACACATCAGGAAGGCAGGAGAAGAACCCTGCACTCAGAATGAAGTGGATGATGGCAATGAAATACCCAATTACAGCGGACAGGAGAATAATGGATATGATTCCAGAGAGGAATGAACAAGGACAAACCCTCTGGAGCAAAACAAACGATGCTGGATCGGACCGTGTAATGGTATCACCCCTGGCCGTAACATGGTGGAATAGGAATGGCCCAACAACAAGCACAGTTCACTACCCTAAGGTATACAAAACTTATTTCGAAAAAGTCGAAAGGTTAAAACATGGTACCTTTGGCCCTGTC…	PB2
5174-30_PB2	ATGGAGAGAATAAAAGAACTAAGAGATCTAATGTCGCAGTCCCGCACTCGCGAGATACTCACTAAAACCACTGTGGACCATATGGCCATAATCAAAAAGTACACATCAGGAAGGCAGGAGAAGAACCCTGCACTCAGAATGAAGTGGATGATGGCAATGAAATACCCAATTACAGCGGACAGGAGAATAATGGATATGATTCCAGAGAGGAATGAACAAGGACAAACCCTCTGGAGCAAAACAAACGATGCTGGATCGGACCGTGTAATGGTATCACCCCTGGCCGTAACATGGTGGAATAGGAATGGCCCAACAACAAGCACAGTTCACTACCCTAAGGTATACAAAACTTATTTCGAAAAAGTCGAAAGGTTAAAACATGGTACCTTTGGCCCTGTC…	PB2
5174-29_PB2	ATGGAGAGAATAAAAGAACTAAGAGATCTAATGTCGCAGTCCCGCACTCGCGAGATACTCACTAAAACCACTGTGGACCATATGGCCATAATCAAAAAGTACACATCAGGAAGGCAGGAGAAGAACCCTGCACTCAGAATGAAGTGGATGATGGCAATGAAATACCCAATTACAGCGGACAGGAGAATAATGGATATGATTCCAGAGAGGAATGAACAAGGACAAACCCTCTGGAGCAAAACAAACGATGCTGGATCGGACCGTGTAATGGTATCACCCCTGGCCGTAACATGGTGGAATAGGAATGGCCCAACAACAAGCACAGTTCACTACCCTAAGGTATACAAAACTTATTTCGAAAAAGTCGAAAGGTTAAAACATGGTACCTTTGGCCCTGTC…	PB2
5174-25_PB2	ATGGAGAGAATAAAAGAACTAAGAGATCTAATGTCGCAGTCCCGCACTCGCGAGATACTCACTAAAACCACTGTGGACCATATGGCCATAATCAAAAAGTACACATCAGGAAGGCAGGAGAAGAACCCTGCACTCAGAATGAAGTGGATGATGGCAATGAAATACCCAATTACAGCGGACAGGAGAATAATGGATATGATTCCAGAGAGGAATGAACAAGGACAAACCCTCTGGAGCAAAACAAACGATGCTGGATCGGACCGTGTAATGGTATCACCCCTGGCCGTAACATGGTGGAATAGGAATGGCCCAACAACAAGCACAGTTCACTACCCTAAGGTATACAAAACTTATTTCGAAAAAGTCGAAAGGTTAAAACATGGTACCTTTGGCCCTGTC…	PB2
5174-26_PB2	ATGGAGAGAATAAAAGAACTAAGAGATCTAATGTCGCAGTCCCGCACTCGCGAGATACTCACTAAAACCACTGTGGACCATATGGCCATAATCAAAAAGTACACATCAGGAAGGCAGGAGAAGAACCCTGCACTCAGAATGAAGTGGATGATGGCAATGAAATACCCAATTACAGCGGACAGGAGAATAATGGATATGATTCCAGAGAGGAATGAACAAGGACAAACCCTCTGGAGCAAAACAAACGATGCTGGATCGGACCGTGTAATGGTATCACCCCTGGCCGTAACATGGTGGAATAGGAATGGCCCAACAACAAGCACAGTTCACTACCCTAAGGTATACAAAACTTATTTCGAAAAAGTCGAAAGGTTAAAACATGGTACCTTTGGCCCTGTC…	PB2
5174-27_PB2	ATGGAGAGAATAAAAGAACTAAGAGATCTAATGTCGCAGTCCCGCACTCGCGAGATACTCACTAAAACCACTGTGGACCATATGGCCATAATCAAAAAGTACACATCAGGAAGGCAGGAGAAGAACCCTGCACTCAGAATGAAGTGGATGATGGCAATGAAATACCCAATTACAGCGGACAGGAGAATAATGGATATGATTCCAGAGAGGAATGAACAAGGACAAACCCTCTGGAGCAAAACAAACGATGCTGGATCGGACCGTGTAATGGTATCACCCCTGGCCGTAACATGGTGGAATAGGAATGGCCCAACAACAAGCACAGTTCACTACCCTAAGGTATACAAAACTTATTTCGAAAAAGTCGAAAGGTTAAAACATGGTACCTTTGGCCCTGTC…	PB2
5174-28_PB2	ATGGAGAGAATAAAAGAACTAAGAGATCTAATGTCGCAGTCCCGCACTCGCGAGATACTCACTAAAACCACTGTGGACCATATGGCCATAATCAAAAAGTACACATCAGGAAGGCAGGAGAAGAACCCTGCACTCAGAATGAAGTGGATGATGGCAATGAAATACCCAATTACAGCGGACAGGAGAATAATGGATATGATTCCAGAGAGGAATGAACAAGGACAAACCCTCTGGAGCAAAACAAACGATGCTGGATCGGACCGTGTAATGGTATCACCCCTGGCCGTAACATGGTGGAATAGGAATGGCCCAACAACAAGCACAGTTCACTACCCTAAGGTATACAAAACTTATTTCGAAAAAGTCGAAAGGTTAAAACATGGTACCTTTGGCCCTGTC…	PB2
5174-7_PB2	ATGGAGAGAATAAAAGAACTAAGAGATCTAATGTCGCAGTCCCGCACTCGCGAGATACTCACTAAAACCACTGTGGACCATATGGCCATAATCAAAAAGTACACATCAGGAAGGCAGGAGAAGAACCCTGCACTCAGAATGAAGTGGATGATGGCAATGAAATACCCAATTACAGCGGACAGGAGAATAATGGATATGATTCCAGAGAGGAATGAACAAGGACAAACCCTCTGGAGCAAAACAAACGATGCTGGATCGGACCGTGTAATGGTATCACCCCTGGCCGTAACATGGTGGAATAGGAATGGCCCAACAACAAGCACAGTTCACTACCCTAAGGTATACAAAACTTATTTCGAAAAAGTCGAAAGGTTAAAACATGGTACCTTTGGCCCTGTC…	PB2
5174-36_PB2	--------------------------------------------------------------TAAAACCACTGTGGACCATATGGCCATAATCAAAAAGTACACATCAGGAAGGCAGGAGAAGAACCCTGCACTCAGAATGAAGTGGATGATGGCAATGAAATACCCAATTACAGCGGACAGGAGAATAATGGATATGATTCCAGAGAGGAATGAACAAGGACAAACCCTCTGGAGCAAAACAAACGATGCTGGATCGGACCGTGTAATGGTATCACCCCTGGCCGTAACATGGTGGAATAGGAATGGCCCAACAACAAGCACAGTTCACTACCCTAAGGTATACAAAACTTATTTCGAAAAAGTCGAAAGGTTAAAACATGGTACCTTTGGCCCTGTC…	PB2
5166-12_PB2	ATGGAGAGAATAAAAGAACTAAGAGATCTAATGTCGCAGTCCCGCACTCGCGAGATACTCACTAAAACCACTGTGGACCATATGGCCATAATCAAAAAGTACACATCAGGAAGGCAGGAGAAGAACCCTGCACTCAGAATGAAGTGGATGATGGCAATGAAATACCCAATTACAGCGGACAGGAGAATAATGGACATGATTCCAGAGAGGAATGAACAAGGACAAACCCTCTGGAGCAAAACAAACGATGCTGGATCGGACCGTGTAATGGTATCACCTCTGGCCGTAACATGGTGGAATAGGAATGGCCCAACAACAAGCACAGTTCACTACCCTAAGGTATACAAAACTTATTTCGAAAAAGTCGAAAGGTTAAAACATGGTACCTTTGGCCCTGTC…	PB2
5166-11_PB2	ATGGAGAGAATAAAAGAACTAAGAGATCTAATGTCGCAGTCCCGCACTCGCGAGATACTCACTAAAACCACTGTGGACCATATGGCCATAATCAAAAAGTACACATCAGGAAGGCAGGAGAAGAACCCTGCACTCAGAATGAAGTGGATGATGGCAATGAAATACCCAATTACAGCGGACAGGAGAATAATGGACATGATTCCAGAGAGGAATGAACAAGGACAAACCCTCTGGAGCAAAACAAACGATGCTGGATCGGACCGTGTAATGGTATCACCTCTGGCCGTAACATGGTGGAATAGGAATGGCCCAACAACAAGCACAGTTCACTACCCTAAGGTATACAGAACTTATTTCGAAAAAGTCGAAAGGTTAAAACATGGTACCTTTGGCCCTGTC…	PB2
5166-22_PB2	--------------------------------------------------------------------------------------------------------------------------------------------------------------------------------------------------------------------TGAACAAGGACAAACCCTCTGGAGCAAAACAAACGATGCTGGATCGGACCGTGTAATGGTATCACCTCTGGCCGTAACATGGTGGAATAGGAATGGCCCAACAACAAGCACAGTTCACTACCCTAAGGTATACAAAACTTATTTCGAAAAAGTCGAAAGGTTAAAACATGGTACCTTTGGCCCTGTC…	PB2
5166-20_PB2	ATGGAGAGAATAAAAGAACTAAGAGATCTAATGTCGCAGTCCCGCACTCGCGAGATACTCACTAAAACCACTGTGGACCATATGGCCATAATCAAAAAGTACACATCAGGAAGGCAGGAGAAGAACCCTGCACTCAGAATGAAGTGGATGATGGCAATGAAATACCCAATTACAGCGGACAGGAGAATAATGGACATGATTCCAGAGAGGAATGAACAAGGACAAACCCTCTGGAGCAAAACAAACGATGCTGGATCGGACCGTGTAATGGTATCACCTCTGGCCGTAACATGGTGGAATAGGAATGGCCCAACAACAAGCACAGTTCACTACCCTAAGGTATACAAAACTTATTTCGAAAAAGTCGAAAGGTTAAAACATGGTACCTTTGGCCCTGTC…	PB2
5166-15_PB2	ATGGAGAGAATAAAAGAACTAAGAGATCTAATGTCGCAGTCCCGCACTCGCGAGATACTCACTAAAACCACTGTGGACCATATGGCCATAATCAAAAAGTACACATCAGGAAGGCAGGAGAAGAACCCTGCACTCAGAATGAAGTGGATGATGGCAATGAAATACCCAATTACAGCGGACAGGAGAATAATGGACATGATTCCAGAGAGGAATGAACAAGGACAAACCCTCTGGAGCAAAACAAACGATGCTGGATCGGACCGTGTAATGGTATCACCTCTGGCCGTAACATGGTGGAATAGGAATGGCCCAACAACAAGCACAGTTCACTACCCTAAGGTATACAAAACTTATTTCGAAAAAGTCGAAAGGTTAAAACATGGTACCTTTGGCCCTGTC…	PB2
5166-19_PB2	ATGGAGAGAATAAAAGAACTAAGAGATCTAATGTCGCAGTCCCGCACTCGCGAGATACTCACTAAAACCACTGTGGACCATATGGCCATAATCAAAAAGTACACATCAGGAAGGCAGGAGAAGAACCCTGCACTCAGAATGAAGTGGATGATGGCAATGAAATACCCAATTACAGCGGACAGGAGAATAATGGACATGATTCCAGAGAGGAATGAACAAGGACAAACCCTCTGGAGCAAAACAAACGATGCTGGATCGGACCGTGTAATGGTATCACCTCTGGCCGTAACATGGTGGAATAGGAATGGCCCAACAACAAGCACAGTTCACTACCCTAAGGTATACAAAACTTATTTCGAAAAAGTCGAAAGGTTAAAACATGGTACCTTTGGCCCTGTC…	PB2
5184-22_PB2	ATGGAGAGAATAAAAGAACTAAGAGATCTAATGTCGCAGTCCCGCACTCGCGAGATACTCACTAAAACCACTGTGGACCATATGGCCATAATCAAAAAGTACACATCAGGAAGGCAGGAGAAGAACCCTGCACTCAGAATGAAGTGGATGATGGCAATGAAATACCCAATTACAGCGGACAGGAGAATAATGGACATGATTCCAGAGAGGAATGAACAAGGACAAACCCTCTGGAGCAAAACAAACGATGCTGGATCGGACCGTGTAATGGTATCACCTCTGGCCGTAACATGGTGGAATAGGAATGGCCCAACAACAAGCACAGTTCACTACCCTAAGGTATACAAAACTTATTTCGAAAAAGTCGAAAGGTTAAAACATGGTACCTTTGGCCCTGTC…	PB2
5166-5_PB2	ATGGAGAGAATAAAAGAACTAAGAGATCTAATGTCGCAGTCCCGCACTCGCGAGATACTCACTAAAACCACTGTGGACCATATGGCCATAATCAAAAAGTACACATCAGGAAGGCAGGAGAAGAACCCTGCACTCAGAATGAAGTGGATGATGGCAATGAAATACCCAATTACAGCGGACAGGAGAATAATGGACATGATTCCAGAGAGGAATGAACAAGGACAAACCCTCTGGAGCAAAACAAACGATGCTGGATCGGACCGTGTAATGGTATCACCTCTGGCCGTAACATGGTGGAATAGGAATGGCCCAACAACAAGCACAGTTCACTACCCTAAGGTATACAAAACTTATTTCGAAAAAGTCGAAAGGTTAAAACATGGTACCTTTGGCCCTGTC…	PB2
5166-18_PB2	ATGGAGAGAATAAAAGAACTAAGAGATCTAATGTCGCAGTCCCGCACTCGCGAGATACTCACTAAAACCACTGTGGACCATATGGCCATAATCAAAAAGTACACATCAGGAAGGCAGGAGAAGAACCCTGCACTCAGAATGAAGTGGATGATGGCAATGAAATACCCAATTACAGCGGACAGGAGAATAATGGACATGATTCCAGAGAGGAATGAACAAGGACAAACCCTCTGGAGCAAAACAAACGATGCTGGATCGGACCGTGTAATGGTATCACCTCTGGCCGTAACATGGTGGAATAGGAATGGCCCAACAACAAGCACAGTTCACTACCCTAAGGTATACAAAACTTATTTCGAAAAAGTCGAAAGGTTAAAACATGGTACCTTTGGCCCTGTC…	PB2
5166-21_PB2	ATGGAGAGAATAAAAGAACTAAGAGATCTAATGTCGCAGTCCCGCACTCGCGAGATACTCACTAAAACCACTGTGGACCATATGGCCATAATCAAAAAGTACACATCAGGAAGGCAGGAGAAGAACCCTGCACTCAGAATGAAGTGGATGATGGCAATGAAATACCCAATTACAGCGGACAGGAGAATAATGGACATGATTCCAGAGAGGAATGAACAAGGACAAACCCTCTGGAGCAAAACAAACGATGCTGGATCGGACCGTGTAATGGTATCACCTCTGGCCGTAACATGGTGGAATAGGAATGGCCCAACAACAAGCACAGTTCACTACCCTAAGGTATACAAAACTTATTTCGAAAAAGTCGAAAGGTTAAAACATGGTACCTTTGGCCCTGTC…	PB2
5166-17_PB2	ATGGAGAGAATAAAAGAACTAAGAGATCTAATGTCGCAGTCCCGCACTCGCGAGATACTCACTAAAACCACTGTGGACCATATGGCCATAATCAAAAAGTACACATCAGGAAGGCAGGAGAAGAACCCTGCACTCAGAATGAAGTGGATGATGGCAATGAAATACCCAATTACAGCGGACAGGAGAATAATGGACATGATTCCAGAGAGGAATGAACAAGGACAAACCCTCTGGAGCAAAACAAACGATGCTGGATCGGACCGTGTAATGGTATCACCTCTGGCCGTAACATGGTGGAATAGGAATGGCCCAACAACAAGCACAGTTCACTACCCTAAGGTATACAAAACTTATTTCGAAAAAGTCGAAAGGTTAAAACATGGTACCTTTGGCCCTGTC…	PB2
5184-6_PB2	ATGGAGAGAATAAAAGAACTAAGAGATCTAATGTCGCAGTCCCGCACTCGCGAGATACTCACTAAAACCACTGTGGACCATATGGCCATAATCAAAAAGTACACATCAGGAAGGCAGGAGAAGAACCCTGCACTCAGAATGAAGTGGATGATGGCAATGAAATACCCAATTACAGCGGACAGGAGAATAATGGACATGATTCCAGAGAGGAATGAACAAGGACAAACCCTCTGGAGCAAAACAAACGATGCTGGATCGGACCGTGTAATGGTATCACCCCTGGCCGTAACATGGTGGAATAGGAATGGCCCAACAACAAGCACAGTTCACTACCCTAAGGTATACAAAACTTATTTCGAAAAAGTCGAAAGGTTAAAACATGGTACCTTTGGCCCTGTC…	PB2
4484-1_PB2	ATGGAGAGAATAAAAGAACTAAGAGATCTAATGTCGCAGTCCCGCACTCGCGAGATACTCACTAAAACCACTGTGGACCATATGGCCATAATCAAAAAGTACACATCAGGAAGGCAGGAGAAGAACCCTGCACTCAGAATGAAGTGGATGATGGCAATGAAATACCCAATTACAGCGGACAGGAGAATAATGGACATGATTCCAGAGAGGAATGAACAAGGACAAACCCTCTGGAGCAAAACAAACGATGCTGGATCGGACCGTGTAATGGTATCACCCCTGGCCGTAACATGGTGGAATAGGAATGGCCCAACAACAAGCACAGTTCACTACCCTAAGGTATACAAAACTTATTTCGAAAAAGTCGAAAGGTTAAAACATGGTACCTTTGGCCCTGTC…	PB2
4484-5_PB2	ATGGAGAGAATAAAAGAACTAAGAGATCTAATGTCGCAGTCCCGCACTCGCGAGATACTCACTAAAACCACTGTGGACCATATGGCCATAATCAAAAAGTACACATCAGGAAGGCAGGAGAAGAACCCTGCACTCAGAATGAAGTGGATGATGGCAATGAAATACCCAATTACAGCGGACAGGAGAATAATGGACATGATTCCAGAGAGGAATGAACAAGGACAAACCCTCTGGAGCAAAACAAACGATGCTGGATCGGACCGTGTAATGGTATCACCCCTGGCCGTAACATGGTGGAATAGGAATGGCCCAACAACAAGCACAGTTCACTACCCTAAGGTATACAAAACTTATTTCGAAAAAGTCGAAAGGTTAAAACATGGTACCTTTGGCCCTGTC…	PB2
4484-4_PB2	ATGGAGAGAATAAAAGAACTAAGAGATCTAATGTCGCAGTCCCGCACTCGCGAGATACTCACTAAAACCACTGTGGACCATATGGCCATAATCAAAAAGTACACATCAGGAAGGCAGGAGAAGAACCCTGCACTCAGAATGAAGTGGATGATGGCAATGAAATACCCAATTACAGCGGACAGGAGAATAATGGACATGATTCCAGAGAGGAATGAACAAGGACAAACCCTCTGGAGCAAAACAAACGATGCTGGATCGGACCGTGTAATGGTATCACCCCTGGCCGTAACATGGTGGAATAGGAATGGCCCAACAACAAGCACAGTTCACTACCCTAAGGTATACAAAACTTATTTCGAAAAAGTCGAAAGGTTAAAACATGGTACCTTTGGCCCTGTC…	PB2
4484-9_PB2	ATGGAGAGAATAAAAGAACTAAGAGATCTAATGTCGCAGTCCCGCACTCGCGAGATACTCACTAAAACCACTGTGGACCATATGGCCATAATCAAAAAGTACACATCAGGAAGGCAGGAGAAGAACCCTGCACTCAGAATGAAGTGGATGATGGCAATGAAATACCCAATTACAGCGGACAGGAGAATAATGGACATGATTCCAGAGAGGAATGAACAAGGACAAACCCTCTGGAGCAAAACAAACGATGCTGGATCGGACCGTGTAATGGTATCACCCCTGGCCGTAACATGGTGGAATAGGAATGGCCCAACAACAAGCACAGTTCACTACCCTAAGGTATACAAAACTTATTTCGAAAAAGTCGAAAGGTTAAAACATGGTACCTTTGGCCCTGTC…	PB2
4484-6_PB2	ATGGAGAGAATAAAAGAACTAAGAGATCTAATGTCGCAGTCCCGCACTCGCGAGATACTCACTAAAACCACTGTGGACCATATGGCCATAATCAAAAAGTACACATCAGGAAGGCAGGAGAAGAACCCTGCACTCAGAATGAAGTGGATGATGGCAATGAAATACCCAATTACAGCGGACAGGAGAATAATGGACATGATTCCAGAGAGGAATGAACAAGGACAAACCCTCTGGAGCAAAACAAACGATGCTGGATCGGACCGTGTAATGGTATCACCCCTGGCCGTAACATGGTGGAATAGGAATGGCCCAACAACAAGCACAGTTCACTACCCTAAGGTATACAAAACTTATTTCGAAAAAGTCGAAAGGTTAAAACATGGTACCTTTGGCCCTGTC…	PB2
4484-11_PB2	ATGGAGAGAATAAAAGAACTAAGAGATCTAATGTCGCAGTCCCGCACTCGCGAGATACTCACTAAAACCACTGTGGACCATATGGCCATAATCAAAAAGTACACATCAGGAAGGCAGGAGAAGAACCCTGCACTCAGAATGAAGTGGATGATGGCAATGAAATACCCAATTACAGCGGACAGGAGAATAATGGACATGATTCCAGAGAGGAATGAACAAGGACAAACCCTCTGGAGCAAAACAAACGATGCTGGATCGGACCGTGTAATGGTATCACCCCTGGCCGTAACATGGTGGAATAGGAATGGCCCAACAACAAGCACAGTTCACTACCCTAAGGTATACAAAACTTATTTCGAAAAAGTCGAAAGGTTAAAACATGGTACCTTTGGCCCTGTC…	PB2
4484-15_PB2	ATGGAGAGAATAAAAGAACTAAGAGATCTAATGTCGCAGTCCCGCACTCGCGAGATACTCACTAAAACCACTGTGGACCATATGGCCATAATCAAAAAGTACACATCAGGAAGGCAGGAGAAGAACCCTGCACTCAGAATGAAGTGGATGATGGCAATGAAATACCCAATTACAGCGGACAGGAGAATAATGGACATGATTCCAGAGAGGAATGAACAAGGACAAACCCTCTGGAGCAAAACAAACGATGCTGGATCGGACCGTGTAATGGTATCACCCCTGGCCGTAACATGGTGGAATAGGAATGGCCCAACAACAAGCACAGTTCACTACCCTAAGGTATACAAAACTTATTTCGAAAAAGTCGAAAGGTTAAAACATGGTACCTTTGGCCCTGTC…	PB2
4484-2_PB2	ATGGAGAGAATAAAAGAACTAAGAGATCTAATGTCGCAGTCCCGCACTCGCGAGATACTCACTAAAACCACTGTGGACCATATGGCCATAATCAAAAAGTACACATCAGGAAGGCAGGAGAAGAACCCTGCACTCAGAATGAAGTGGATGATGGCAATGAAATACCCAATTACAGCGGACAGGAGAATAATGGACATGATTCCAGAGAGGAATGAACAAGGACAAACCCTCTGGAGCAAAACAAACGATGCTGGATCGGACCGTGTAATGGTATCACCCCTGGCCGTAACATGGTGGAATAGGAATGGCCCAACAACAAGCACAGTTCACTACCCTAAGGTATACAAAACTTATTTCGAAAAAGTCGAAAGGTTAAAACATGGTACCTTTGGCCCTGTC…	PB2
4490-5_PB2	ATGGAGAGAATAAAAGAACTAAGAGATCTAATGTCGCAGTCCCGCACTCGCGAGATACTCACTAAAACCACTGTGGACCATATGGCCATAATCAAAAAGTACACATCAGGAAGGCAGGAGAAGAACCCTGCACTCAGAATGAAGTGGATGATGGCAATGAAATACCCAATTACAGCGGACAGGAGAATAATGGACATGATTCCAGAGAGGAATGAACAAGGACAAACCCTCTGGAGCAAAACAAACGATGCTGGATCGGACCGTGTAATGGTATCACCCCTGGCCGTAACATGGTGGAATAGGAATGGCCCAACAACAAGCACAGTTCACTACCCTAAGGTATACAAAACTTATTTCGAAAAAGTCGAAAGGTTAAAACATGGTACCTTTGGCCCTGTC…	PB2
4490-12_PB2	---------------------------------------------------------------------------------------------------------------------------------------------------------------------------------------------------------------------------------------------------------------------------------------------------------------------------------------------------------------------------------------------------------------…	PB2
5167-11_PB2	ATGGAGAGAATAAAAGAACTAAGAGATCTAATGTCGCAGTCCCGCACTCGCGAGATACTCACTAAAACCACTGTGGACCATATGGCCATAATCAAAAAGTACACATCAGGAAGGCAGGAGAAGAACCCTGCACTCAGAATGAAGTGGATGATGGCAATGAAATACCCAATTACAGCGGACAGGAGAATAATGGACATGATTCCAGAGAGGAATGAACAAGGACAAACCCTCTGGAGCAAAACAAACGATGCTGGATCGGACCGTGTAATGGTATCACCCCTGGCCGTAACATGGTGGAATAGGAATGGCCCAACAACAAGCACAGTTCACTACCCTAAGGTATACAAAACTTATTTCGAAAAAGTCGAAAGGTTAAAACATGGTACCTTTGGCCCTGTC…	PB2
4479-17_PB2	ATGGAGAGAATAAAAGAACTAAGAGATCTAATGTCGCAGTCCCGCACTCGCGAGATACTCACTAAAACCACTGTGGACCATATGGCCATAATCAAAAAGTACACATCAGGAAGGCAGGAGAAGAACCCTGCACTCAGAATGAAGTGGATGATGGCAATGAAATACCCAATTACAGCGGACAGGAGAATAATGGACATGATTCCAGAGAGGAATGAACAAGGACAAACCCTCTGGAGCAAAACAAACGATGCTGGATCGGACCGTGTAATGGTATCACCCCTGGCCGTAACATGGTGGAATAGGAATGGCCCAACAACAAGCACAGTTCACTACCCTAAGGTATACAAAACTTATTTCGAAAAAGTCGAAAGGTTAAAACATGGTACCTTTGGCCCTGTC…	PB2
4479-9_PB2	ATGGAGAGAATAAAAGAACTAAGAGATCTAATGTCGCAGTCCCGCACTCGCGAGATACTCACTAAAACCACTGTGGACCATATGGCCATAATCAAAAAGTACACATCAGGAAGGCAGGAGAAGAACCCTGCACTCAGAATGAAGTGGATGATGGCAATGAAATACCCAATTACAGCGGACAGGAGAATAATGGACATGATTCCAGAGAGGAATGAACAAGGACAAACCCTCTGGAGCAAAACAAACGATGCTGGATCGGACCGTGTAATGGTATCACCCCTGGCCGTAACATGGTGGAATAGGAATGGCCCAACAACAAGCACAGTTCACTACCCTAAGGTATACAAAACTTATTTCGAAAAAGTCGAAAGGTTAAAACATGGTACCTTTGGCCCTGTC…	PB2
4479-3_PB2	ATGGAGAGAATAAAAGAACTAAGAGATCTAATGTCGCAGTCCCGCACTCGCGAGATACTCACTAAAACCACTGTGGACCATATGGCCATAATCAAAAAGTACACATCAGGAAGGCAGGAGAAGAACCCTGCACTCAGAATGAAGTGGATGATGGCAATGAAATACCCAATTACAGCGGACAGGAGAATAATGGACATGATTCCAGAGAGGAATGAACAAGGACAAACCCTCTGGAGCAAAACAAACGATGCTGGATCGGACCGTGTAATGGTATCACCCCTGGCCGTAACATGGTGGAATAGGAATGGCCCAACAACAAGCACAGTTCACTACCCTAAGGTATACAAAACTTATTTCGAAAAAGTCGAAAGGTTAAAACATGGTACCTTTGGCCCTGTC…	PB2
5179-6_PB2	ATGGAGAGAATAAAAGAACTAAGAGATCTAATGTCGCAGTCCCGCACTCGCGAGATACTCACTAAAACCACTGTGGACCATATGGCCATAATCAAAAAGTACACATCAGGAAGGCAGGAGAAGAACCCTGCACTCAGAATGAAGTGGATGATGGCAATGAAATACCCAATTACAGCGGACAGGAGAATAATGGACATGATTCCAGAGAGGAATGAACAAGGACAAACCCTCTGGAGCAAAACAAACGATGCTGGATCGGACCGTGTAATGGTATCACCCCTGGCCGTAACATGGTGGAATAGGAATGGCCCAACAACAAGCACAGTTCACTACCCTAAGGTATACAAAACTTATTTCGAAAAAGTCGAAAGGTTAAAACATGGTACCTTTGGCCCTGTC…	PB2
4479-16_PB2	ATGGAGAGAATAAAAGAACTAAGAGATCTAATGTCGCAGTCCCGCACTCGCGAGATACTCACTAAAACCACTGTGGACCATATGGCCATAATCAAAAAGTACACATCAGGAAGGCAGGAGAAGAACCCTGCACTCAGAATGAAGTGGATGATGGCAATGAAATACCCAATTACAGCGGACAGGAGAATAATGGACATGATTCCAGAGAGGAATGAACAAGGACAAACCCTCTGGAGCAAAACAAACGATGCTGGATCGGACCGTGTAATGGTATCACCCCTGGCCGTAACATGGTGGAATAGGAATGGCCCAACAACAAGCACAGTTCACTACCCTAAGGTATACAAAACTTATTTCGAAAAAGTCGAAAGGTTAAAACATGGTACCTTTGGCCCTGTC…	PB2
4490-7_PB2	ATGGAGAGAATAAAAGAACTAAGAGATCTAATGTCGCAGTCCCGCACTCGCGAGATACTCACTAAAACCACTGTGGACCATATGGCCATAATCAAAAAGTACACATCAGGAAGGCAGGAGAAGAACCCTGCACTCAGAATGAAGTGGATGATGGCAATGAAATACCCAATTACAGCGGACAGGAGAATAATGGACATGATTCCAGAGAGGAATGAACAAGGACAAACCCTCTGGAGCAAAACAAACGATGCTGGATCGGACCGTGTAATGGTATCACCCCTGGCCGTAACATGGTGGAATAGGAATGGCCCAACAACAAGCACAGTTCACTACCCTAAGGTATACAAAACTTATTTCGAAAAAGTCGAAAGGTTAAAACATGGTACCTTTGGCCCTGTC…	PB2
5179-2_PB2	ATGGAGAGAATAAAAGAACTAAGAGATCTAATGTCGCAGTCCCGCACTCGCGAGATACTCACTAAAACCACTGTGGACCATATGGCCATAATCAAAAAGTACACATCAGGAAGGCAGGAGAAGAACCCTGCACTCAGAATGAAGTGGATGATGGCAATGAAATACCCAATTACAGCGGACAGGAGAATAATGGACATGATTCCAGAGAGGAATGAACAAGGACAAACCCTCTGGAGCAAAACAAACGATGCTGGATCGGACCGTGTAATGGTATCACCCCTGGCCGTAACATGGTGGAATAGGAATGGCCCAACAACAAGCACAGTTCACTACCCTAAGGTATACAAAACTTATTTCGAAAAAGTCGAAAGGTTAAAACATGGTACCTTTGGCCCTGTC…	PB2
4479-15_PB2	ATGGAGAGAATAAAAGAACTAAGAGATCTAATGTCGCAGTCCCGCACTCGCGAGATACTCACTAAAACCACTGTGGACCATATGGCCATAATCAAAAAGTACACATCAGGAAGGCAGGAGAAGAACCCTGCACTCAGAATGAAGTGGATGATGGCAATGAAATACCCAATTACAGCGGACAGGAGAATAATGGACATGATTCCAGAGAGGAATGAACAAGGACAAACCCTCTGGAGCAAAACAAACGATGCTGGATCGGACCGTGTAATGGTATCACCCCTGGCCGTAACATGGTGGAATAGGAATGGCCCAACAACAAGCACAGTTCACTACCCTAAGGTATACAAAACTTATTTCGAAAAAGTCGAAAGGTTAAAACATGGTACCTTTGGCCCTGTC…	PB2
5174-3_PB2	ATGGAGAGAATAAAAGAACTAAGAGATCTAATGTCGCAGTCCCGCACTCGCGAGATACTCACTAAAACCACTGTGGACCATATGGCCATAATCAAAAAGTACACATCAGGAAGGCAGGAGAAGAACCCTGCACTCAGAATGAAGTGGATGATGGCAATGAAATACCCAATTACAGCGGACAGGAGAATAATGGACATGATTCCAGAGAGGAATGAACAAGGACAAACCCTCTGGAGCAAAACAAACGATGCTGGATCGGACCGTGTAATGGTATCACCCCTGGCCGTAACATGGTGGAATAGGAATGGCCCAACAACAAGCACAGTTCACTACCCTAAGGTATACAAAACTTATTTCGAAAAAGTCGAAAGGTTAAAACATGGTACCTTTGGCCCTGTC…	PB2
4479-8_PB2	ATGGAGAGAATAAAAGAACTAAGAGATCTAATGTCGCAGTCCCGCACTCGCGAGATACTCACTAAAACCACTGTGGACCATATGGCCATAATCAAAAAGTACACATCAGGAAGGCAGGAGAAGAACCCTGCACTCAGAATGAAGTGGATGATGGCAATGAAATACCCAATTACAGCGGACAGGAGAATAATGGACATGATTCCAGAGAGGAATGAACAAGGACAAACCCTCTGGAGCAAAACAAACGATGCTGGATCGGACCGTGTAATGGTATCACCCCTGGCCGTAACATGGTGGAATAGGAATGGCCCAACAACAAGCACAGTTCACTACCCTAAGGTATACAAAACTTATTTCGAAAAAGTCGAAAGGTTAAAACATGGTACCTTTGGCCCTGTC…	PB2
5179-4_PB2	ATGGAGAGAATAAAAGAACTAAGAGATCTAATGTCGCAGTCCCGCACTCGCGAGATACTCACTAAAACCACTGTGGACCATATGGCCATAATCAAAAAGTACACATCAGGAAGGCAGGAGAAGAACCCTGCACTCAGAATGAAGTGGATGATGGCAATGAAATACCCAATTACAGCGGACAGGAGAATAATGGACATGATTCCAGAGAGGAATGAACAAGGACAAACCCTCTGGAGCAAAACAAACGATGCTGGATCGGACCGTGTAATGGTATCACCCCTGGCCGTAACATGGTGGAATAGGAATGGCCCAACAACAAGCACAGTTCACTACCCTAAGGTATACAAAACTTATTTCGAAAAAGTCGAAAGGTTAAAACATGGTACCTTTGGCCCTGTC…	PB2
5179-9_PB2	ATGGAGAGAATAAAAGAACTAAGAGATCTAATGTCGCAGTCCCGCACTCGCGAGATACTCACTAAAACCACTGTGGACCATATGGCCATAATCAAAAAGTACACATCAGGAAGGCAGGAGAAGAACCCTGCACTCAGAATGAAGTGGATGATGGCAATGAAATACCCAATTACAGCGGACAGGAGAATAATGGACATGATTCCAGAGAGGAATGAACAAGGACAAACCCTCTGGAGCAAAACAAACGATGCTGGATCGGACCGTGTAATGGTATCACCCCTGGCCGTAACATGGTGGAATAGGAATGGCCCAACAACAAGCACAGTTCACTACCCTAAGGTATACAAAACTTATTTCGAAAAAGTCGAAAGGTTAAAACATGGTACCTTTGGCCCTGTC…	PB2
5179-11_PB2	ATGGAGAGAATAAAAGAACTAAGAGATCTAATGTCGCAGTCCCGCACTCGCGAGATACTCACTAAAACCACTGTGGACCATATGGCCATAATCAAAAAGTACACATCAGGAAGGCAGGAGAAGAACCCTGCACTCAGAATGAAGTGGATGATGGCAATGAAATACCCAATTACAGCGGACAGGAGAATAATGGACATGATTCCAGAGAGGAATGAACAAGGACAAACCCTCTGGAGCAAAACAAACGATGCTGGATCGGACCGTGTAATGGTATCACCCCTGGCCGTAACATGGTGGAATAGGAATGGCCCAACAACAAGCACAGTTCACTACCCTAAGGTATACAAAACTTATTTCGAAAAAGTCGAAAGGTTAAAACATGGTACCTTTGGCCCTGTC…	PB2
5179-5_PB2	ATGGAGAGAATAAAAGAACTAAGAGATCTAATGTCGCAGTCCCGCACTCGCGAGATACTCACTAAAACCACTGTGGACCATATGGCCATAATCAAAAAGTACACATCAGGAAGGCAGGAGAAGAACCCTGCACTCAGAATGAAGTGGATGATGGCAATGAAATACCCAATTACAGCGGACAGGAGAATAATGGACATGATTCCAGAGAGGAATGAACAAGGACAAACCCTCTGGAGCAAAACAAACGATGCTGGATCGGACCGTGTAATGGTATCACCCCTGGCCGTAACATGGTGGAATAGGAATGGCCCAACAACAAGCACAGTTCACTACCCTAAGGTATACAAAACTTATTTCGAAAAAGTCGAAAGGTTAAAACATGGTACCTTTGGCCCTGTC…	PB2
4469-1_PB2	ATGGAGAGAATAAAAGAACTAAGAGATCTAATGTCGCAGTCCCGCACTCGCGAGATACTCACTAAAACCACTGTGGACCATATGGCCATAATCAAAAAGTACACATCAGGAAGGCAGGAGAAGAACCCTGCACTCAGAATGAAGTGGATGATGGCAATGAAATACCCAATTACAGCGGACAGGAGAATAATGGACATGATTCCAGAGAGGAATGAACAAGGACAAACCCTCTGGAGCAAAACAAACGATGCTGGATCGGACCGTGTAATGGTATCACCCCTGGCCGTAACATGGTGGAATAGGAATGGCCCAACAACAAGCACAGTTCACTACCCTAAGGTATACAAAACTTATTTCGAAAAAGTCGAAAGGTTAAAACATGGTACCTTTGGCCCTGTC…	PB2
5184-13_PB2	ATGGAGAGAATAAAAGAACTAAGAGATCTAATGTCGCAGTCCCGCACTCGCGAGATACTCACTAAAACCACTGTGGACCATATGGCCATAATCAAAAAGTACACATCAGGAAGGCAGGAGAAGAACCCTGCACTCAGAATGAAGTGGATGATGGCAATGAAATACCCAATTACAGCGGACAGGAGAATAATGGACATGATTCCAGAGAGGAATGAACAAGGACAAACCCTCTGGAGCAAAACAAACGATGCTGGATCGGACCGTGTAATGGTATCACCCCTGGCCGTAACATGGTGGAATAGGAATGGCCCAACAACAAGCACAGTTCACTACCCTAAGGTATACAAAACTTATTTCGAAAAAGTCGAAAGGTTAAAACATGGTACCTTTGGCCCTGTC…	PB2
5184-24_PB2	ATGGAGAGAATAAAAGAACTAAGAGATCTAATGTCGCAGTCCCGCACTCGCGAGATACTCACTAAAACCACTGTGGACCATATGGCCATAATCAAAAAGTACACATCAGGAAGGCAGGAGAAGAACCCTGCACTCAGAATGAAGTGGATGATGGCAATGAAATACCCAATTACAGCGGACAGGAGAATAATGGACATGATTCCAGAGAGGAATGAACAAGGACAAACCCTCTGGAGCAAAACAAACGATGCTGGATCGGACCGTGTAATGGTATCACCCCTGGCCGTAACATGGTGGAATAGGAATGGCCCAACAACAAGCACAGTTCACTACCCTAAGGTATACAAAACTTATTTCGAAAAAGTCGAAAGGTTAAAACATGGTACCTTTGGCCCTGTC…	PB2
4479-5_PB2	ATGGAGAGAATAAAAGAACTAAGAGATCTAATGTCGCAGTCCCGCACTCGCGAGATACTCACTAAAACCACTGTGGACCATATGGCCATAATCAAAAAGTACACATCAGGAAGGCAGGAGAAGAACCCTGCACTCAGAATGAAGTGGATGATGGCAATGAAATACCCAATTACAGCGGACAGGAGAATAATGGACATGATTCCAGAGAGGAATGAACAAGGACAAACCCTCTGGAGCAAAACAAACGATGCTGGATCGGACCGTGTAATGGTATCACCCCTGGCCGTAACATGGTGGAATAGGAATGGCCCAACAACAAGCACAGTTCACTACCCTAAGGTATACAAAACTTATTTCGAAAAAGTCGAAAGGTTAAAACATGGTACCTTTGGCCCTGTC…	PB2
4479-2_PB2	ATGGAGAGAATAAAAGAACTAAGAGATCTAATGTCGCAGTCCCGCACTCGCGAGATACTCACTAAAACCACTGTGGACCATATGGCCATAATCAAAAAGTACACATCAGGAAGGCAGGAGAAGAACCCTGCACTCAGAATGAAGTGGATGATGGCAATGAAATACCCAATTACAGCGGACAGGAGAATAATGGACATGATTCCAGAGAGGAATGAACAAGGACAAACCCTCTGGAGCAAAACAAACGATGCTGGATCGGACCGTGTAATGGTATCACCCCTGGCCGTAACATGGTGGAATAGGAATGGCCCAACAACAAGCACAGTTCACTACCCTAAGGTATACAAAACTTATTTCGAAAAAGTCGAAAGGTTAAAACATGGTACCTTTGGCCCTGTC…	PB2
5174-10_PB2	ATGGAGAGAATAAAAGAACTAAGAGATCTAATGTCGCAGTCCCGCACTCGCGAGATACTCACTAAAACCACTGTGGACCATATGGCCATAATCAAAAAGTACACATCAGGAAGGCAGGAGAAGAACCCTGCACTCAGAATGAAGTGGATGATGGCAATGAAATACCCAATTACAGCGGACAGGAGAATAATGGACATGATTCCAGAGAGGAATGAACAAGGACAAACCCTCTGGAGCAAAACAAACGATGCTGGATCGGACCGTGTAATGGTATCACCCCTGGCCGTAACATGGTGGAATAGGAATGGCCCAACAACAAGCACAGTTCACTACCCTAAGGTATACAAAACTTATTTCGAAAAAGTCGAAAGGTTAAAACATGGTACCTTTGGCCCTGTC…	PB2
4490-6_PB2	ATGGAGAGAATAAAAGAACTAAGAGATCTAATGTCGCAGTCCCGCACTCGCGAGATACTCACTAAAACCACTGTGGACCATATGGCCATAATCAAAAAGTACACATCAGGAAGGCAGGAGAAGAACCCTGCACTCAGAATGAAGTGGATGATGGCAATGAAATACCCAATTACAGCGGACAGGAGAATAATGGACATGATTCCAGAGAGGAATGAACAAGGACAAACCCTCTGGAGCAAAACAAACGATGCTGGATCGGACCGTGTAATGGTATCACCCCTGGCCGTAACATGGTGGAATAGGAATGGCCCAACAACAAGCACAGTTCACTACCCTAAGGTATACAAAACTTATTTCGAAAAAGTCGAAAGGTTAAAACATGGTACCTTTGGCCCTGTC…	PB2
5179-14_PB2	ATGGAGAGAATAAAAGAACTAAGAGATCTAATGTCGCAGTCCCGCACTCGCGAGATACTCACTAAAACCACTGTGGACCATATGGCCATAATCAAAAAGTACACATCAGGAAGGCAGGAGAAGAACCCTGCACTCAGAATGAAGTGGATGATGGCAATGAAATACCCAATTACAGCGGACAGGAGAATAATGGACATGATTCCAGAGAGGAATGAACAAGGACAAACCCTCTGGAGCAAAACAAACGATGCTGGATCGGACCGTGTAATGGTATCACCCCTGGCCGTAACATGGTGGAATAGGAATGGCCCAACAACAAGCACAGTTCACTACCCTAAGGTATACAAAACTTATTTCGAAAAAGTCGAAAGGTTAAAACATGGTACCTTTGGCCCTGTC…	PB2
5179-7_PB2	ATGGAGAGAATAAAAGAACTAAGAGATCTAATGTCGCAGTCCCGCACTCGCGAGATACTCACTAAAACCACTGTGGACCATATGGCCATAATCAAAAAGTACACATCAGGAAGGCAGGAGAAGAACCCTGCACTCAGAATGAAGTGGATGATGGCAATGAAATACCCAATTACAGCGGACAGGAGAATAATGGACATGATTCCAGAGAGGAATGAACAAGGACAAACCCTCTGGAGCAAAACAAACGATGCTGGATCGGACCGTGTAATGGTATCACCCCTGGCCGTAACATGGTGGAATAGGAATGGCCCAACAACAAGCACAGTTCACTACCCTAAGGTATACAAAACTTATTTCGAAAAAGTCGAAAGGTTAAAACATGGTACCTTTGGCCCTGTC…	PB2
5179-8_PB2	ATGGAGAGAATAAAAGAACTAAGAGATCTAATGTCGCAGTCCCGCACTCGCGAGATACTCACTAAAACCACTGTGGACCATATGGCCATAATCAAAAAGTACACATCAGGAAGGCAGGAGAAGAACCCTGCACTCAGAATGAAGTGGATGATGGCAATGAAATACCCAATTACAGCGGACAGGAGAATAATGGACATGATTCCAGAGAGGAATGAACAAGGACAAACCCTCTGGAGCAAAACAAACGATGCTGGATCGGACCGTGTAATGGTATCACCCCTGGCCGTAACATGGTGGAATAGGAATGGCCCAACAACAAGCACAGTTCACTACCCTAAGGTATACAAAACTTATTTCGAAAAAGTCGAAAGGTTAAAACATGGTACCTTTGGCCCTGTC…	PB2
5179-10_PB2	ATGGAGAGAATAAAAGAACTAAGAGATCTAATGTCGCAGTCCCGCACTCGCGAGATACTCACTAAAACCACTGTGGACCATATGGCCATAATCAAAAAGTACACATCAGGAAGGCAGGAGAAGAACCCTGCACTCAGAATGAAGTGGATGATGGCAATGAAATACCCAATTACAGCGGACAGGAGAATAATGGACATGATTCCAGAGAGGAATGAACAAGGACAAACCCTCTGGAGCAAAACAAACGATGCTGGATCGGACCGTGTAATGGTATCACCCCTGGCCGTAACATGGTGGAATAGGAATGGCCCAACAACAAGCACAGTTCACTACCCTAAGGTATACAAAACTTATTTCGAAAAAGTCGAAAGGTTAAAACATGGTACCTTTGGCCCTGTC…	PB2
4945-2_PB2	ATGGAGAGAATAAAAGAACTAAGAGATCTAATGTCGCAGTCCCGCACTCGCGAGATACTCACTAAAACCACTGTGGACCATATGGCCATAATCAAAAAGTACACATCAGGAAGGCAGGAGAAGAACCCTGCACTCAGAATGAAGTGGATGATGGCAATGAAATACCCAATTACAGCGGACAGGAGAATAATGGACATGATTCCAGAGAGGAATGAACAAGGACAAACCCTCTGGAGCAAAACAAACGATGCTGGATCGGACCGTGTAATGGTATCACCCCTGGCCGTAACATGGTGGAATAGGAATGGCCCAACAACAAGCACAGTTCACTACCCTAAGGTATACAAAACTTATTTCGAAAAAGTCGAAAGGTTAAAACATGGTACCTTTGGCCCTGTC…	PB2
4479-10_PB2	ATGGAGAGAATAAAAGAACTAAGAGATCTAATGTCGCAGTCCCGCACTCGCGAGATACTCACTAAAACCACTGTGGACCATATGGCCATAATCAAAAAGTACACATCAGGAAGGCAGGAGAAGAACCCTGCACTCAGAATGAAGTGGATGATGGCAATGAAATACCCAATTACAGCGGACAGGAGAATAATGGACATGATTCCAGAGAGGAATGAACAAGGACAAACCCTCTGGAGCAAAACAAACGATGCTGGATCGGACCGTGTAATGGTATCACCCCTGGCCGTAACATGGTGGAATAGGAATGGCCCAACAACAAGCACAGTTCACTACCCTAAGGTATACAAAACTTATTTCGAAAAAGTCGAAAGGTTAAAACATGGTACCTTTGGCCCTGTC…	PB2
4479-7_PB2	ATGGAGAGAATAAAAGAACTAAGAGATCTAATGTCGCAGTCCCGCACTCGCGAGATACTCACTAAAACCACTGTGGACCATATGGCCATAATCAAAAAGTACACATCAGGAAGGCAGGAGAAGAACCCTGCACTCAGAATGAAGTGGATGATGGCAATGAAATACCCAATTACAGCGGACAGGAGAATAATGGACATGATTCCAGAGAGGAATGAACAAGGACAAACCCTCTGGAGCAAAACAAACGATGCTGGATCGGACCGTGTAATGGTATCACCCCTGGCCGTAACATGGTGGAATAGGAATGGCCCAACAACAAGCACAGTTCACTACCCTAAGGTATACAAAACTTATTTCGAAAAAGTCGAAAGGTTAAAACATGGTACCTTTGGCCCTGTC…	PB2
5184-18_PB2	ATGGAGAGAATAAAAGAACTAAGAGATCTAATGTCGCAGTCCCGCACTCGCGAGATACTCACTAAAACCACTGTGGACCATATGGCCATAATCAAAAAGTACACATCAGGAAGGCAGGAGAAGAACCCTGCACTCAGAATGAAGTGGATGATGGCAATGAAATACCCAATTACAGCGGACAGGAGAATAATGGACATGATTCCAGAGAGGAATGAACAAGGACAAACCCTCTGGAGCAAAACAAACGATGCTGGATCGGACCGTGTAATGGTATCACCCCTGGCCGTAACATGGTGGAATAGGAATGGCCCAACAACAAGCACAGTTCACTACCCTAAGGTATACAAAACTTATTTCGAAAAAGTCGAAAGGTTAAAACATGGTACCTTTGGCCCTGTC…	PB2
4479-19_PB2	ATGGAGAGAATAAAAGAACTAAGAGATCTAATGTCGCAGTCCCGCACTCGCGAGATACTCACTAAAACCACTGTGGACCATATGGCCATAATCAAAAAGTACACATCAGGAAGGCAGGAGAAGAACCCTGCACTCAGAATGAAGTGGATGATGGCAATGAAATACCCAATTACAGCGGACAGGAGAATAATGGACATGATTCCAGAGAGGAATGAACAAGGACAAACCCTCTGGAGCAAAACAAACGATGCTGGATCGGACCGTGTAATGGTATCACCCCTGGCCGTAACATGGTGGAATAGGAATGGCCCAACAACAAGCACAGTTCACTACCCTAAGGTATACAAAACTTATTTCGAAAAAGTCGAAAGGTTAAAACATGGTACCTTTGGCCCTGTC…	PB2
5184-21_PB2	ATGGAGAGAATAAAAGAACTAAGAGATCTAATGTCGCAGTCCCGCACTCGCGAGATACTCACTAAAACCACTGTGGACCATATGGCCATAATCAAAAAGTACACATCAGGAAGGCAGGAGAAGAACCCTGCACTCAGAATGAAGTGGATGATGGCAATGAAATACCCAATTACAGCGGACAGGAGAATAATGGACATGATTCCAGAGAGGAATGAACAAGGACAAACCCTCTGGAGCAAAACAAACGATGCTGGATCGGACCGTGTAATGGTATCACCCCTGGCCGTAACATGGTGGAATAGGAATGGCCCAACAACAAGCACAGTTCACTACCCTAAGGTATACAAAACTTATTTCGAAAAAGTCGAAAGGTTAAAACATGGTACCTTTGGCCCTGTC…	PB2
4945-1_PB2	ATGGAGAGAATAAAAGAACTAAGAGATCTAATGTCGCAGTCCCGCACTCGCGAGATACTCACTAAAACCACTGTGGACCATATGGCCATAATCAAAAAGTACACATCAGGAAGGCAGGAGAAGAACCCTGCACTCAGAATGAAGTGGATGATGGCAATGAAATACCCAATTACAGCGGACAGGAGAATAATGGACATGATTCCAGAGAGGAATGAACAAGGACAAACCCTCTGGAGCAAAACAAACGATGCTGGATCGGACCGTGTAATGGTATCACCCCTGGCCGTAACATGGTGGAATAGGAATGGCCCAACAACAAGCACAGTTCACTACCCTAAGGTATACAAAACTTATTTCGAAAAAGTCGAAAGGTTAAAACATGGTACCTTTGGCCCTGTC…	PB2
4479-20_PB2	ATGGAGAGAATAAAAGAACTAAGAGATCTAATGTCGCAGTCCCGCACTCGCGAGATACTCACTAAAACCACTGTGGACCATATGGCCATAATCAAAAAGTACACATCAGGAAGGCAGGAGAAGAACCCTGCACTCAGAATGAAGTGGATGATGGCAATGAAATACCCAATTACAGCGGACAGGAGAATAATGGACATGATTCCAGAGAGGAATGAACAAGGACAAACCCTCTGGAGCAAAACAAACGATGCTGGATCGGACCGTGTAATGGTATCACCCCTGGCCGTAACATGGTGGAATAGGAATGGCCCAACAACAAGCACAGTTCACTACCCTAAGGTATACAAAACTTATTTCGAAAAAGTCGAAAGGTTAAAACATGGTACCTTTGGCCCTGTC…	PB2
5184-3_PB2	ATGGAGAGAATAAAAGAACTAAGAGATCTAATGTCGCAGTCCCGCACTCGCGAGATACTCACTAAAACCACTGTGGACCATATGGCCATAATCAAAAAGTACACATCAGGAAGGCAGGAGAAGAACCCTGCACTCAGAATGAAGTGGATGATGGCAATGAAATACCCAATTACAGCGGACAGGAGAATAATGGACATGATTCCAGAGAGGAATGAACAAGGACAAACCCTCTGGAGCAAAACAAATGATGCTGGATCGGACCGTGTAATGGTATCACCCCTGGCCGTAACATGGTGGAATAGGAATGGCCCAACAACAAGCACAGTTCACTACCCTAAGGTATACAAAACTTATTTCGAAAAAGTCGAAAGGTTAAAACATGGTACCTTTGGCCCTGTC…	PB2
5174-2_PB2	ATGGAGAGAATAAAAGAACTAAGAGATCTAATGTCGCAGTCCCGCACTCGCGAGATACTCACTAAAACCACTGTGGACCATATGGCCATAATCAAAAAGTACACATCAGGAAGGCAGGAGAAGAACCCTGCACTCAGAATGAAGTGGATGATGGCAATGAAATACCCAATTACAGCGGACAGGAGAATAATGGATATGATTCCAGAGAGGAATGAACAAGGACAAACCCTCTGGAGCAAAACAAACGATGCTGGATCGGACCGTGTAATGGTATCACCCCTGGCCGTAACATGGTGGAATAGGAATGGCCCAACAACAAGCACAGTTCACTACCCTAAGGTATACAAAACTTATTTCGAAAAAGTCGAAAGGTTAAAACATGGTACCTTTGGCCCTGTC…	PB2
5179-1_PB2	---------------------------------------------------------------------------------------------------TACACATCAGGAAGGCAGGAGAAGAACCCTGCACTCAGAATGAAGTGGATGATGGCAATGAAATACCCAATTACAGCGGACAGGAGA---------ATGATTCCAGAGAGGAATGAACAAGGACAAACCCTCTGGAGCAAAACAAACGATGCTGGATCGGACCGTGTAATGGTATCACCCCTGGCCGTAACATGGTGGAATAGGAATGGCCCAACAACAAGCACAGTTCACTACCCTAAGGTATACAAAACTTATTTCGAAAAAGTCGAAAGGTTAAAACATGGTACCTTTGGCCCTGTC…	PB2
4490-10_PB2	---------------------------------------------------------------------------------------------------------------------------------------------------------------------------------------------------------------------------------------------------------------------------------------------------------------------------------------------------------------------------------------------------------------…	PB2
5167-13_PB2	ATGGAGAGAATAAAAGAACTAAGAGATCTAATGTCGCAGTCCCGCACTCGCGAGATACTCACTAAAACCACTGTGGACCATATGGCCATAATCAAAAAGTACACATCAGGAAGGCAGGAGAAGAACCCTGCACTCAGAATGAAGTGGATGATGGCAATGAAATACCCAATTACAGCGGACAGGAGAATAATGGACATGATTCCAGAGAGGAATGAACAAGGACAAACCCTCTGGAGCAAAACAAACGATGCTGGATCGGACCGTGTAATGGTATCACCCCTGGCCGTAACATGGTGGAATAGGAATGGCCCAACAACAAGCACAGTTCACTACCCTAAGGTATACAAAACTTATTTCGAAAAAGTCGAAAGGTTAAAACATGGTACCTTTGGCCCTGTC…	PB2
4490-13_PB2	ATGGAGAGAATAAAAGAACTAAGAGATCTAATGTCGCAGTCCCGCACTCGCGAGATACTCACTAAAACCACTGTGGACCATATGGCCATAATCAAAAAGTACACATCAGGAAGGCAGGAGAAGAACCCTGCACTCAGAATGAAGTGGATGATGGCAATGAAATACCCAATTACAGCGGACAGGAGAATAATGGACATGATTCCAGAGAGGAATGAACAAGGACAAACCCTCTGGAGCAAAACAAACGATGCTGGATCGGACCGTGTAATGGTATCACCCCTGGCCGTAACATGGTGGAATAGGAATGGCCCAACAACAAGCACAGTTCACTACCCTAAGGTATACAAAACTTATTTCGAAAAAGTCGAAAGGTTAAAACATGGTACCTTTGGCCCTGTC…	PB2
4933-13_PB2	------------------------------------------------------------------------------------------------------------------------AAGAACCCTGCACTCAGAATGAAGTGGATGATGGCAATGAAATACCCAATTACAGCGGACAGGAGAATAATGGACATGATTCCAGAGAGGAATGAACAAGGACAAACCCTCTGGAGCAAAACAAACGATGCTGGATCGGACCGTGTAATGGTATCACCCCTGGCCGTAACATGGTGGAATAGGAATGGCCCAACAACAAGCACAGTTCACTACCCTAAGGTATACAAAACTTATTTCGAAAAAGTCGAAAGGTTAAAACATGGTACCTTTGGCCCTGTC…	PB2
4490-11_PB2	------------------------------------------------------------------------------------------------------------------------------------------------TGGATGATGGCAATGAAATACCCAATTACAGCGGACAGGAGAATAATGGACATGATTCCAGAGAGGAATGAACAAGGACAAACCCTCTGGAGCAAAACAAACGATGCTGGATCGGACCGTGTAATGGTATCACCCCTGGCCGTAACATGGTGGAATAGGAATGGCCCAACAACAAGCACAGTTCACTACCCTAAGGTATACAAAACTTATTTCGAAAAAGTCGAAAGGTTAAAACATGGTACCTTTGGCCCTGTC…	PB2
5167-2_PB2	ATGGAGAGAATAAAAGAACTAAGAGATCTAATGTCGCAGTCCCGCACTCGCGAGATACTCACTAAAACCACTGTGGACCATATGGCCATAATCAAAAAGTACACATCAGGAAGGCAGGAGAAGAACCCTGCACTCAGAATGAAGTGGATGATGGCAATGAAATACCCAATTACAGCGGACAGGAGAATAATGGACATGATTCCAGAGAGGAATGAACAAGGACAAACCCTCTGGAGCAAAACAAACGATGCTGGATCGGACCGTGTAATGGTATCACCCCTGGCCGTAACATGGTGGAATAGGAATGGCCCAACAACAAGCACAGTTCACTACCCTAAGGTATACAAAACTTATTTCGAAAAAGTCGAAAGGTTAAAACATGGTACCTTTGGCCCTGTC…	PB2
4490-4_PB2	ATGGAGAGAATAAAAGAACTAAGAGATCTAATGTCGCAGTCCCGCACTCGCGAGATACTCACTAAAACCACTGTGGACCATATGGCCATAATCAAAAAGTACACATCAGGAAGGCAGGAGAAGAACCCTGCACTCAGAATGAAGTGGATGATGGCAATGAAATACCCAATTACAGCGGACAGGAGAATAATGGACATGATTCCAGAGAGGAATGAACAAGGACAAACCCTCTGGAGCAAAACAAACGATGCTGGATCGGACCGTGTAATGGTATCACCCCTGGCCGTAACATGGTGGAATAGGAATGGCCCAACAACAAGCACAGTTCACTACCCTAAGGTATACAAAACTTATTTCGAAAAAGTCGAAAGGTTAAAACATGGTACCTTTGGCCCTGTC…	PB2
4479-4_PB2	ATGGAGAGAATAAAAGAACTAAGAGATCTAATGTCGCAGTCCCGCACTCGCGAGATACTCACTAAAACCACTGTGGACCATATGGCCATAATCAAAAAGTACACATCAGGAAGGCAGGAGAAGAACCCTGCACTCAGAATGAAGTGGATGATGGCAATGAAATACCCAATTACAGCGGACAGGAGAATAATGGACATGATTCCAGAGAGGAATGAACAAGGACAAACCCTCTGGAGCAAAACAAACGATGCTGGATCGGACCGTGTAATGGTATCACCCCTGGCCGTAACATGGTGGAATAGGAATGGCCCAACAACAAGCACAGTTCACTACCCTAAGGTATACAAAACTTATTTCGAAAAAGTCGAAAGGTTAAAACATGGTACCTTTGGCCCTGTC…	PB2
4479-14_PB2	ATGGAGAGAATAAAAGAACTAAGAGATCTAATGTCGCAGTCCCGCACTCGCGAGATACTCACTAAAACCACTGTGGACCATATGGCCATAATCAAAAAGTACACATCAGGAAGGCAGGAGAAGAACCCTGCACTCAGAATGAAGTGGATGATGGCAATGAAATACCCAATTACAGCGGACAGGAGAATAATGGACATGATTCCAGAGAGGAATGAACAAGGACAAACCCTCTGGAGCAAAACAAACGATGCTGGATCGGACCGTGTAATGGTATCACCCCTGGCCGTAACATGGTGGAATAGGAATGGCCCAACAACAAGCACAGTTCACTACCCTAAGGTATACAAAACTTATTTCGAAAAAGTCGAAAGGTTAAAACATGGTACCTTTGGCCCTGTC…	PB2
5166-24_PB2	ATGGAGAGAATAAAAGAACTAAGAGATCTAATGTCGCAGTCCCGCACTCGCGAGATACTCACTAAAACCACTGTGGACCATATGGCCATAATCAAAAAGTACACATCAGGAAGGCAGGAGAAGAACCCTGCACTCAGAATGAAGTGGATGATGGCAATGAAATACCCAATTACAGCGGACAGGAGAATAATGGACATGATTCCAGAGAGGAATGAACAAGGACAAACCCTCTGGAGCAAAACAAACGATGCTGGATCGGACCGTGTAATGGTATCACCCCTGGCCGTAACATGGTGGAATAGGAATGGCCCAACAACAAGCACAGTTCACTACCCTAAGGTATACAAAACTTATTTCGAAAAAGTCGAAAGGTTAAAACATGGTACCTTTGGCCCTGTC…	PB2
5166-7_PB2	ATGGAGAGAATAAAAGAACTAAGAGATCTAATGTCGCAGTCCCGCACTCGCGAGATACTCACTAAAACCACTGTGGACCATATGGCCATAATCAAAAAGTACACATCAGGAAGGCAGGAGAAGAACCCTGCACTCAGAATGAAGTGGATGATGGCAATGAAATACCCAATTACAGCGGACAGGAGAATAATGGACATGATTCCAGAGAGGAATGAACAAGGACAAACCCTCTGGAGCAAAACAAACGATGCTGGATCGGACCGTGTAATGGTATCACCCCTGGCCGTAACATGGTGGAATAGGAATGGCCCAACAACAAGCACAGTTCACTACCCTAAGGTATACAAAACTTATTTCGAAAAAGTCGAAAGGTTAAAACATGGTACCTTTGGCCCTGTC…	PB2
4551-10_PB2	ATGGAGAGAATAAAAGAACTAAGAGATCTAATGTCGCAGTCCCGCACTCGCGAGATACTCACTAAAACCACTGTGGACCATATGGCCATAATCAAAAAGTACACATCAGGAAGGCAGGAGAAGAACCCTGCACTCAGAATGAAGTGGATGATGGCAATGAAATACCCAATTACAGCGGACAGGAGAATAATGGACATGATTCCAGAGAGGAATGAACAAGGACAAACCCTCTGGAGCAAAACAAACGATGCTGGATCGGACCGTGTAATGGTATCACCCCTGGCCGTAACATGGTGGAATAGGAATGGCCCAACAACAAGCACAGTTCACTACCCTAAGGTATACAAAACTTATTTCGAAAAAGTCGAAAGGTTAAAACATGGTACCTTTGGCCCTGTC…	PB2
4933-33_PB2	ATGGAGAGAATAAAAGAACTAAGAGATCTAATGTCGCAGTCCCGCACTCGCGAGATACTCACTAAAACCACTGTGGACCATATGGCCATAATCAAAAAGTACACATCAGGAAGGCAGGAGAAGAACCCTGCACTCAGAATGAAGTGGATGATGGCAATGAAATACCCAATTACAGCGGACAGGAGAATAATGGACATGATTCCAGAGAGGAATGAACAAGGACAAACCCTCTGGAGCAAAACAAACGATGCTGGATCGGACCGTGTAATGGTATCACCCCTGGCCGTAACATGGTGGAATAGGAATGGCCCAACAACAAGCACAGTTCACTACCCTAAGGTATACAAAACTTATTTCGAAAAAGTCGAAAGGTTAAAACATGGTACCTTTGGCCCTGTC…	PB2
4484-10_PB2	ATGGAGAGAATAAAAGAACTAAGAGATCTAATGTCGCAGTCCCGCACTCGCGAGATACTCACTAAAACCACTGTGGACCATATGGCCATAATCAAAAAGTACACATCAGGAAGGCAGGAGAAGAACCCTGCACTCAGAATGAAGTGGATGATGGCAATGAAATACCCAATTACAGCGGACAGGAGAATAATGGACATGATTCCAGAGAGGAATGAACAAGGACAAACCCTCTGGAGCAAAACAAACGATGCTGGATCGGACCGTGTAATGGTATCACCCCTGGCCGTAACATGGTGGAATAGGAATGGCCCAACAACAAGCACAGTTCACTACCCTAAGGTATACAAAACTTATTTCGAAAAAGTCGAAAGGTTAAAACATGGTACCTTTGGCCCTGTC…	PB2
4933-20_PB2	ATGGAGAGAATAAAAGAACTAAGAGATCTAATGTCGCAGTCCCGCACTCGCGAGATACTCACTAAAACCACTGTGGACCATATGGCCATAATCAAAAAGTACACATCAGGAAGGCAGGAGAAGAACCCTGCACTCAGAATGAAGTGGATGATGGCAATGAAATACCCAATTACAGCGGACAGGAGAATAATGGACATGATTCCAGAGAGGAATGAACAAGGACAAACCCTCTGGAGCAAAACAAACGATGCTGGATCGGACCGTGTAATGGTATCACCCCTGGCCGTAACATGGTGGAATAGGAATGGCCCAACAACAAGCACAGTTCACTACCCTAAGGTATACAAAACTTATTTCGAAAAAGTCGAAAGGTTAAAACATGGTACCTTTGGCCCTGTC…	PB2
4933-6_PB2	ATGGAGAGAATAAAAGAACTAAGAGATCTAATGTTGCAGTCCCGCACTCGCGAGATACTCACTAAAACCACTGTGGACCATATGGCCATAATCAAAAAGTACACATCAGGAAGGCAGGAGAAGAACCCTGCACTCAGAATGAAGTGGATGATGGCAATGAAATACCCAATTACAGCGGACAGGAGAATAATGGACATGATTCCAGAGAGGAATGAACAAGGACAAACCCTCTGGAGCAAAACAAACGATGCTGGATCGGACCGTGTAATGGTATCACCCCTGGCCGTAACATGGTGGAATAGGAATGGCCCAACAACAAGCACAGTTCACTACCCTAAGGTATACAAAACTTATTTCGAAAAAGTCGAAAGGTTAAAACATGGTACCTTTGGCCCTGTC…	PB2
5166-4_PB2	------------------------------------CAGTCCCGCACTCGCGAGATACTCACTAAAACCACTGTGGACCATATGGCCATAATCAAAAAGTACACATCAGGAAGGCAGGAGAAGAACCCTGCACTCAGAATGAAGTGGATGATGGCAATGAAATACCCAATTACAGCGGACAGGAGAATAATGGACATGATTCCAGAGAGGAATGAACAAGGACAAACCCTCTGGAGCAAAACAAACGATGCTGGATCGGACCGTGTAATGGTATCACCCCTGGCCGTAACATGGTGGAATAGGAATGGCCCAACAACAAGCACAGTTCACTACCCTAAGGTATACAAAACTTATTTCGAAAAAGTCGAAAGGTTAAAACATGGTACCTTTGGCCCTGTC…	PB2
5184-10_PB2	--------------------------------------------------------------------------------------------------------------------------------------------------------------------------------GGACAGGAGAATAATGGACATGATTCCAGAGAGGAATGAACAAGGACAAACCCTCTGGAGCAAAACAAACGATGCTGGATCGGACCGTGTAATGGTATCACCCCTGGCCGTAACATGGTGGAATAGGAATGGCCCAACAACAAGCACAGTTCACTACCCTAAGGTATACAAAACTTATTTCGAAAAAGTCGAAAGGTTAAAACATGGTACCTTTGGCCCTGTC…	PB2
4551-16_PB2	ATGGAGAGAATAAAAGAACTAAGAGATCTAATGTCGCAGTCCCGCACTCGCGAGATACTCACTAAAACCACTGTGGACCATATGGCCATAATCAAAAAGTACACATCAGGAAGGCAGGAGAAGAACCCTGCACTCAGAATGAAGTGGATGATGGCAATGAAATACCCAATTACAGCGGACAGGAGAATAATGGACATGATTCCAGAGAGGAATGAACAAGGACAAACCCTCTGGAGCAAAACAAACGATGCTGGATCGGACCGTGTAATGGTATCACCCCTGGCCGTAACATGGTGGAATAGGAATGGCCCAACAACAAGCACAGTTCACTACCCTAAGGTATACAAAACTTATTTCGAAAAAGTCGAAAGGTTAAAACATGGTACCTTTGGCCCTGTC…	PB2
4933-24_PB2	ATGGAGAGAATAAAAGAACTAAGAGATCTAATGTCGCAGTCCCGCACTCGCGAGATACTCACTAAAACCACTGTGGACCATATGGCCATAATCAAAAAGTACACATCAGGAAGGCAGGAGAAGAACCCTGCACTCAGAATGAAGTGGATGATGGCAATGAAATACCCAATTACAGCGGACAGGAGAATAATGGACATGATTCCAGAGAGGAATGAACAAGGACAAACCCTCTGGAGCAAAACAAACGATGCTGGATCGGACCGTGTAATGGTATCACCCCTGGCCGTAACATGGTGGAATAGGAATGGCCCAACAACAAGCACAGTTCACTACCCTAAGGTATACAAAACTTATTTCGAAAAAGTCGAAAGGTTAAAACATGGTACCTTTGGCCCTGTC…	PB2
4484-3_PB2	ATGGAGAGAATAAAAGAACTAAGAGATCTAATGTCGCAGTCCCGCACTCGCGAGATACTCACTAAAACCACTGTGGACCATATGGCCATAATCAAAAAGTACACATCAGGAAGGCAGGAGAAGAACCCTGCACTCAGAATGAAGTGGATGATGGCAATGAAATACCCAATTACAGCGGACAGGAGAATAATGGACATGATTCCAGAGAGGAATGAACAAGGACAAACCCTCTGGAGCAAAACAAACGATGCTGGATCGGACCGTGTAATGGTATCACCCCTGGCCGTAACATGGTGGAATAGGAATGGCCCAACAACAAGCACAGTTCACTACCCTAAGGTATACAAAACTTATTTCGAAAAAGTCGAAAGGTTAAAACATGGTACCTTTGGCCCTGTC…	PB2
4551-2_PB2	ATGGAGAGAATAAAAGAACTAAGAGATCTAATGTCGCAGTCCCGCACTCGCGAGATACTCACTAAAACCACTGTGGACCATATGGCCATAATCAAAAAGTACACATCAGGAAGGCAGGAGAAGAACCCTGCACTCAGAATGAAGTGGATGATGGCAATGAAATACCCAATTACAGCGGACAGGAGAATAATGGACATGATTCCAGAGAGGAATGAACAAGGACAAACCCTCTGGAGCAAAACAAACGATGCTGGATCGGACCGTGTAATGGTATCACCCCTGGCCGTAACATGGTGGAATAGGAATGGCCCAACAACAAGCACAGTTCACTACCCTAAGGTATACAAAACTTATTTCGAAAAAGTCGAAAGGTTAAAACATGGTACCTTTGGCCCTGTC…	PB2
5167-5_PB2	ATGGAGAGAATAAAAGAACTAAGAGATCTAATGTCGCAGTCCCGCACTCGCGAGATACTCACTAAAACCACTGTGGACCATATGGCCATAATCAAAAAGTACACATCAGGAAGGCAGGAGAAGAACCCTGCACTCAGAATGAAGTGGATGATGGCAATGAAATACCCAATTACAGCGGACAGGAGAATAATGGACATGATTCCAGAGAGGAATGAACAAGGACAAACCCTCTGGAGCAAAACAAACGATGCTGGATCGGACCGTGTAATGGTATCACCCCTGGCCGTAACATGGTGGAATAGGAATGGCCCAACAACAAGCACAGTTCACTACCCTAAGGTATACAAAACTTATTTCGAAAAAGTCGAAAGGTTAAAACATGGTACCTTTGGCCCTGTC…	PB2
4933-2_PB2	ATGGAGAGAATAAAAGAACTAAGAGATCTAATGTCGCAGTCCCGCACTCGCGAGATACTCACTAAAACCACTGTGGACCATATGGCCATAATCAAAAAGTACACATCAGGAAGGCAGGAGAAGAACCCTGCACTCAGAATGAAGTGGATGATGGCAATGAAATACCCAATTACAGCGGACAGGAGAATAATGGACATGATTCCAGAGAGGAATGAACAAGGACAAACCCTCTGGAGCAAAACAAACGATGCTGGATCGGACCGTGTAATGGTATCACCCCTGGCCGTAACATGGTGGAATAGGAATGGCCCAACAACAAGCACAGTTCACTACCCTAAGGTATACAAAACTTATTTCGAAAAAGTCGAAAGGTTAAAACATGGTACCTTTGGCCCTGTC…	PB2
4933-29_PB2	ATGGAGAGAATAAAAGAACTAAGAGATCTAATGTCGCAGTCCCGCACTCGCGAGATACTCACTAAAACCACTGTGGACCATATGGCCATAATCAAAAAGTACACATCAGGAAGGCAGGAGAAGAACCCTGCACTCAGAATGAAGTGGATGATGGCAATGAAATACCCAATTACAGCGGACAGGAGAATAATGGACATGATTCCAGAGAGGAATGAACAAGGACAAACCCTCTGGAGCAAAACAAACGATGCTGGATCGGACCGTGTAATGGTATCACCCCTGGCCGTAACATGGTGGAATAGGAATGGCCCAACAACAAGCACAGTTCACTACCCTAAGGTATACAAAACTTATTTCGAAAAAGTCGAAAGGTTAAAACATGGTACCTTTGGCCCTGTC…	PB2
4551-11_PB2	ATGGAGAGAATAAAAGAACTAAGAGATCTAATGTCGCAGTCCCGCACTCGCGAGATACTCACTAAAACCACTGTGGACCATATGGCCATAATCAAAAAGTACACATCAGGAAGGCAGGAGAAGAACCCTGCACTCAGAATGAAGTGGATGATGGCAATGAAATACCCAATTACAGCGGACAGGAGAATAATGGACATGATTCCAGAGAGGAATGAACAAGGACAAACCCTCTGGAGCAAAACAAACGATGCTGGATCGGACCGTGTAATGGTATCACCCCTGGCCGTAACATGGTGGAATAGGAATGGCCCAACAACAAGCACAGTTCACTACCCTAAGGTATACAAAACTTATTTCGAAAAAGTCGAAAGGTTAAAACATGGTACCTTTGGCCCTGTC…	PB2
4933-11_PB2	ATGGAGAGAATAAAAGAACTAAGAGATCTAATGTCGCAGTCCCGCACTCGCGAGATACTCACTAAAACCACTGTGGACCATATGGCCATAATCAAAAAGTACACATCAGGAAGGCAGGAGAAGAACCCTGCACTCAGAATGAAGTGGATGATGGCAATGAAATACCCAATTACAGCGGACAGGAGAATAATGGACATGATTCCAGAGAGGAATGAACAAGGACAAACCCTCTGGAGCAAAACAAACGATGCTGGATCGGACCGTGTAATGGTATCACCCCTGGCCGTAACATGGTGGAATAGGAATGGCCCAACAACAAGCACAGTTCACTACCCTAAGGTATACAAAACTTATTTCGAAAAAGTCGAAAGGTTAAAACATGGTACCTTTGGCCCTGTC…	PB2
5179-3_PB2	ATGGAGAGAATAAAAGAACTAAGAGATCTAATGTCGCAGTCCCGCACTCGCGAGATACTCACTAAAACCACTGTGGACCATATGGCCATAATCAAAAAGTACACATCAGGAAGGCAGGAGAAGAACCCTGCACTCAGAATGAAGTGGATGATGGCAATGAAATACCCAATTACAGCGGACAGGAGAATAATGGACATGATTCCAGAGAGGAATGAACAAGGACAAACCCTCTGGAGCAAAACAAACGATGCTGGATCGGACCGTGTAATGGTATCACCCCTGGCCGTAACATGGTGGAATAGGAATGGCCCAACAACAAGCACAGTTCACTACCCTAAGGTATACAAAACTTATTTCGAAAAAGTCGAAAGGTTAAAACATGGTACCTTTGGCCCTGTC…	PB2
4471-2_PB2	ATGGAGAGAATAAAAGAACTAAGAGATCTAATGTCGCAGTCCCGCACTCGCGAGATACTCACTAAAACCACTGTGGACCATATGGCCATAATCAAAAAGTACACATCAGGAAGGCAGGAGAAGAACCCTGCACTCAGAATGAAGTGGATGATGGCAATGAAATACCCAATTACAGCGGACAGGAGAATAATGGACATGATTCCAGAGAGGAATGAACAAGGACAAACCCTCTGGAGCAAAACAAACGATGCTGGATCGGACCGTGTAATGGTATCACCCCTGGCCGTAACATGGTGGAATAGGAATGGCCCAACAACAAGCACAGTTCACTACCCTAAGGTATACAAAACTTATTTCGAAAAAGTCGAAAGGTTAAAACATGGTACCTTTGGCCCTGTC…	PB2
4551-1_PB2	ATGGAGAGAATAAAAGAACTAAGAGATCTAATGTCGCAGTCCCGCACTCGCGAGATACTCACTAAAACCACTGTGGACCATATGGCCATAATCAAAAAGTACACATCAGGAAGGCAGGAGAAGAACCCTGCACTCAGAATGAAGTGGATGATGGCAATGAAATACCCAATTACAGCGGACAGGAGAATAATGGACATGATTCCAGAGAGGAATGAACAAGGACAAACCCTCTGGAGCAAAACAAACGATGCTGGATCGGACCGTGTAATGGTATCACCCCTGGCCGTAACATGGTGGAATAGGAATGGCCCAACAACAAGCACAGTTCACTACCCTAAGGTATACAAAACTTATTTCGAAAAAGTCGAAAGGTTAAAACATGGTACCTTTGGCCCTGTC…	PB2
5167-12_PB2	ATGGAGAGAATAAAAGAACTAAGAGATCTAATGTCGCAGTCCCGCACTCGCGAGATACTCACTAAAACCACTGTGGACCATATGGCCATAATCAAAAAGTACACATCAGGAAGGCAGGAGAAGAACCCTGCACTCAGAATGAAGTGGATGATGGCAATGAAATACCCAATTACAGCGGACAGGAGAATAATGGACATGATTCCAGAGAGGAATGAACAAGGACAAACCCTCTGGAGCAAAACAAACGATGCTGGATCGGACCGTGTAATGGTATCACCCCTGGCCGTAACATGGTGGAATAGGAATGGCCCAACAACAAGCACAGTTCACTACCCTAAGGTATACAAAACTTATTTCGAAAAAGTCGAAAGGTTAAAACATGGTACCTTTGGCCCTGTC…	PB2
4484-13_PB2	ATGGAGAGAATAAAAGAACTAAGAGATCTAATGTCGCAGTCCCGCACTCGCGAGATACTCACTAAAACCACTGTGGACCATATGGCCATAATCAAAAAGTACACATCAGGAAGGCAGGAGAAGAACCCTGCACTCAGAATGAAGTGGATGATGGCAATGAAATACCCAATTACAGCGGACAGGAGAATAATGGACATGATTCCAGAGAGGAATGAACAAGGACAAACCCTCTGGAGCAAAACAAACGATGCTGGATCGGACCGTGTAATGGTATCACCCCTGGCCGTAACATGGTGGAATAGGAATGGCCCAACAACAAGCACAGTTCACTACCCTAAGGTATACAAAACTTATTTCGAAAAAGTCGAAAGGTTAAAACATGGTACCTTTGGCCCTGTC…	PB2
5167-1_PB2	ATGGAGAGAATAAAAGAACTAAGAGATCTAATGTCGCAGTCCCGCACTCGCGAGATACTCACTAAAACCACTGTGGACCATATGGCCATAATCAAAAAGTACACATCAGGAAGGCAGGAGAAGAACCCTGCACTCAGAATGAAGTGGATGATGGCAATGAAATACCCAATTACAGCGGACAGGAGAATAATGGACATGATTCCAGAGAGGAATGAACAAGGACAAACCCTCTGGAGCAAAACAAACGATGCTGGATCGGACCGTGTAATGGTATCACCCCTGGCCGTAACATGGTGGAATAGGAATGGCCCAACAACAAGCACAGTTCACTACCCTAAGGTATACAAAACTTATTTCGAAAAAGTCGAAAGGTTAAAACATGGTACCTTTGGCCCTGTC…	PB2
4933-34_PB2	ATGGAGAGAATAAAAGAACTAAGAGATCTAATGTCGCAGTCCCGCACTCGCGAGATACTCACTAAAACCACTGTGGACCATATGGCCATAATCAAAAAGTACACATCAGGAAGGCAGGAGAAGAACCCTGCACTCAGAATGAAGTGGATGATGGCAATGAAATACCCAATTACAGCGGACAGGAGAATAATGGACATGATTCCAGAGAGGAATGAACAAGGACAAACCCTCTGGAGCAAAACAAACGATGCTGGATCGGACCGTGTAATGGTATCACCCCTGGCCGTAACATGGTGGAATAGGAATGGCCCAACAACAAGCACAGTTCACTACCCTAAGGTATACAAAACTTATTTCGAAAAAGTCGAAAGGTTAAAACATGGTACCTTTGGCCCTGTC…	PB2
4551-9_PB2	ATGGAGAGAATAAAAGAACTAAGAGATCTAATGTCGCAGTCCCGCACTCGCGAGATACTCACTAAAACCACTGTGGACCATATGGCCATAATCAAAAAGTACACATCAGGAAGGCAGGAGAAGAACCCTGCACTCAGAATGAAGTGGATGATGGCAATGAAATACCCAATTACAGCGGACAGGAGAATAATGGACATGATTCCAGAGAGGAATGAACAAGGACAAACCCTCTGGAGCAAAACAAACGATGCTGGATCGGACCGTGTAATGGTATCACCCCTGGCCGTAACATGGTGGAATAGGAATGGCCCAACAACAAGCACAGTTCACTACCCTAAGGTATACAAAACTTATTTCGAAAAAGTCGAAAGGTTAAAACATGGTACCTTTGGCCCTGTC…	PB2
5167-10_PB2	ATGGAGAGAATAAAAGAACTAAGAGATCTAATGTCGCAGTCCCGCACTCGCGAGATACTCACTAAAACCACTGTGGACCATATGGCCATAATCAAAAAGTACACATCAGGAAGGCAGGAGAAGAACCCTGCACTCAGAATGAAGTGGATGATGGCAATGAAATACCCAATTACAGCGGACAGGAGAATAATGGACATGATTCCAGAGAGGAATGAACAAGGACAAACCCTCTGGAGCAAAACAAACGATGCTGGATCGGACCGTGTAATGGTATCACCCCTGGCCGTAACATGGTGGAATAGGAATGGCCCAACAACAAGCACAGTTCACTACCCTAAGGTATACAAAACTTATTTCGAAAAAGTCGAAAGGTTAAAACATGGTACCTTTGGCCCTGTC…	PB2
4484-8_PB2	ATGGAGAGAATAAAAGAACTAAGAGATCTAATGTCGCAGTCCCGCACTCGCGAGATACTCACTAAAACCACTGTGGACCATATGGCCATAATCAAAAAGTACACATCAGGAAGGCAGGAGAAGAACCCTGCACTCAGAATGAAGTGGATGATGGCAATGAAATACCCAATTACAGCGGACAGGAGAATAATGGACATGATTCCAGAGAGGAATGAACAAGGACAAACCCTCTGGAGCAAAACAAACGATGCTGGATCGGACCGTGTAATGGTATCACCCCTGGCCGTAACATGGTGGAATAGGAATGGCCCAACAACAAGCACAGTTCACTACCCTAAGGTATACAAAACTTATTTCGAAAAAGTCGAAAGGTTAAAACATGGTACCTTTGGCCCTGTC…	PB2
4933-8_PB2	ATGGAGAGAATAAAAGAACTAAGAGATCTAATGTCGCAGTCCCGCACTCGCGAGATACTCACTAAAACCACTGTGGACCATATGGCCATAATCAAAAAGTACACATCAGGAAGGCAGGAGAAGAACCCTGCACTCAGAATGAAGTGGATGATGGCAATGAAATACCCAATTACAGCGGACAGGAGAATAATGGACATGATTCCAGAGAGGAATGAACAAGGACAAACCCTCTGGAGCAAAACAAACGATGCTGGATCGGACCGTGTAATGGTATCACCCCTGGCCGTAACATGGTGGAATAGGAATGGCCCAACAACAAGCACAGTTCACTACCCTAAGGTATACAAAACTTATTTCGAAAAAGTCGAAAGGTTAAAACATGGTACCTTTGGCCCTGTC…	PB2
5167-7_PB2	ATGGAGAGAATAAAAGAACTAAGAGATCTAATGTCGCAGTCCCGCACTCGCGAGATACTCACTAAAACCACTGTGGACCATATGGCCATAATCAAAAAGTACACATCAGGAAGGCAGGAGAAGAACCCTGCACTCAGAATGAAGTGGATGATGGCAATGAAATACCCAATTACAGCGGACAGGAGAATAATGGACATGATTCCAGAGAGGAATGAACAAGGACAAACCCTCTGGAGCAAAACAAACGATGCTGGATCGGACCGTGTAATGGTATCACCCCTGGCCGTAACATGGTGGAATAGGAATGGCCCAACAACAAGCACAGTTCACTACCCTAAGGTATACAAAACTTATTTCGAAAAAGTCGAAAGGTTAAAACATGGTACCTTTGGCCCTGTC…	PB2
4551-19_PB2	ATGGAGAGAATAAAAGAACTAAGAGATCTAATGTCGCAGTCCCGCACTCGCGAGATACTCACTAAAACCACTGTGGACCATATGGCCATAATCAAAAAGTACACATCAGGAAGGCAGGAGAAGAACCCTGCACTCAGAATGAAGTGGATGATGGCAATGAAATACCCAATTACAGCGGACAGGAGAATAATGGACATGATTCCAGAGAGGAATGAACAAGGACAAACCCTCTGGAGCAAAACAAACGATGCTGGATCGGACCGTGTAATGGTATCACCCCTGGCCGTAACATGGTGGAATAGGAATGGCCCAACAACAAGCACAGTTCACTACCCTAAGGTATACAAAACTTATTTCGAAAAAGTCGAAAGGTTAAAACATGGTACCTTTGGCCCTGTC…	PB2
4933-35_PB2	ATGGAGAGAATAAAAGAACTAAGAGATCTAATGTCGCAGTCCCGCACTCGCGAGATACTCACTAAAACCACTGTGGACCATATGGCCATAATCAAAAAGTACACATCAGGAAGGCAGGAGAAGAACCCTGCACTCAGAATGAAGTGGATGATGGCAATGAAATACCCAATTACAGCGGACAGGAGAATAATGGACATGATTCCAGAGAGGAATGAACAAGGACAAACCCTCTGGAGCAAAACAAACGATGCTGGATCGGACCGTGTAATGGTATCACCCCTGGCCGTAACATGGTGGAATAGGAATGGCCCAACAACAAGCACAGTTCACTACCCTAAGGTATACAAAACTTATTTCGAAAAAGTCGAAAGGTTAAAACATGGTACCTTTGGCCCTGTC…	PB2
4479-18_PB2	ATGGAGAGAATAAAAGAACTAAGAGATCTAATGTCGCAGTCCCGCACTCGCGAGATACTCACTAAAACCACTGTGGACCATATGGCCATAATCAAAAAGTACACATCAGGAAGGCAGGAGAAGAACCCTGCACTCAGAATGAAGTGGATGATGGCAATGAAATACCCAATTACAGCGGACAGGAGAATAATGGACATGATTCCAGAGAGGAATGAACAAGGACAAACCCTCTGGAGCAAAACAAACGATGCTGGATCGGACCGTGTAATGGTATCACCCCTGGCCGTAACATGGTGGAATAGGAATGGCCCAACAACAAGCACAGTTCACTACCCTAAGGTATACAAAACTTATTTCGAAAAAGTCGAAAGGTTAAAACATGGTACCTTTGGCCCTGTC…	PB2
4933-27_PB2	ATGGAGAGAATAAAAGAACTAAGAGATCTAATGTCGCAGTCCCGCACTCGCGAGATACTCACTAAAACCACTGTGGACCATATGGCCATAATCAAAAAGTACACATCAGGAAGGCAGGAGAAGAACCCTGCACTCAGAATGAAGTGGATGATGGCAATGAAATACCCAATTACAGCGGACAGGAGAATAATGGACATGATTCCAGAGAGGAATGAACAAGGACAAACCCTCTGGAGCAAAACAAACGATGCTGGATCGGACCGTGTAATGGTATCACCCCTGGCCGTAACATGGTGGAATAGGAATGGCCCAACAACAAGCACAGTTCACTACCCTAAGGTATACAAAACTTATTTCGAAAAAGTCGAAAGGTTAAAACATGGTACCTTTGGCCCTGTC…	PB2
4933-32_PB2	ATGGAGAGAATAAAAGAACTAAGAGATCTAATGTCGCAGTCCCGCACTCGCGAGATACTCACTAAAACCACTGTGGACCATATGGCCATAATCAAAAAGTACACATCAGGAAGGCAGGAGAAGAACCCTGCACTCAGAATGAAGTGGATGATGGCAATGAAATACCCAATTACAGCGGACAGGAGAATAATGGACATGATTCCAGAGAGGAATGAACAAGGACAAACCCTCTGGAGCAAAACAAACGATGCTGGATCGGACCGTGTAATGGTATCACCCCTGGCCGTAACATGGTGGAATAGGAATGGCCCAACAACAAGCACAGTTCACTACCCTAAGGTATACAAAACTTATTTCGAAAAAGTCGAAAGGTTAAAACATGGTACCTTTGGCCCTGTC…	PB2
5179-13_PB2	ATGGAGAGAATAAAAGAACTAAGAGATCTAATGTCGCAGTCCCGCACTCGCGAGATACTCACTAAAACCACTGTGGACCATATGGCCATAATCAAAAAGTACACATCAGGAAGGCAGGAGAAGAACCCTGCACTCAGAATGAAGTGGATGATGGCAATGAAATACCCAATTACAGCGGACAGGAGAATAATGGACATGATTCCAGAGAGGAATGAACAAGGACAAACCCTCTGGAGCAAAACAAACGATGCTGGATCGGACCGTGTAATGGTATCACCCCTGGCCGTAACATGGTGGAATAGGAATGGCCCAACAACAAGCACAGTTCACTACCCTAAGGTATACAAAACTTATTTCGAAAAAGTCGAAAGGTTAAAACATGGTACCTTTGGCCCTGTC…	PB2
5166-16_PB2	ATGGAGAGAATAAAAGAACTAAGAGATCTAATGTCGCAGTCCCGCACTCGCGAGATACTCACTAAAACCACTGTGGACCATATGGCCATAATCAAAAAGTACACATCAGGAAGGCAGGAGAAGAACCCTGCACTCAGAATGAAGTGGATGATGGCAATGAAATACCCAATTACAGCGGACAGGAGAATAATGGACATGATTCCAGAGAGGAATGAACAAGGACAAACCCTCTGGAGCAAAACAAACGATGCTGGATCGGACCGTGTAATGGTATCACCCCTGGCCGTAACATGGTGGAATAGGAATGGCCCAACAACAAGCACAGTTCACTACCCTAAGGTATACAAAACTTATTTCGAAAAAGTCGAAAGGTTAAAACATGGTACCTTTGGCCCTGTC…	PB2
4933-31_PB2	ATGGAGAGAATAAAAGAACTAAGAGATCTAATGTCGCAGTCCCGCACTCGCGAGATACTCACTAAAACCACTGTGGACCATATGGCCATAATCAAAAAGTACACATCAGGAAGGCAGGAGAAGAACCCTGCACTCAGAATGAAGTGGATGATGGCAATGAAATACCCAATTACAGCGGACAGGAGAATAATGGACATGATTCCAGAGAGGAATGAACAAGGACAAACCCTCTGGAGCAAAACAAACGATGCTGGATCGGACCGTGTAATGGTATCACCCCTGGCCGTAACATGGTGGAATAGGAATGGCCCAACAACAAGCACAGTTCACTACCCTAAGGTATACAAAACTTATTTCGAAAAAGTCGAAAGGTTAAAACATGGTACCTTTGGCCCTGTC…	PB2
4933-30_PB2	ATGGAGAGAATAAAAGAACTAAGAGATCTAATGTCGCAGTCCCGCACTCGCGAGATACTCACTAAAACCACTGTGGACCATATGGCCATAATCAAAAAGTACACATCAGGAAGGCAGGAGAAGAACCCTGCACTCAGAATGAAGTGGATGATGGCAATGAAATACCCAATTACAGCGGACAGGAGAATAATGGACATGATTCCAGAGAGGAATGAACAAGGACAAACCCTCTGGAGCAAAACAAACGATGCTGGATCGGACCGTGTAATGGTATCACCCCTGGCCGTAACATGGTGGAATAGGAATGGCCCAACAACAAGCACAGTTCACTACCCTAAGGTATACAAAACTTATTTCGAAAAAGTCGAAAGGTTAAAACATGGTACCTTTGGCCCTGTC…	PB2
4933-21_PB2	ATGGAGAGAATAAAAGAACTAAGAGATCTAATGTCGCAGTCCCGCACTCGCGAGATACTCACTAAAACCACTGTGGACCATATGGCCATAATCAAAAAGTACACATCAGGAAGGCAGGAGAAGAACCCTGCACTCAGAATGAAGTGGATGATGGCAATGAAATACCCAATTACAGCGGACAGGAGAATAATGGACATGATTCCAGAGAGGAATGAACAAGGACAAACCCTCTGGAGCAAAACAAACGATGCTGGATCGGACCGTGTAATGGTATCACCCCTGGCCGTAACATGGTGGAATAGGAATGGCCCAACAACAAGCACAGTTCACTACCCTAAGGTATACAAAACTTATTTCGAAAAAGTCGAAAGGTTAAAACATGGTACCTTTGGCCCTGTC…	PB2
4551-5_PB2	ATGGAGAGAATAAAAGAACTAAGAGATCTAATGTCGCAGTCCCGCACTCGCGAGATACTCACTAAAACCACTGTGGACCATATGGCCATAATCAAAAAGTACACATCAGGAAGGCAGGAGAAGAACCCTGCACTCAGAATGAAGTGGATGATGGCAATGAAATACCCAATTACAGCGGACAGGAGAATAATGGACATGATTCCAGAGAGGAATGAACAAGGACAAACCCTCTGGAGCAAAACAAACGATGCTGGATCGGACCGTGTAATGGTATCACCCCTGGCCGTAACATGGTGGAATAGGAATGGCCCAACAACAAGCACAGTTCACTACCCTAAGGTATACAAAACTTATTTCGAAAAAGTCGAAAGGTTAAAACATGGTACCTTTGGCCCTGTC…	PB2
4551-15_PB2	ATGGAGAGAATAAAAGAACTAAGAGATCTAATGTCGCAGTCCCGCACTCGCGAGATACTCACTAAAACCACTGTGGACCATATGGCCATAATCAAAAAGTACACATCAGGAAGGCAGGAGAAGAACCCTGCACTCAGAATGAAGTGGATGATGGCAATGAAATACCCAATTACAGCGGACAGGAGAATAATGGACATGATTCCAGAGAGGAATGAACAAGGACAAACCCTCTGGAGCAAAACAAACGATGCTGGATCGGACCGTGTAATGGTATCACCCCTGGCCGTAACATGGTGGAATAGGAATGGCCCAACAACAAGCACAGTTCACTACCCTAAGGTATACAAAACTTATTTCGAAAAAGTCGAAAGGTTAAAACATGGTACCTTTGGCCCTGTC…	PB2
4551-18_PB2	ATGGAGAGAATAAAAGAACTAAGAGATCTAATGTCGCAGTCCCGCACTCGCGAGATACTCACTAAAACCACTGTGGACCATATGGCCATAATCAAAAAGTACACATCAGGAAGGCAGGAGAAGAACCCTGCACTCAGAATGAAGTGGATGATGGCAATGAAATACCCAATTACAGCGGACAGGAGAATAATGGACATGATTCCAGAGAGGAATGAACAAGGACAAACCCTCTGGAGCAAAACAAACGATGCTGGATCGGACCGTGTAATGGTATCACCCCTGGCCGTAACATGGTGGAATAGGAATGGCCCAACAACAAGCACAGTTCACTACCCTAAGGTATACAAAACTTATTTCGAAAAAGTCGAAAGGTTAAAACATGGTACCTTTGGCCCTGTC…	PB2
4471-3_PB2	ATGGAGAGAATAAAAGAACTAAGAGATCTAATGTCGCAGTCCCGCACTCGCGAGATACTCACTAAAACCACTGTGGACCATATGGCCATAATCAAAAAGTACACATCAGGAAGGCAGGAGAAGAACCCTGCACTCAGAATGAAGTGGATGATGGCAATGAAATACCCAATTACAGCGGACAGGAGAATAATGGACATGATTCCAGAGAGGAATGAACAAGGACAAACCCTCTGGAGCAAAACAAACGATGCTGGATCGGACCGTGTAATGGTATCACCCCTGGCCGTAACATGGTGGAATAGGAATGGCCCAACAACAAGCACAGTTCACTACCCTAAGGTATACAAAACTTATTTCGAAAAAGTCGAAAGGTTAAAACATGGTACCTTTGGCCCTGTC…	PB2
4484-17_PB2	ATGGAGAGAATAAAAGAACTAAGAGATCTAATGTCGCAGTCCCGCACTCGCGAGATACTCACTAAAACCACTGTGGACCATATGGCCATAATCAAAAAGTACACATCAGGAAGGCAGGAGAAGAACCCTGCACTCAGAATGAAGTGGATGATGGCAATGAAATACCCAATTACAGCGGACAGGAGAATAATGGACATGATTCCAGAGAGGAATGAACAAGGACAAACCCTCTGGAGCAAAACAAACGATGCTGGATCGGACCGTGTAATGGTATCACCCCTGGCCGTAACATGGTGGAATAGGAATGGCCCAACAACAAGCACAGTTCACTACCCTAAGGTATACAAAACTTATTTCGAAAAAGTCGAAAGGTTAAAACATGGTACCTTTGGCCCTGTC…	PB2
4933-16_PB2	ATGGAGAGAATAAAAGAACTAAGAGATCTAATGTCGCAGTCCCGCACTCGCGAGATACTCACTAAAACCACTGTGGACCATATGGCCATAATCAAAAAGTACACATCAGGAAGGCAGGAGAAGAACCCTGCACTCAGAATGAAGTGGATGATGGCAATGAAATACCCAATTACAGCGGACAGGAGAATAATGGACATGATTCCAGAGAGGAATGAACAAGGACAAACCCTCTGGAGCAAAACAAACGATGCTGGATCGGACCGTGTAATGGTATCACCCCTGGCCGTAACATGGTGGAATAGGAATGGCCCAACAACAAGCACAGTTCACTACCCTAAGGTATACAAAACTTATTTCGAAAAAGTCGAAAGGTTAAAACATGGTACCTTTGGCCCTGTC…	PB2
4551-13_PB2	ATGGAGAGAATAAAAGAACTAAGAGATCTAATGTCGCAGTCCCGCACTCGCGAGATACTCACTAAAACCACTGTGGACCATATGGCCATAATCAAAAAGTACACATCAGGAAGGCAGGAGAAGAACCCTGCACTCAGAATGAAGTGGATGATGGCAATGAAATACCCAATTACAGCGGACAGGAGAATAATGGACATGATTCCAGAGAGGAATGAACAAGGACAAACCCTCTGGAGCAAAACAAACGATGCTGGATCGGACCGTGTAATGGTATCACCCCTGGCCGTAACATGGTGGAATAGGAATGGCCCAACAACAAGCACAGTTCACTACCCTAAGGTATACAAAACTTATTTCGAAAAAGTCGAAAGGTTAAAACATGGTACCTTTGGCCCTGTC…	PB2
4933-5_PB2	ATGGAGAGAATAAAAGAACTAAGAGATCTAATGTCGCAGTCCCGCACTCGCGAGATACTCACTAAAACCACTGTGGACCATATGGCCATAATCAAAAAGTACACATCAGGAAGGCAGGAGAAGAACCCTGCACTCAGAATGAAGTGGATGATGGCAATGAAATACCCAATTACAGCGGACAGGAGAATAATGGACATGATTCCAGAGAGGAATGAACAAGGACAAACCCTCTGGAGCAAAACAAACGATGCTGGATCGGACCGTGTAATGGTATCACCCCTGGCCGTAACATGGTGGAATAGGAATGGCCCAACAACAAGCACAGTTCACTACCCTAAGGTATACAAAACTTATTTCGAAAAAGTCGAAAGGTTAAAACATGGTACCTTTGGCCCTGTC…	PB2
4933-25_PB2	ATGGAGAGAATAAAAGAACTAAGAGATCTAATGTCGCAGTCCCGCACTCGCGAGATACTCACTAAAACCACTGTGGACCATATGGCCATAATCAAAAAGTACACATCAGGAAGGCAGGAGAAGAACCCTGCACTCAGAATGAAGTGGATGATGGCAATGAAATACCCAATTACAGCGGACAGGAGAATAATGGACATGATTCCAGAGAGGAATGAACAAGGACAAACCCTCTGGAGCAAAACAAACGATGCTGGATCGGACCGTGTAATGGTATCACCCCTGGCCGTAACATGGTGGAATAGGAATGGCCCAACAACAAGCACAGTTCACTACCCTAAGGTATACAAAACTTATTTCGAAAAAGTCGAAAGGTTAAAACATGGTACCTTTGGCCCTGTC…	PB2
5167-8_PB2	ATGGAGAGAATAAAAGAACTAAGAGATCTAATGTCGCAGTCCCGCACTCGCGAGATACTCACTAAAACCACTGTGGACCATATGGCCATAATCAAAAAGTACACATCAGGAAGGCAGGAGAAGAACCCTGCACTCAGAATGAAGTGGATGATGGCAATGAAATACCCAATTACAGCGGACAGGAGAATAATGGACATGATTCCAGAGAGGAATGAACAAGGACAAACCCTCTGGAGCAAAACAAACGATGCTGGATCGGACCGTGTAATGGTATCACCCCTGGCCGTAACATGGTGGAATAGGAATGGCCCAACAACAAGCACAGTTCACTACCCTAAGGTATACAAAACTTATTTCGAAAAAGTCGAAAGGTTAAAACATGGTACCTTTGGCCCTGTC…	PB2
5167-3_PB2	ATGGAGAGAATAAAAGAACTAAGAGATCTAATGTCGCAGTCCCGCACTCGCGAGATACTCACTAAAACCACTGTGGACCATATGGCCATAATCAAAAAGTACACATCAGGAAGGCAGGAGAAGAACCCTGCACTCAGAATGAAGTGGATGATGGCAATGAAATACCCAATTACAGCGGACAGGAGAATAATGGACATGATTCCAGAGAGGAATGAACAAGGACAAACCCTCTGGAGCAAAACAAACGATGCTGGATCGGACCGTGTAATGGTATCACCCCTGGCCGTAACATGGTGGAATAGGAATGGCCCAACAACAAGCACAGTTCACTACCCTAAGGTATACAAAACTTATTTCGAAAAAGTCGAAAGGTTAAAACATGGTACCTTTGGCCCTGTC…	PB2
5167-9_PB2	ATGGAGAGAATAAAAGAACTAAGAGATCTAATGTCGCAGTCCCGCACTCGCGAGATACTCACTAAAACCACTGTGGACCATATGGCCATAATCAAAAAGTACACATCAGGAAGGCAGGAGAAGAACCCTGCACTCAGAATGAAGTGGATGATGGCAATGAAATACCCAATTACAGCGGACAGGAGAATAATGGACATGATTCCAGAGAGGAATGAACAAGGACAAACCCTCTGGAGCAAAACAAACGATGCTGGATCGGACCGTGTAATGGTATCACCCCTGGCCGTAACATGGTGGAATAGGAATGGCCCAACAACAAGCACAGTTCACTACCCTAAGGTATACAAAACTTATTTCGAAAAAGTCGAAAGGTTAAAACATGGTACCTTTGGCCCTGTC…	PB2
5166-8_PB2	ATGGAGAGAATAAAAGAACTAAGAGATCTAATGTCGCAGTCCCGCACTCGCGAGATACTCACTAAAACCACTGTGGACCATATGGCCATAATCAAAAAGTACACATCAGGAAGGCAGGAGAAGAACCCTGCACTCAGAATGAAGTGGATGATGGCAATGAAATACCCAATTACAGCGGACAGGAGAATAATGGACATGATTCCAGAGAGGAATGAACAAGGACAAACCCTCTGGAGCAAAACAAACGATGCTGGATCGGACCGTGTAATGGTATCACCCCTGGCCGTAACATGGTGGAATAGGAATGGCCCAACAACAAGCACAGTTCACTACCCTAAGGTATACAAAACTTATTTCGAAAAAGTCGAAAGGTTAAAACATGGTACCTTTGGCCCTGTC…	PB2
4933-7_PB2	ATGGAGAGAATAAAAGAACTAAGAGATCTAATGTCGCAGTCCCGCACTCGCGAGATACTCACTAAAACCACTGTGGACCATATGGCCATAATCAAAAAGTACACATCAGGAAGGCAGGAGAAGAACCCTGCACTCAGAATGAAGTGGATGATGGCAATGAAATACCCAATTACAGCGGACAGGAGAATAATGGACATGATTCCAGAGAGGAATGAACAAGGACAAACCCTCTGGAGCAAAACAAACGATGCTGGATCGGACCGTGTAATGGTATCACCCCTGGCCGTAACATGGTGGAATAGGAATGGCCCAACAACAAGCACAGTTCACTACCCTAAGGTATACAAAACTTATTTCGAAAAAGTCGAAAGGTTAAAACATGGTACCTTTGGCCCTGTC…	PB2
4551-17_PB2	ATGGAGAGAATAAAAGAACTAAGAGATCTAATGTCGCAGTCCCGCACTCGCGAGATACTCACTAAAACCACTGTGGACCATATGGCCATAATCAAAAAGTACACATCAGGAAGGCAGGAGAAGAACCCTGCACTCAGAATGAAGTGGATGATGGCAATGAAATACCCAATTACAGCGGACAGGAGAATAATGGACATGATTCCAGAGAGGAATGAACAAGGACAAACCCTCTGGAGCAAAACAAACGATGCTGGATCGGACCGTGTAATGGTATCACCCCTGGCCGTAACATGGTGGAATAGGAATGGCCCAACAACAAGCACAGTTCACTACCCTAAGGTATACAAAACTTATTTCGAAAAAGTCGAAAGGTTAAAACATGGTACCTTTGGCCCTGTC…	PB2
5179-12_PB2	ATGGAGAGAATAAAAGAACTAAGAGATCTAATGTCGCAGTCCCGCACTCGCGAGATACTCACTAAAACCACTGTGGACCATATGGCCATAATCAAAAAGTACACATCAGGAAGGCAGGAGAAGAACCCTGCACTCAGAATGAAGTGGATGATGGCAATGAAATACCCAATTACAGCGGACAGGAGAATAATGGACATGATTCCAGAGAGGAATGAACAAGGACAAACCCTCTGGAGCAAAACAAACGATGCTGGATCGGACCGTGTAATGGTATCACCCCTGGCCGTAACATGGTGGAATAGGAATGGCCCAACAACAAGCACAGTTCACTACCCTAAGGTATACAAAACTTATTTCGAAAAAGTCGAAAGGTTAAAACATGGTACCTTTGGCCCTGTC…	PB2
4551-14_PB2	ATGGAGAGAATAAAAGAACTAAGAGATCTAATGTCGCAGTCCCGCACTCGCGAGATACTCACTAAAACCACTGTGGACCATATGGCCATAATCAAAAAGTACACATCAGGAAGGCAGGAGAAGAACCCTGCACTCAGAATGAAGTGGATGATGGCAATGAAATACCCAATTACAGCGGACAGGAGAATAATGGACATGATTCCAGAGAGGAATGAACAAGGACAAACCCTCTGGAGCAAAACAAACGATGCTGGATCGGACCGTGTAATGGTATCACCCCTGGCCGTAACATGGTGGAATAGGAATGGCCCAACAACAAGCACAGTTCACTACCCTAAGGTATACAAAACTTATTTCGAAAAAGTCGAAAGGTTAAAACATGGTACCTTTGGCCCTGTC…	PB2
4933-38_PB2	ATGGAGAGAATAAAAGAACTAAGAGATCTAATGTCGCAGTCCCGCACTCGCGAGATACTCACTAAAACCACTGTGGACCATATGGCCATAATCAAAAAGTACACATCAGGAAGGCAGGAGAAGAACCCTGCACTCAGAATGAAGTGGATGATGGCAATGAAATACCCAATTACAGCGGACAGGAGAATAATGGACATGATTCCAGAGAGGAATGAACAAGGACAAACCCTCTGGAGCAAAACAAACGATGCTGGATCGGACCGTGTAATGGTATCACCCCTGGCCGTAACATGGTGGAATAGGAATGGCCCAACAACAAGCACAGTTCACTACCCTAAGGTATACAAAACTTATTTCGAAAAAGTCGAAAGGTTAAAACATGGTACCTTTGGCCCTGTC…	PB2
4933-37_PB2	ATGGAGAGAATAAAAGAACTAAGAGATCTAATGTCGCAGTCCCGCACTCGCGAGATACTCACTAAAACCACTGTGGACCATATGGCCATAATCAAAAAGTACACATCAGGAAGGCAGGAGAAGAACCCTGCACTCAGAATGAAGTGGATGATGGCAATGAAATACCCAATTACAGCGGACAGGAGAATAATGGACATGATTCCAGAGAGGAATGAACAAGGACAAACCCTCTGGAGCAAAACAAACGATGCTGGATCGGACCGTGTAATGGTATCACCCCTGGCCGTAACATGGTGGAATAGGAATGGCCCAACAACAAGCACAGTTCACTACCCTAAGGTATACAAAACTTATTTCGAAAAAGTCGAAAGGTTAAAACATGGTACCTTTGGCCCTGTC…	PB2
5167-4_PB2	ATGGAGAGAATAAAAGAACTAAGAGATCTAATGTCGCAGTCCCGCACTCGCGAGATACTCACTAAAACCACTGTGGACCATATGGCCATAATCAAAAAGTACACATCAGGAAGGCAGGAGAAGAACCCTGCACTCAGAATGAAGTGGATGATGGCAATGAAATACCCAATTACAGCGGACAGGAGAATAATGGACATGATTCCAGAGAGGAATGAACAAGGACAAACCCTCTGGAGCAAAACAAACGATGCTGGATCGGACCGTGTAATGGTATCACCCCTGGCCGTAACATGGTGGAATAGGAATGGCCCAACAACAAGCACAGTTCACTACCCTAAGGTATACAAAACTTATTTCGAAAAAGTCGAAAGGTTAAAACATGGTACCTTTGGCCCTGTC…	PB2
4551-8_PB2	ATGGAGAGAATAAAAGAACTAAGAGATCTAATGTCGCAGTCCCGCACTCGCGAGATACTCACTAAAACCACTGTGGACCATATGGCCATAATCAAAAAGTACACATCAGGAAGGCAGGAGAAGAACCCTGCACTCAGAATGAAGTGGATGATGGCAATGAAATACCCAATTACAGCGGACAGGAGAATAATGGACATGATTCCAGAGAGGAATGAACAAGGACAAACCCTCTGGAGCAAAACAAACGATGCTGGATCGGACCGTGTAATGGTATCACCCCTGGCCGTAACATGGTGGAATAGGAATGGCCCAACAACAAGCACAGTTCACTACCCTAAGGTATACAAAACTTATTTCGAAAAAGTCGAAAGGTTAAAACATGGTACCTTTGGCCCTGTC…	PB2
4933-26_PB2	ATGGAGAGAATAAAAGAACTAAGAGATCTAATGTCGCAGTCCCGCACTCGCGAGATACTCACTAAAACCACTGTGGACCATATGGCCATAATCAAAAAGTACACATCAGGAAGGCAGGAGAAGAACCCTGCACTCAGAATGAAGTGGATGATGGCAATGAAATACCCAATTACAGCGGACAGGAGAATAATGGACATGATTCCAGAGAGGAATGAACAAGGACAAACCCTCTGGAGCAAAACAAACGATGCTGGATCGGACCGTGTAATGGTATCACCCCTGGCCGTAACATGGTGGAATAGGAATGGCCCAACAACAAGCACAGTTCACTACCCTAAGGTATACAAAACTTATTTCGAAAAAGTCGAAAGGTTAAAACATGGTACCTTTGGCCCTGTC…	PB2
4551-12_PB2	ATGGAGAGAATAAAAGAACTAAGAGATCTAATGTCGCAGTCCCGCACTCGCGAGATACTCACTAAAACCACTGTGGACCATATGGCCATAATCAAAAAGTACACATCAGGAAGGCAGGAGAAGAACCCTGCACTCAGAATGAAGTGGATGATGGCAATGAAATACCCAATTACAGCGGACAGGAGAATAATGGACATGATTCCAGAGAGGAATGAACAAGGACAAACCCTCTGGAGCAAAACAAACGATGCTGGATCGGACCGTGTAATGGTATCACCCCTGGCCGTAACATGGTGGAATAGGAATGGCCCAACAACAAGCACAGTTCACTACCCTAAGGTATACAAAACTTATTTCGAAAAAGTCGAAAGGTTAAAACATGGTACCTTTGGCCCTGTC…	PB2
5174-15_PB2	ATGGAGAGAATAAAAGAACTAAGAGATCTAATGTCGCAGTCCCGCACTCGCGAGATACTCACTAAAACCACTGTGGACCATATGGCCATAATCAAAAAGTACACATCAGGAAGGCAGGAGAAGAACCCTGCACTCAGAATGAAGTGGATGATGGCAATGAAATACCCAATTACAGCGGACAGGAGAATAATGGACATGATTCCAGAGAGGAATGAACAAGGACAAACCCTCTGGAGCAAAACAAACGATGCTGGATCGGACCGTGTAATGGTATCACCCCTGGCCGTAACATGGTGGAATAGGAATGGCCCAACAACAAGCACAGTTCACTACCCTAAGGTATACAAAACTTATTTCGAAAAAGTCGAAAGGTTAAAACATGGTACCTTTGGCCCTGTC…	PB2
4490-35_PB2	ATGGAGAGAATAAAAGAACTAAGAGATCTAATGTCGCAGTCCCGCACTCGCGAGATACTCACTAAAACCACTGTGGACCATATGGCCATAATCAAAAAGTACACATCAGGAAGGCAGGAGAAGAACCCTGCACTCAGAATGAAGTGGATGATGGCAATGAAATACCCAATTACAGCGGACAGGAGAATAATGGACATGATTCCAGAGAGGAATGAACAAGGACAAACCCTCTGGAGCAAAACAAACGATGCTGGATCGGACCGTGTAATGGTATCACCCCTGGCCGTAACATGGTGGAATAGGAATGGCCCAACAACAAGCACAGTTCACTACCCTAAGGTATACAAAACTTATTTCGAAAAAGTCGAAAGGTTAAAACATGGTACCTTTGGCCCTGTC…	PB2
4933-1_PB2	ATGGAGAGAATAAAAGAACTAAGAGATCTAATGTCGCAGTCCCGCACTCGCGAGATACTCACTAAAACCACTGTGGACCATATGGCCATAATCAAAAAGTACACATCAGGAAGGCAGGAGAAGAACCCTGCACTCAGAATGAAGTGGATGATGGCAATGAAATACCCAATTACAGCGGACAGGAGAATAATGGACATGATTCCAGAGAGGAATGAACAAGGACAAACCCTCTGGAGCAAAACAAACGATGCTGGATCGGACCGTGTAATGGTATCACCCCTGGCCGTAACATGGTGGAATAGGAATGGCCCAACAACAAGCACAGTTCACTACCCTAAGGTATACAAAACTTATTTCGAAAAAGTCGAAAGGTTAAAACATGGTACCTTTGGCCCTGTC…	PB2
4933-4_PB2	ATGGAGAGAATAAAAGAACTAAGAGATCTAATGTCGCAGTCCCGCACTCGCGAGATACTCACTAAAACCACTGTGGACCATATGGCCATAATCAAAAAGTACACATCAGGAAGGCAGGAGAAGAACCCTGCACTCAGAATGAAGTGGATGATGGCAATGAAATACCCAATTACAGCGGACAGGAGAATAATGGACATGATTCCAGAGAGGAATGAACAAGGACAAACCCTCTGGAGCAAAACAAACGATGCTGGATCGGACCGTGTAATGGTATCACCCCTGGCCGTAACATGGTGGAATAGGAATGGCCCAACAACAAGCACAGTTCACTACCCTAAGGTATACAAAACTTATTTCGAAAAAGTCGAAAGGTTAAAACATGGTACCTTTGGCCCTGTC…	PB2
5167-6_PB2	ATGGAGAGAATAAAAGAACTAAGAGATCTAATGTCGCAGTCCCGCACTCGCGAGATACTCACTAAAACCACTGTGGACCATATGGCCATAATCAAAAAGTACACATCAGGAAGGCAGGAGAAGAACCCTGCACTCAGAATGAAGTGGATGATGGCAATGAAATACCCAATTACAGCGGACAGGAGAATAATGGACATGATTCCAGAGAGGAATGAACAAGGACAAACCCTCTGGAGCAAAACAAACGATGCTGGATCGGACCGTGTAATGGTATCACCCCTGGCCGTAACATGGTGGAATAGGAATGGCCCAACAACAAGCACAGTTCACTACCCTAAGGTATACAAAACTTATTTCGAAAAAGTCGAAAGGTTAAAACATGGTACCTTTGGCCCTGTC…	PB2
4933-9_PB2	ATGGAGAGAATAAAAGAACTAAGAGATCTAATGTCGCAGTCCCGCACTCGCGAGATACTCACTAAAACCACTGTGGACCATATGGCCATAATCAAAAAGTACACATCAGGAAGGCAGGAGAAGAACCCTGCACTCAGAATGAAGTGGATGATGGCAATGAAATACCCAATTACAGCGGACAGGAGAATAATGGACATGATTCCAGAGAGGAATGAACAAGGACAAACCCTCTGGAGCAAAACAAACGATGCTGGATCGGACCGTGTAATGGTATCACCCCTGGCCGTAACATGGTGGAATAGGAATGGCCCAACAACAAGCACAGTTCACTACCCTAAGGTATACAAAACTTATTTCGAAAAAGTCGAAAGGTTAAAACATGGTACCTTTGGCCCTGTC…	PB2
4551-21_PB2	ATGGAGAGAATAAAAGAACTAAGAGATCTAATGTCGCAGTCCCGCACTCGCGAGATACTCACTAAAACCACTGTGGACCATATGGCCATAATCAAAAAGTACACATCAGGAAGGCAGGAGAAGAACCCTGCACTCAGAATGAAGTGGATGATGGCAATGAAATACCCAATTACAGCGGACAGGAGAATAATGGACATGATTCCAGAGAGGAATGAACAAGGACAAACCCTCTGGAGCAAAACAAACGATGCTGGATCGGACCGTGTAATGGTATCACCCCTGGCCGTAACATGGTGGAATAGGAATGGCCCAACAACAAGCACAGTTCACTACCCTAAGGTATACAAAACTTATTTCGAAAAAGTCGAAAGGTTAAAACATGGTACCTTTGGCCCTGTC…	PB2
4490-1_PB2	ATGGAGAGAATAAAAGAACTAAGAGATCTAATGTCGCAGTCCCGCACTCGCGAGATACTCACTAAAACCACTGTGGACCATATGGCCATAATCAAAAAGTACACATCAGGAAGGCAGGAGAAGAACCCTGCACTCAGAATGAAGTGGATGATGGCAATGAAATACCCAATTACAGCGGACAGGAGAATAATGGACATGATTCCAGAGAGGAATGAACAAGGACAAACCCTCTGGAGCAAAACAAACGATGCTGGATCGGACCGTGTAATGGTATCACCCCTGGCCGTAACATGGTGGAATAGGAATGGCCCAACAACAAGCACAGTTCACTACCCTAAGGTATACAAAACTTATTTCGAAAAAGTCGAAAGGTTAAAACATGGTACCTTTGGCCCTGTC…	PB2
4933-28_PB2	ATGGAGAGAATAAAAGAACTAAGAGATCTAATGTCGCAGTCCCGCACTCGCGAGATACTCACTAAAACCACTGTGGACCATATGGCCATAATCAAAAAGTACACATCAGGAAGGCAGGAGAAGAACCCTGCACTCAGAATGAAGTGGATGATGGCAATGAAATACCCAATTACAGCGGACAGGAGAATAATGGACATGATTCCAGAGAGGAATGAACAAGGACAAACCCTCTGGAGCAAAACAAACGATGCTGGATCGGACCGTGTAATGGTATCACCCCTGGCCGTAACATGGTGGAATAGGAATGGCCCAACAACAAGCACAGTTCACTACCCTAAGGTATACAAAACTTATTTCGAAAAAGTCGAAAGGTTAAAACATGGTACCTTTGGCCCTGTC…	PB2
4484-12_PB2	ATGGAGAGAATAAAAGAACTAAGAGATCTAATGTCGCAGTCCCGCACTCGCGAGATACTCACTAAAACCACTGTGGACCATATGGCCATAATCAAAAAGTACACATCAGGAAGGCAGGAGAAGAACCCTGCACTCAGAATGAAGTGGATGATGGCAATGAAATACCCAATTACAGCGGACAGGAGAATAATGGACATGATTCCAGAGAGGAATGAACAAGGACAAACCCTCTGGAGCAAAACAAACGATGCTGGATCGGACCGTGTAATGGTATCACCCCTGGCCGTAACATGGTGGAATAGGAATGGCCCAACAACAAGCACAGTTCACTACCCTAAGGTATACAAAACTTATTTCGAAAAAGTCGAAAGGTTAAAACATGGTACCTTTGGCCCTGTC…	PB2
4933-3_PB2	ATGGAGAGAATAAAAGAACTAAGAGATCTAATGTCGCAGTCCCGCACTCGCGAGATACTCACTAAAACCACTGTGGACCATATGGCCATAATCAAAAAGTACACATCAGGAAGGCAGGAGAAGAACCCTGCACTCAGAATGAAGTGGATGATGGCAATGAAATACCCAATTACAGCGGACAGGAGAATAATGGACATGATTCCAGAGAGGAATGAACAAGGACAAACCCTCTGGAGCAAAACAAACGATGCTGGATCGGACCGTGTAATGGTATCACCCCTGGCCGTAACATGGTGGAATAGGAATGGCCCAACAACAAGCACAGTTCACTACCCTAAGGTATACAAAACTTATTTCGAAAAAGTCGAAAGGTTAAAACATGGTACCTTTGGCCCTGTC…	PB2
4479-21_PB2	ATGGAGAGAATAAAAGAACTAAGAGATCTAATGTCGCAGTCCCGCACTCGCGAGATACTCACTAAAACCACTGTGGACCATATGGCCATAATCAAAAAGTACACATCAGGAAGGCAGGAGAAGAACCCTGCACTCAGAATGAAGTGGATGATGGCAATGAAATACCCAATTACAGCGGACAGGAGAATAATGGACATGATTCCAGAGAGGAATGAACAAGGACAAACCCTCTGGAGCAAAACAAACGATGCTGGATCGGACCGTGTAATGGTATCACCCCTGGCCGTAACATGGTGGAATAGGAATGGCCCAACAACAAGCACAGTTCACTACCCTAAGGTATACAAAACTTATTTCGAAAAAGTCGAAAGGTTAAAACATGGTACCTTTGGCCCTGTC…	PB2
4551-7_PB2	ATGGAGAGAATAAAAGAACTAAGAGATCTAATGTCGCAGTCCCGCACTCGCGAGATACTCACTAAAACCACTGTGGACCATATGGCCATAATCAAAAAGTACACATCAGGAAGGCAGGAGAAGAACCCTGCACTCAGAATGAAGTGGATGATGGCAATGAAATACCCAATTACAGCGGACAGGAGAATAATGGACATGATTCCAGAGAGGAATGAACAAGGACAAACCCTCTGGAGCAAAACAAACGATGCTGGATCGGACCGTGTAATGGTATCACCCCTGGCCGTAACATGGTGGAATAGGAATGGCCCAACAACAAGCACAGTTCACTACCCTAAGGTATACAAAACTTATTTCGAAAAAGTCGAAAGGTTAAAACATGGTACCTTTGGCCCTGTC…	PB2
5166-1_PB2	ATGGAGAGAATAAAAGAACTAAGAGATCTAATGTCGCAGTCCCGCACTCGCGAGATACTCACTAAAACCACTGTGGACCATATGGCCATAATCAAAAAGTACACATCAGGAAGGCAGGAGAAGAACCCTGCACTCAGAATGAAGTGGATGATGGCAATGAAATACCCAATTACAGCGGACAGGAGAATAATGGACATGATTCCAGAGAGGAATGAACAAGGACAAACCCTCTGGAGCAAAACAAACGATGCTGGATCGGACCGTGTAATGGTATCACCCCTGGCCGTAACATGGTGGAATAGGAATGGCCCAACAACAAGCACAGTTCACTACCCTAAGGTATACAAAACTTATTTCGAAAAAGTCGAAAGGTTAAAACATGGTACCTTTGGCCCTGTC…	PB2
4490-8_PB2	ATGGAGAGAATAAAAGAACTAAGAGATCTAATGTCGCAGTCCCGCACTCGCGAGATACTCACTAAAACCACTGTGGACCATATGGCCATAATCAAAAAGTACACATCAGGAAGGCAGGAGAAGAACCCTGCACTCAGAATGAAGTGGATGATGGCAATGAAATACCCAATTACAGCGGACAGGAGAATAATGGACATGATTCCAGAGAGGAATGAACAAGGACAAACCCTCTGGAGCAAAACAAACGATGCTGGATCGGACCGTGTAATGGTATCACCCCTGGCCGTAACATGGTGGAATAGGAATGGCCCAACAACAAGCACAGTTCACTACCCTAAGGTATACAAAACTTATTTCGAAAAAGTCGAAAGGTTAAAACATGGTACCTTTGGCCCTGTC…	PB2
4484-16_PB2	ATGGAGAGAATAAAAGAACTAAGAGATCTAATGTCGCAGTCCCGCACTCGCGAGATACTCACTAAAACCACTGTGGACCATATGGCCATAATCAAAAAGTACACATCAGGAAGGCAGGAGAAGAACCCTGCACTCAGAATGAAGTGGATGATGGCAATGAAATACCCAATTACAGCGGACAGGAGAATAATGGACATGATTCCAGAGAGGAATGAACAAGGACAAACCCTCTGGAGCAAAACAAACGATGCTGGATCGGACCGTGTAATGGTATCACCCCTGGCCGTAACATGGTGGAATAGGAATGGCCCAACAACAAGCACAGTTCACTACCCTAAGGTATACAAAACTTATTTCGAAAAAGTCGAAAGGTTAAAACATGGTACCTTTGGCCCTGTC…	PB2
4551-20_PB2	ATGGAGAGAATAAAAGAACTAAGAGATCTAATGTCGCAGTCCCGCACTCGCGAGATACTCACTAAAACCACTGTGGACCATATGGCCATAATCAAAAAGTACACATCAGGAAGGCAGGAGAAGAACCCTGCACTCAGAATGAAGTGGATGATGGCAATGAAATACCCAATTACAGCGGACAGGAGAATAATGGACATGATTCCAGAGAGGAATGAACAAGGACAAACCCTCTGGAGCAAAACAAACGATGCTGGATCGGACCGTGTAATGGTATCACCCCTGGCCGTAACATGGTGGAATAGGAATGGCCCAACAACAAGCACAGTTCACTACCCTAAGGTATACAAAACTTATTTCGAAAAAGTCGAAAGGTTAAAACATGGTACCTTTGGCCCTGTC…	PB2
4479-6_PB2	ATGGAGAGAATAAAAGAACTAAGAGATCTAATGTCGCAGTCCCGCACTCGCGAGATACTCACTAAAACCACTGTGGACCATATGGCCATAATCAAAAAGTACACATCAGGAAGGCAGGAGAAGAACCCTGCACTCAGAATGAAGTGGATGATGGCAATGAAATACCCAATTACAGCGGACAGGAGAATAATGGACATGATTCCAGAGAGGAATGAACAAGGACAAACCCTCTGGAGCAAAACAAACGATGCTGGATCGGACCGTGTAATGGTATCACCCCTGGCCGTAACATGGTGGAATAGGAATGGCCCAACAACAAGCACAGTTCACTACCCTAAGGTATACAAAACTTATTTCGAAAAAGTCGAAAGGTTAAAACATGGTACCTTTGGCCCTGTC…	PB2
4484-14_PB2	ATGGAGAGAATAAAAGAACTAAGAGATCTAATGTCGCAGTCCCGCACTCGCGAGATACTCACTAAAACCACTGTGGACCATATGGCCATAATCAAAAAGTACACATCAGGAAGGCAGGAGAAGAACCCTGCACTCAGAATGAAGTGGATGATGGCAATGAAATACCCAATTACAGCGGACAGGAGAATAATGGACATGATTCCAGAGAGGAATGAACAAGGACAAACCCTCTGGAGCAAAACAAACGATGCTGGATCGGACCGTGTAATGGTATCACCCCTGGCCGTAACATGGTGGAATAGGAATGGCCCAACAACAAGCACAGTTCACTACCCTAAGGTATACAAAACTTATTTCGAAAAAGTCGAAAGGTTAAAACATGGTACCTTTGGCCCTGTC…	PB2
4484-7_PB2	ATGGAGAGAATAAAAGAACTAAGAGATCTAATGTCGCAGTCCCGCACTCGCGAGATACTCACTAAAACCACTGTGGACCATATGGCCATAATCAAAAAGTACACATCAGGAAGGCAGGAGAAGAACCCTGCACTCAGAATGAAGTGGATGATGGCAATGAAATACCCAATTACAGCGGACAGGAGAATAATGGACATGATTCCAGAGAGGAATGAACAAGGACAAACCCTCTGGAGCAAAACAAACGATGCTGGATCGGACCGTGTAATGGTATCACCCCTGGCCGTAACATGGTGGAATAGGAATGGCCCAACAACAAGCACAGTTCACTACCCTAAGGTATACAAAACTTATTTCGAAAAAGTCGAAAGGTTAAAACATGGTACCTTTGGCCCTGTC…	PB2
4551-6_PB2	ATGGAGAGAATAAAAGAACTAAGAGATCTAATGTCGCAGTCCCGCACTCGCGAGATACTCACTAAAACCACTGTGGACCATATGGCCATAATCAAAAAGTACACATCAGGAAGGCAGGAGAAGAACCCTGCACTCAGAATGAAGTGGATGATGGCAATGAAATACCCAATTACAGCGGACAGGAGAATAATGGACATGATTCCAGAGAGGAATGAACAAGGACAAACCCTCTGGAGCAAAACAAACGATGCTGGATCGGACCGTGTAATGGTATCACCCCTGGCCGTAACATGGTGGAATAGGAATGGCCCAACAACAAGCACAGTTCACTACCCTAAGGTATACAAAACTTATTTCGAAAAAGTCGAAAGGTTAAAACATGGTACCTTTGGCCCTGTC…	PB2
4551-4_PB2	ATGGAGAGAATAAAAGAACTAAGAGATCTAATGTCGCAGTCCCGCACTCGCGAGATACTCACTAAAACCACTGTGGACCATATGGCCATAATCAAAAAGTACACATCAGGAAGGCAGGAGAAGAACCCTGCACTCAGAATGAAGTGGATGATGGCAATGAAATACCCAATTACAGCGGACAGGAGAATAATGGACATGATTCCAGAGAGGAATGAACAAGGACAAACCCTCTGGAGCAAAACAAACGATGCTGGATCGGACCGTGTAATGGTATCACCCCTGGCCGTAACATGGTGGAATAGGAATGGCCCAACAACAAGCACAGTTCACTACCCTAAGGTATACAAAACTTATTTCGAAAAAGTCGAAAGGTTAAAACATGGTACCTTTGGCCCTGTC…	PB2
4471-1_PB2	ATGGAGAGAATAAAAGAACTAAGAGATCTAATGTCGCAGTCCCGCACTCGCGAGATACTCACTAAAACCACTGTGGACCATATGGCCATAATCAAAAAGTACACATCAGGAAGGCAGGAGAAGAACCCTGCACTCAGAATGAAGTGGATGATGGCAATGAAATACCCAATTACAGCGGACAGGAGAATAATGGACATGATTCCAGAGAGGAATGAACAAGGACAAACCCTCTGGAGCAAAACAAACGATGCTGGATCGGACCGTGTAATGGTATCACCCCTGGCCGTAACATGGTGGAATAGGAATGGCCCAACAACAAGCACAGTTCACTACCCTAAGGTATACAAAACTTATTTCGAAAAAGTCGAAAGGTTAAAACATGGTACCTTTGGCCCTGTC…	PB2
4933-39_PB2	ATGGAGAGAATAAAAGAACTAAGAGATCTAATGTCGCAGTCCCGCACTCGCGAGATACTCACTAAAACCACTGTGGACCATATGGCCATAATCAAAAAGTACACATCAGGAAGGCAGGAGAAGAACCCTGCACTCAGAATGAAGTGGATGATGGCAATGAAATACCCAATTACAGCGGACAGGAGAATAATGGACATGATTCCAGAGAGGAATGAACAAGGACAAACCCTCTGGAGCAAAACAAACGATGCTGGATCGGACCGTGTAATGGTATCACCCCTGGCCGTAACATGGTGGAATAGGAATGGCCCAACAACAAGCACAGTTCACTACCCTAAGGTATACAAAACTTATTTCGAAAAAGTCGAAAGGTTAAAACATGGTACCTTTGGCCCTGTC…	PB2
5184-17_PB2	ATGGAGAGAATAAAAGAACTAAGAGATCTAATGTCGCAGTCCCGCACTCGCGAGATACTCACTAAAACCACTGTGGACCATATGGCCATAATCAAAAAGTACACATCAGGAAGGCAGGAGAAGAACCCTGCACTCAGAATGAAGTGGATGATGGCAATGAAATACCCAATTACAGCGGACAGGAGAATAATGGATATGATTCCAGAGAGGAATGAACAAGGACAAACCCTCTGGAGCAAAACAAACGATGCTGGATCGGACCGTGTAATGGTATCACCCCTGGCCGTAACATGGTGGAATAGGAATGGCCCAACAACAAGCACAGTTCACTACCCTAAGGTATACAAAACTTATTTCGAAAAAGTCGAAAGGTTAAAACATGGTACCTTTGGCCCTGTC…	PB2
5174-13_PB2	ATGGAGAGAATAAAAGAACTAAGAGATCTAATGTCGCAGTCCCGCACTCGCGAGATACTCACTAAAACCACTGTGGACCATATGGCCATAATCAAAAAGTACACATCAGGAAGGCAGGAGAAGAACCCTGCACTCAGAATGAAGTGGATGATGGCAATGAAATACCCAATTACAGCGGACAGGAGAATAATGGATATGATTCCAGAGAGGAATGAACAAGGACAAACCCTCTGGAGCAAAACAAACGATGCTGGATCGGACCGTGTAATGGTATCACCCCTGGCCGTAACATGGTGGAATAGGAATGGCCCAACAACAAGCACAGTTCACTACCCTAAGGTATACAAAACTTATTTCGAAAAAGTCGAAAGGTTAAAACATGGTACCTTTGGCCCTGTC…	PB2
5184-16_PB2	ATGGAGAGAATAAAAGAACTAAGAGATCTAATGTCGCAGTCCCGCACTCGCGAGATACTCACTAAAACCACTGTGGACCATATGGCCATAATCAAAAAGTACACATCAGGAAGGCAGGAGAAGAACCCTGCACTCAGAATGAAGTGGATGATGGCAATGAAATACCCAATTACAGCGGACAGGAGAATAATGGATATGATTCCAGAGAGGAATGAACAAGGACAAACCCTCTGGAGCAAAACAAACGATGCTGGATCGGACCGTGTAATGGTATCACCCCTGGCCGTAACATGGTGGAATAGGAATGGCCCAACAACAAGCACAGTTCACTACCCTAAGGTATACAAAACTTATTTCGAAAAAGTCGAAAGGTTAAAACATGGTACCTTTGGCCCTGTC…	PB2
5184-20_PB2	ATGGAGAGAATAAAAGAACTAAGAGATCTAATGTCGCAGTCCCGCACTCGCGAGATACTCACTAAAACCACTGTGGACCATATGGCCATAATCAAAAAGTACACATCAGGAAGGCAGGAGAAGAACCCTGCACTCAGAATGAAGTGGATGATGGCAATGAAATACCCAATTACAGCGGACAGGAGAATAATGGATATGATTCCAGAGAGGAATGAACAAGGACAAACCCTCTGGAGCAAAACAAACGATGCTGGATCGGACCGTGTAATGGTATCACCCCTGGCCGTAACATGGTGGAATAGGAATGGCCCAACAACAAGCACAGTTCACTACCCTAAGGTATACAAAACTTATTTCGAAAAAGTCGAAAGGTTAAAACATGGTACCTTTGGCCCTGTC…	PB2
5184-12_PB2	ATGGAGAGAATAAAAGAACTAAGAGATCTAATGTCGCAGTCCCGCACTCGCGAGATACTCACTAAAACCACTGTGGACCATATGGCCATAATCAAAAAGTACACATCAGGAAGGCAGGAGAAGAACCCTGCACTCAGAATGAAGTGGATGATGGCAATGAAATACCCAATTACAGCGGACAGGAGAATAATGGATATGATTCCAGAGAGGAATGAACAAGGACAAACCCTCTGGAGCAAAACAAACGATGCTGGATCGGACCGTGTAATGGTATCACCCCTGGCCGTAACATGGTGGAATAGGAATGGCCCAACAACAAGCACAGTTCACTACCCTAAGGTATACAAAACTTATTTCGAAAAAGTCGAAAGGTTAAAACATGGTACCTTTGGCCCTGTC…	PB2
5184-2_PB2	ATGGAGAGAATAAAAGAACTAAGAGATCTAATGTCGCAGTCCCGCACTCGCGAGATACTCACTAAAACCACTGTGGACCATATGGCCATAATCAAAAAGTACACATCAGGAAGGCAGGAGAAGAACCCTGCACTCAGAATGAAGTGGATGATGGCAATGAAATACCCAATTACAGCGGACAGGAGAATAATGGATATGATTCCAGAGAGGAATGAACAAGGACAAACCCTCTGGAGCAAAACAAACGATGCTGGATCGGACCGTGTAATGGTATCACCCCTGGCCGTAACATGGTGGAATAGGAATGGCCCAACAACAAGCACAGTTCACTACCCTAAGGTATACAAAACTTATTTCGAAAAAGTCGAAAGGTTAAAACATGGTACCTTTGGCCCTGTC…	PB2
5184-5_PB2	ATGGAGAGAATAAAAGAACTAAGAGATCTAATGTCGCAGTCCCGCACTCGCGAGATACTCACTAAAACCACTGTGGACCATATGGCCATAATCAAAAAGTACACATCAGGAAGGCAGGAGAAGAACCCTGCACTCAGAATGAAGTGGATGATGGCAATGAAATACCCAATTACAGCGGACAGGAGAATAATGGATATGATTCCAGAGAGGAATGAACAAGGACAAACCCTCTGGAGCAAAACAAACGATGCTGGATCGGACCGTGTAATGGTATCACCCCTGGCCGTAACATGGTGGAATAGGAATGGCCCAACAACAAGCACAGTTCACTACCCTAAGGTATACAAAACTTATTTCGAAAAAGTCGAAAGGTTAAAACATGGTACCTTTGGCCCTGTC…	PB2
5184-7_PB2	ATGGAGAGAATAAAAGAACTAAGAGATCTAATGTCGCAGTCCCGCACTCGCGAGATACTCACTAAAACCACTGTGGACCATATGGCCATAATCAAAAAGTACACATCAGGAAGGCAGGAGAAGAACCCTGCACTCAGAATGAAGTGGATGATGGCAATGAAATACCCAATTACAGCGGACAGGAGAATAATGGATATGATTCCAGAGAGGAATGAACAAGGACAAACCCTCTGGAGCAAAACAAACGATGCTGGATCGGACCGTGTAATGGTATCACCCCTGGCCGTAACATGGTGGAATAGGAATGGCCCAACAACAAGCACAGTTCACTACCCTAAGGTATACAAAACTTATTTCGAAAAAGTCGAAAGGTTAAAACATGGTACCTTTGGCCCTGTC…	PB2
5184-9_PB2	ATGGAGAGAATAAAAGAACTAAGAGATCTAATGTCGCAGTCCCGCACTCGCGAGATACTCACTAAAACCACTGTGGACCATATGGCCATAATCAAAAAGTACACATCAGGAAGGCAGGAGAAGAACCCTGCACTCAGAATGAAGTGGATGATGGCAATGAAATACCCAATTACAGCGGACAGGAGAATAATGGATATGATTCCAGAGAGGAATGAACAAGGACAAACCCTCTGGAGCAAAACAAACGATGCTGGATCGGACCGTGTAATGGTATCACCCCTGGCCGTAACATGGTGGAATAGGAATGGCCCAACAACAAGCACAGTTCACTACCCTAAGGTATACAAAACTTATTTCGAAAAAGTCGAAAGGTTAAAACATGGTACCTTTGGCCCTGTC…	PB2
5184-1_PB2	ATGGAGAGAATAAAAGAACTAAGAGATCTAATGTCGCAGTCCCGCACTCGCGAGATACTCACTAAAACCACTGTGGACCATATGGCCATAATCAAAAAGTACACATCAGGAAGGCAGGAGAAGAACCCTGCACTCAGAATGAAGTGGATGATGGCAATGAAATACCCAATTACAGCGGACAGGAGAATAATGGATATGATTCCAGAGAGGAATGAACAAGGACAAACCCTCTGGAGCAAAACAAACGATGCTGGATCGGACCGTGTAATGGTATCACCCCTGGCCGTAACATGGTGGAATAGGAATGGCCCAACAACAAGCACAGTTCACTACCCTAAGGTATACAAAACTTATTTCGAAAAAGTCGAAAGGTTAAAACATGGTACCTTTGGCCCTGTC…	PB2
5184-19_PB2	ATGGAGAGAATAAAAGAACTAAGAGATCTAATGTCGCAGTCCCGCACTCGCGAGATACTCACTAAAACCACTGTGGACCATATGGCCATAATCAAAAAGTACACATCAGGAAGGCAGGAGAAGAACCCTGCACTCAGAATGAAGTGGATGATGGCAATGAAATACCCAATTACAGCGGACAGGAGAATAATGGATATGATTCCAGAGAGGAATGAACAAGGACAAACCCTCTGGAGCAAAACAAACGATGCTGGATCGGACCGTGTAATGGTATCACCCCTGGCCGTAACATGGTGGAATAGGAATGGCCCAACAACAAGCACAGTTCACTACCCTAAGGTATACAAAACTTATTTCGAAAAAGTCGAAAGGTTAAAACATGGTACCTTTGGCCCTGTC…	PB2
5184-23_PB2	ATGGAGAGAATAAAAGAACTAAGAGATCTAATGTCGCAGTCCCGCACTCGCGAGATACTCACTAAAACCACTGTGGACCATATGGCCATAATCAAAAAGTACACATCAGGAAGGCAGGAGAAGAACCCTGCACTCAGAATGAAGTGGATGATGGCAATGAAATACCCAATTACAGCGGACAGGAGAATAATGGATATGATTCCAGAGAGGAATGAACAAGGACAAACCCTCTGGAGCAAAACAAACGATGCTGGATCGGACCGTGTAATGGTATCACCCCTGGCCGTAACATGGTGGAATAGGAATGGCCCAACAACAAGCACAGTTCACTACCCTAAGGTATACAAAACTTATTTCGAAAAAGTCGAAAGGTTAAAACATGGTACCTTTGGCCCTGTC…	PB2
5184-15_PB2	ATGGAGAGAATAAAAGAACTAAGAGATCTAATGTCGCAGTCCCGCACTCGCGAGATACTCACTAAAACCACTGTGGACCATATGGCCATAATCAAAAAGTACACATCAGGAAGGCAGGAGAAGAACCCTGCACTCAGAATGAAGTGGATGATGGCAATGAAATACCCAATTACAGCGGACAGGAGAATAATGGATATGATTCCAGAGAGGAATGAACAAGGACAAACCCTCTGGAGCAAAACAAACGATGCTGGATCGGACCGTGTAATGGTATCACCCCTGGCCGTAACATGGTGGAATAGGAATGGCCCAACAACAAGCACAGTTCACTACCCTAAGGTATACAAAACTTATTTCGAAAAAGTCGAAAGGTTAAAACATGGTACCTTTGGCCCTGTC…	PB2
5184-14_PB2	ATGGAGAGAATAAAAGAACTAAGAGATCTAATGTCGCAGTCCCGCACTCGCGAGATACTCACTAAAACCACTGTGGACCATATGGCCATAATCAAAAAGTACACATCAGGAAGGCAGGAGAAGAACCCTGCACTCAGAATGAAGTGGATGATGGCAATGAAATACCCAATTACAGCGGACAGGAGAATAATGGATATGATTCCAGAGAGGAATGAACAAGGACAAACCCTCTGGAGCAAAACAAACGATGCTGGATCGGACCGTGTAATGGTATCACCCCTGGCCGTAACATGGTGGAATAGGAATGGCCCAACAACAAGCACAGTTCACTACCCTAAGGTATACAAAACTTATTTCGAAAAAGTCGAAAGGTTAAAACATGGTACCTTTGGCCCTGTC…	PB2
5184-4_PB2	ATGGAGAGAATAAAAGAACTAAGAGATCTAATGTCGCAGTCCCGCACTCGCGAGATACTCACTAAAACCACTGTGGACCATATGGCCATAATCAAAAAGTACACATCAGGAAGGCAGGAGAAGAACCCTGCACTCAGAATGAAGTGGATGATGGCAATGAAATACCCAATTACAGCGGACAGGAGAATAATGGATATGATTCCAGAGAGGAATGAACAAGGACAAACCCTCTGGAGCAAAACAAACGATGCTGGATCGGACCGTGTAATGGTATCACCCCTGGCCGTAACATGGTGGAATAGGAATGGCCCAACAACAAGCACAGTTCACTACCCTAAGGTATACAAAACTTATTTCGAAAAAGTCGAAAGGTTAAAACATGGTACCTTTGGCCCTGTC…	PB2
5174-17_PB2	ATGGAGAGAATAAAAGAACTAAGAGATCTAATGTCGCAGTCCCGCACTCGCGAGATACTCACTAAAACCACTGTGGACCATATGGCCATAATCAAAAAGTACACATCAGGAAGGCAGGAGAAGAACCCTGCACTCAGAATGAAGTGGATGATGGCAATGAAATACCCAATTACAGCGGACAGGAGAATAATGGATATGATTCCAGAGAGGAATGAACAAGGACAAACCCTCTGGAGCAAAACAAACGATGCTGGATCGGACCGTGTAATGGTATCACCCCTGGCCGTAACATGGTGGAATAGGAATGGCCCAACAACAAGCACAGTTCACTACCCTAAGGTATACAAAACTTATTTCGAAAAAGTCGAAAGGTTAAAACATGGTACCTTTGGCCCTGTC…	PB2
5174-11_PB2	ATGGAGAGAATAAAAGAACTAAGAGATCTAATGTCGCAGTCCCGCACTCGCGAGATACTCACTAAAACCACTGTGGACCATATGGCCATAATCAAAAAGTACACATCAGGAAGGCAGGAGAAGAACCCTGCACTCAGAATGAAGTGGATGATGGCAATGAAATACCCAATTACAGCGGACAGGAGAATAATGGATATGATTCCAGAGAGGAATGAACAAGGACAAACCCTCTGGAGCAAAACAAACGATGCTGGATCGGACCGTGTAATGGTATCACCCCTGGCCGTAACATGGTGGAATAGGAATGGCCCAACAACAAGCACAGTTCACTACCCTAAGGTATACAAAACTTATTTCGAAAAAGTCGAAAGGTTAAAACATGGTACCTTTGGCCCTGTC…	PB2
5174-12_PB2	---------------------------------------------------------------------------------------------------------------------------------------------------------------------------------------------------ATGATTCCAGAGAGGAATGAACAAGGACAAACCCTCTGGAGCAAAACAAACGATGCTGGATCGGACCGTGTAATGGTATCACCCCTGGCCGTAACATGGTGGAATAGGAATGGCCCAACAACAAGCACAGTTCACTACCCTAAGGTATACAAAACTTATTTCGAAAAAGTCGAAAGGTTAAAACATGGTACCTTTGGCCCTGTC…	PB2
4490-13_PB1	ATGGATGTCAATCCGACCCTACTTTTCTTAAAGGTTCCAGCGCAAAATGCCATAAGCACCACATTCCCTTATACTGGAGATCCCCCATACAGCCATGGAACAGGAACAGGATACACCATGGACACAGTCAACAGAACACACCAATATTCAGAAAAAGGGAAATGGACGACAAACACAGAGACTGGGGCACCCCAGCTCAACCCGATTGATGGGCCACTACCTGAAGATAATGAACCAAGTGGATATGCACAAACAGACTGCGTCCTGGAGGCCATGGCTTTCCTTGAAGAATCTCACCCAGGGATATTTGAGAATTCATGCCTTGAAACGATAGAAATTGTCCAACAAACAAGGGTGGATAAACTAACTCAAGGTCGCCAGACTTATGATTGGACATTA…	PB1
5174-7_PB1	-------------------------------------------------------------------------------------------------------------------------------------------------------------------------------------------------------------------------------------------------------------------------TGGAGGCCATGGCTTTCCTTGAAGAATCTCACCCAGGGATATTTGAGAATTCATGCCTTGAAACGATAGAAATCGTCCAACAAACAAGGGTGGATAAACTAACTCAAGGTCGCCAGACTTATGATTGGACATTA…	PB1
4551-6_PB1	ATGGATGTCAATCCGACCCTACTTTTCTTAAAGGTTCCAGCGCAAAATGCCATAAGCACCACATTCCCTTATACTGGAGATCCCCCATACAGCCATGGAACAGGAACAGGATACACCATGGACACAGTCAACAGAACACACCAATATTCAGAAAAAGGGAAATGGACGACAAACACAGAGACTGGGGCACCCCAACTCAACCCGATCGATGGGCCACTACCTGAAGATAATGAACCAAGTGGATATGCACAAACAGACTGTGTCTTGGAGGCCATGGCTTTCCTTGAAGAATCTCACCCAGGGATATTTGAGAATTCATGCCTTGAAACGATAGAAATCGTCCAACAAACAAGGGTGGATAAACTAACTCAAGGTCGCCAGACTTATGATTGGACATTA…	PB1
4484-9_PB1	---------------------------------------------------------------------------------------------------------------------------------------------------------------------------------------------------------------------------------------------------------------------------GAGGCCATGGCTTTCCTTGAAGAATCTCACCCAGGGATATTTGAGAATTCATGCCTTGAAACGATAGAAATCGTCCAACAAACAAGGGTGGATAAACTAACTCAAGGTCGCCAGACTTATGATTGGACATTA…	PB1
4490-2_PB1	ATGGATGTCAATCCGACCCTACTTTTCTTAAAGGTTCCAGCGCAAAATGCCATAAGCACCACATTCCCTTATACTGGAGATCCCCCATACAGCCATGGAACAGGAACAGGATACACCATGGACACAGTCAACAGAACACACCAATATTCAGAAAAAGGGAAATGGACGACAAACACAGAGACTGGGGCACCCCAACTCAACCCGATCGATGGGCCACTACCTGAAGATAATGAACCAAGTGGATATGCACAAACAGACTGTGTCTTGGAGGCCATGGCTTTCCTTGAAGAATCTCACCCAGGGATATTTGAGAATTCATGCCTTGAAACGATAGAAATCGTCCAACAAACAAGGGTGGATAAACTAACTCAAGGTCGCCAGACTTATGATTGGACATTA…	PB1
4551-13_PB1	ATGGATGTCAATCCGACCCTACTTTTCTTAAAGGTTCCAGCGCAAAATGCCATAAGCACCACATTCCCTTATACTGGAGATCCCCCATACAGCCATGGAACAGGAACAGGATACACCATGGACACAGTCAACAGAACACACCAATATTCAGAAAAAGGGAAATGGACGACAAACACAGAGACTGGGGCACCCCAACTCAACCCGATCGATGGGCCACTACCTGAAGATAATGAACCAAGTGGATATGCACAAACAGACTGTGTCTTGGAGGCCATGGCTTTCCTTGAAGAATCTCACCCAGGGATATTTGAGAATTCATGCCTTGAAACGATAGAAATCGTCCAACAAACAAGGGTGGATAAACTAACTCAAGGTCGCCAGACTTATGATTGGACATTA…	PB1
4551-2_PB1	ATGGATGTCAATCCGACCCTACTTTTCTTAAAGGTTCCAGCGCAAAATGCCATAAGCACCACATTCCCTTATACTGGAGATCCCCCATACAGCCATGGAACAGGAACAGGATACACCATGGACACAGTCAACAGAACACACCAATATTCAGAAAAAGGGAAATGGACGACAAACACAGAGACTGGGGCACCCCAACTCAACCCGATCGATGGGCCACTACCTGAAGATAATGAACCAAGTGGATATGCACAAACAGACTGTGTCTTGGAGGCCATGGCTTTCCTTGAAGAATCTCACCCAGGGATATTTGAGAATTCATGCCTTGAAACGATAGAAATCGTCCAACAAACAAGGGTGGATAAACTAACTCAAGGTCGCCAGACTTATGATTGGACATTA…	PB1
4479-3_PB1	------------------------------------------------GCCATAAGCACCACATTCCCTTATACTGGAGATCCCCCATACAGCCATGGAACAGGAACAGGATACACCATGGACACAGTCAACAGAACACACCAATATTCAGAAAAAGGGAAATGGACGACAAACACAGAGACTGGGGCACCCCAACTCAACCCTATCGATGGGCCACTACCTGAAGATAATGAACCAAGTGGATATGCACAAACAGACTGTGTCTTGGAGGCCATGGCTTTCCTTGAAGAATCTCACCCAGGGATATTTGAGAATTCATGCCTTGAAACGATAGAAATCGTCCAACAAACAAGGGTGGATAAACTAACTCAAGGTCGCCAGACTTATGATTGGACATTA…	PB1
4490-3_PB1	ATGGATGTCAATCCGACCCTACTTTTCTTAAAGGTTCCAGCGCAAAATGCCATAAGCACCACATTCCCTTATACTGGAGATCCCCCATACAGCCATGGAACAGGAACAGGATACACCATGGACACAGTCAACAGAACACACCAATATTCAGAAAAAGGGAAATGGACGACAAACACAGAGACTGGGGCACCCCAACTCAACCCGATCGATGGGCCACTACCTGAAGATAATGAACCAAGTGGATATGCACAAACAGACTGTGTCTTGGAGGCCATGGCTTTCCTTGAAGAATCTCACCCAGGGATATTTGAGAATTCATGCCTTGAAACGATAGAAATTGTCCAACAAACAAGGGTGGATAAACTAACTCAAGGTCGCCAGACTTATGATTGGACATTA…	PB1
5166-22_PB1	--------------------------------------------------------------------------------------------------------------------------------------------------------------------------------AGAGACTGGGGCACCCCAACTCAACCCGATCGATGGGCCACTACCTAAAGATAATGAACCAAGTGGATATGCACAAACAGACTGTGTCTTGGAGGCCATGGCTTTCCTTGAAGAATCTCACCCAGGGATATTTGAGAATTCATGCCTTGAAACGATAGAAATCGTCCAACAAACAAGGGTGGATAAACTAACTCAAGGTCGCCAGACTTATGATTGGACATTA…	PB1
4945-1_PB1	-----------------------------------------------------------------------------------------------------------------------------------------------------------------------------------------------------------------------------------------------------------------------------------------------------------------------------------------------------CCAACAAACAAGGGTGGATAAACTAACTCAAGGTCGCCAGACTTATGATTGGACATTA…	PB1
4484-6_PB1	---------------------------------------------------------------------------------------------------------------------------------------------------------------------------------------------------------------------------------------------------------------------------------------------------------------------------------------------------------------------------------------------------------------…	PB1
4479-5_PB1	------------------------------------------------------------------------------------------------------------------------------------------------------------------------------------------------------------------------------------------------------------------------------------------------------------GGGATATTTGAGAATTCATGCCTTGAAACGATAGAAATCGTCCAACAAACAAGGGTGGATAAACTAACTCAAGGTCGCCAGACTTATGATTGGACATTA…	PB1
4933-5_PB1	---------------------------------------------------------------------------------------------------------------------------------------------------------------------------------------------------------------------------------------------------------------------------------------------------------------------------------------------------------------------------------------------------------------…	PB1
4484-1_PB1	---------------------------------------------------------------------------------------------------------------------------------------------------------------------------------------------------------------------------------------------------------------------------------------------------------------------------------------------------------------------------------------------------------------…	PB1
4933-6_PB1	------------------------------------------------------------------------------------------------------------------------------------------------------------------------------------------------------------------------------------------------------------------------------------------------------------------------------------GAAACGATAGAAATCGTCCAACAAACAAGGGTGGATAAACTAACTCAAGGTCGCCAGACTTATGATTGGACATTA…	PB1
5166-16_PB1	-----------------------------------------------------------------------------------------------------------------------------------------------------------------------------------------------------------------------------------------------------------------------------------------------------------------------------------TGAAACGATAGAAATCGTCCAACAAACAAGGGTGGATAAACTAACTCAAGGTCGCCAGACTTATGATTGGACATTA…	PB1
4933-27_PB1	---------------------------------------------------------------------------------------------------------------------------------------------------------------------------------------------------------------------------------------------------------------------------------------------------------------------------------------------------------------------------------------------------------------…	PB1
4933-3_PB1	--------------------------------------------------------------------------------------------------------------------------------------------------------------------------------------------------------------------------------------------------------------------------------------------TGAAGAATCTCACCCAGGGATATTTGAGAATTCATGCCTTGAAACGATAGAAATCGTCCAACAAACAAGGGTGGATAAACTAACTCAAGGTCGCCAGACTTATGATTGGACATTA…	PB1
5166-18_PB1	---------------------------------------------------------------------------------------------------------------------------------------------------------------------------------------------------------------------------------------------------------------------------------------------------------------------------------------------------------------------------------------------------------------…	PB1
4933-28_PB1	--------------------------------------------------------------------------------------------------------------------------------------------------------------------------------------------------------------------------------------------------------ACAAACAGACTGTGTCTTGGAGGCCATGGCTTTCCTTGAAGAATCTCACCCAGGGATATTTGAGAATTCATGCCTTGAAACGATAGAAATCGTCCAACAAACAAGGGTGGATAAACTAACTCAAGGTCGCCAGACTTATGATTGGACATTA…	PB1
4479-4_PB1	--------------------------------------------------------------------------------------------------------------------------------------------------------------------------------------------------------------------------------------------------------ACAAACAGACTGTGTCTTGGAGGCCATGGCTTTCCTTGAAGAATCTCACCCAGGGATATTTGAGAATTCATGCCTTGAAACGATAGAAATCGTCCAACAAACAAGGGTGGATAAACTAACTCAAGGTCGCCAGACTTATGATTGGACATTA…	PB1
4484-2_PB1	----------------------------------------------------------------------------------------------------------------------------------------------------------------------------------------------------------------------------------------------------------------------------------------------------------------------------------------CGATAGAAATCGTCCAACAAACAAGGGTGGATAAACTAACTCAAGGTCGCCAGACTTATGATTGGACATTA…	PB1
4933-1_PB1	----------------------------------------------------------------------------------------------------------------------------------------------------------------------------------------------------------------------------------------------------------------------------------TGGCTTTCCTTGAAGAATCTCACCCAGGGATATTTGAGAATTCATGCCTTGAAACGATAGAAATCGTCCAACAAACAAGGGTGGATAAACTAACTCAAGGTCGCCAGACTTATGATTGGACATTA…	PB1
5166-1_PB1	--------------------------------------------------------------------------------------------------------------------------------------------------------------------------------------------------------------------------------------------------------------AGACTGTGTCTTGGAGGCCATGGCTTTCCTTGAAGAATCTCACCCAGGGATATTTGAGAATTCATGCCTTGAAACGATAGAAATCGTCCAACAAACAAGGGTGGATAAACTAACTCAAGGTCGCCAGACTTATGATTGGACATTA…	PB1
5166-8_PB1	-------------------------------------------------------------------------------------------------------------------------------------------------------------------------------------------------------------------------------------------------------------------------------------------TTGAAGAATCTCACCCAGGGATATTTGAGAATTCATGCCTTGAAACGATAGAAATCGTCCAACAAACAAGGGTGGATAAACTAACTCAAGGTCGCCAGACTTATGATTGGACATTA…	PB1
4933-7_PB1	--------------------------------------------------------------------------------------------------------------------------------------------------------------------------------------------------------------------------------------TGAACCAAGTGGATATGCACAAACAGACTGTGTCTTGGAGGCCATGGCTTTCCTTGAAGAATCTCACCCAGGGATATTTGAGAATTCATGCCTTGAAACGATAGAAATCGTCCAACAAACAAGGGTGGATAAACTAACTCAAGGTCGCCAGACTTATGATTGGACATTA…	PB1
4933-4_PB1	------------------------------------------------------------------------------------------------------------------------------------------------------------------------------------------------------------------------------------------------------------------------TTGGAGGCCATGGCTTTCCTTGAAGAATCTCACCCAGGGATATTTGAGAATTCATGCCTTGAAACGATAGAAATCGTCCAACAAACAAGGGTGGATAAACTAACTCAAGGTCGCCAGACTTATGATTGGACATTA…	PB1
4933-31_PB1	--------------------------------------------------------------------------------------------------------------------------------------------------------------------------------------------------------------------------------------------------ATATGCACAAACAGACTGTGTCTTGGAGGCCATGGCTTTCCTTGAAGAATCTCACCCAGGGATATTTGAGAATTCATGCCTTGAAACGATAGAAATCGTCCAACAAACAAGGGTGGATAAACTAACTCAAGGTCGCCAGACTTATGATTGGACATTA…	PB1
4933-20_PB1	-------------------------------------------------------------------------------------------------------------------------------------------------------------------------------------------------------------------------------AAGATAATGAACCAAGTGGATATGCACAAACAGACTGTGTCTTGGAGGCCATGGCTTTCCTTGAAGAATCTCACCCAGGGATATTTGAGAATTCATGCCTTGAAACGATAGAAATCGTCCAACAAACAAGGGTGGATAAACTAACTCAAGGTCGCCAGACTTATGATTGGACATTA…	PB1
4933-21_PB1	-------------------------------------------------------------------------------------------------------------------------------------------------------------------------------------------------------------------------------AAGATAATGAACCAAGTGGATATGCACAAACAGACTGTGTCTTGGAGGCCATGGCTTTCCTTGAAGAATCTCACCCAGGGATATTTGAGAATTCATGCCTTGAAACGATAGAAATCGTCCAACAAACAAGGGTGGATAAACTAACTCAAGGTCGCCAGACTTATGATTGGACATTA…	PB1
4933-24_PB1	-----------------------------------------------------------------------------------------------------------------------------------------------------------------------------------------------------------------------------------------------------------------------------------------------------TCACCCAGGGATATTTGAGAATTCATGCCTTGAAACGATAGAAATCGTCCAACAAACAAGGGTGGATAAACTAACTCAAGGTCGCCAGACTTATGATTGGACATTA…	PB1
5167-5_PB1	ATGGATGTCAATCCGACCCTACTTTTCTTAAAGGTTCCAGCGCAAAATGCCATAAGCACCACATTCCCTTATACTGGAGATCCCCCATACAGCCATGGAACAGGAACAGGATACACCATGGACACAGTCAACAGAACACACCAATATTCAGAAAAAGGGAAATGGACGACAAACACAGAGACTGGGGCACCCCAACTCAACCCGATCGATGGGCCACTACCTGAAGATAATGAACCAAGTGGATATGCACAAACAGACTGTGTCTTGGAGGCCATGGCTTTCCTTGAAGAATCTCACCCAGGGATATTTGAGAATTCATGCCTTGAAACGATAGAAATCGTCCAACAAACAAGGGTGGATAAACTAACTCAAGGTCGCCAGACTTATGATTGGACATTA…	PB1
5179-7_PB1	ATGGATGTCAATCCGACCCTACTTTTCTTAAAGGTTCCAGCGCAAAATGCCATAAGCACCACATTCCCTTATACTGGAGATCCCCCATACAGCCATGGAACAGGAACAGGATACACCATGGACACAGTCAACAGAACACACCAATATTCAGAAAAAGGGAAATGGACGACAAACACAGAGACTGGGGCACCCCAACTCAACCCGATCGATGGGCCACTACCTGAAGATAATGAACCAAGTGGATATGCACAAACAGACTGTGTCTTGGAGGCCATGGCTTTCCTTGAAGAATCTCACCCAGGGATATTTGAGAATTCATGCCTTGAAACGATAGAAATCGTCCAACAAACAAGGGTGGATAAACTAACTCAAGGTCGCCAGACTTATGATTGGACATTA…	PB1
5166-4_PB1	-----------------------------------------------------------------------------------------------------------------------------------------------------------------ATGGACGACAAACACAGAGACTGGGGCACCCCAACTCAACCCGATCGATGGGCCACTACCTGAAGATAATGAACCAAGTGGATATGCACAAACAGACTGTGTCTTGGAGGCCATGGCTTTCCTTGAAGAATCTCACCCAGGGATATTTGAGAATTCATGCCTTGAAACGATAGAAATCGTCCAACAAACAAGGGTGGATAAACTAACTCAAGGTCGCCAGACTTATGATTGGACATTA…	PB1
5184-14_PB1	------------------------------------------------------------------------ACTGGAGATCCCCCATACAGCCATGGAACAGGAACAGGATACACCATGGACACAGTCAACAGAACACACCAATATTCAGAAAAAGGGAAATGGACGACAAACACAGAGACTGGGGCACCCCAACTCAACCCGATCGATGGGCCACTACCTGAAGATAATGAACCAAGTGGATATGCACAAACAGACTGTGTCTTGGAGGCCATGGCTTTCCTTGAAGAATCTCACCCAGGGATATTTGAGAATTCATGCCTTGAAACGATAGAAATCGTCCAACAAACAAGGGTGGATAAACTAACTCAAGGTCGCCAGACTTATGATTGGACATTA…	PB1
5179-11_PB1	ATGGATGTCAATCCGACCCTACTTTTCTTAAAGGTTCCAGCGCAAAATGCCATAAGCACCACATTCCCTTATACTGGAGATCCCCCATACAGCCATGGAACAGGAACAGGATACACCATGGACACAGTCAACAGAACACACCAATATTCAGAAAAAGGGAAATGGACGACAAACACAGAGACTGGGGCACCCCAACTCAACCCGATCGATGGGCCACTACCTGAAGATAATGAACCAAGTGGATATGCACAAACAGACTGTGTCTTGGAGGCCATGGCTTTCCTTGAAGAATCTCACCCAGGGATATTTGAGAATTCATGCCTTGAAACGATAGAAATCGTCCAACAAACAAGGGTGGATAAACTAACTCAAGGTCGCCAGACTTATGATTGGACATTA…	PB1
4933-30_PB1	--------------------------------------------------------------------------------------------------------------------------------------AACACACCAATATTCAGAAAAAGGGAAATGGACGACAAACACAGAGACTGGGGCACCCCAACTCAACCCGATCGATGGGCCACTACCTGAAGATAATGAACCAAGTGGATATGCACAAACAGACTGTGTCTTGGAGGCCATGGCTTTCCTTGAAGAATCTCACCCAGGGATATTTGAGAATTCATGCCTTGAAACGATAGAAATCGTCCAACAAACAAGGGTGGATAAACTAACTCAAGGTCGCCAGACTTATGATTGGACATTA…	PB1
5166-17_PB1	-------------------------------------------------------------------------------------------------------------------------ACACAGTCAACAGAACACACCAATATTCAGAAAAAGGGAAATGGACGACAAACACAGAGACTGGGGCACCCCAACTCAACCCGATCGATGGGCCACTACCTGAAGATAATGAACCAAGTGGATATGCACAAACAGACTGTGTCTTGGAGGCCATGGCTTTCCTTGAAGAATCTCACCCAGGGATATTTGAGAATTCATGCCTTGAAACGATAGAAATCGTCCAACAAACAAGGGTGGATAAACTAACTCAAGGTCGCCAGACTTATGATTGGACATTA…	PB1
4490-4_PB1	--------------------------------------------------------------ATTCCCTTATACTGGAGATCCCCCATACAGCCATGGAACAGGAACAGGATACACCATGGACACAGTCAACAGAACACACCAATATTCAGAAAAAGGGAAATGGACGACAAACACAGAGACTGGGGCACCCCAACTCAACCCGATCGATGGGCCACTACCTGAAGATAATGAACCAAGTGGATATGCACAAACAGACTGTGTCTTGGAGGCCATGGCTTTCCTTGAAGAATCTCACCCAGGGATATTTGAGAATTCATGCCTTGAAACGATAGAAATCGTCCAACAAACAAGGGTGGATAAACTAACTCAAGGTCGCCAGACTTATGATTGGACATTA…	PB1
5184-4_PB1	------------------------------------------------------------ACATTCCCTTATACTGGAGATCCCCCATACAGCCATGGAACAGGAACAGGATACACCATGGACACAGTCAACAGAACACACCAATATTCAGAAAAAGGGAAATGGACGACAAACACAGAGACTGGGGCACCCCAACTCAACCCGATCGATGGGCCACTACCTGAAGATAATGAACCAAGTGGATATGCACAAACAGACTGTGTCTTGGAGGCCATGGCTTTCCTTGAAGAATCTCACCCAGGGATATTTGAGAATTCATGCCTTGAAACGATAGAAATCGTCCAACAAACAAGGGTGGATAAACTAACTCAAGGTCGCCAGACTTATGATTGGACATTA…	PB1
5174-15_PB1	------------------------------------------------------------ACATTCCCTTATACTGGAGATCCCCCATACAGCCATGGAACAGGAACAGGATACACCATGGACACAGTCAACAGAACACACCAATATTCAGAAAAAGGGAAATGGACGACAAACACAGAGACTGGGGCACCCCAACTCAACCCGATCGATGGGCCACTACCTGAAGATAATGAACCAAGTGGATATGCACAAACAGACTGTGTCTTGGAGGCCATGGCTTTCCTTGAAGAATCTCACCCAGGGATATTTGAGAATTCATGCCTTGAAACGATAGAAATCGTCCAACAAACAAGGGTGGATAAACTAACTCAAGGTCGCCAGACTTATGATTGGACATTA…	PB1
4933-38_PB1	--------------------------------------------------------------------------------------------------------------------------------------------------------------------------AAACACAGAGACTGGGGCACCCCAACTCAACCCGATCGATGGGCCACTACCTGAAGATAATGAACCAAGTGGATATGCACAAACAGACTGTGTCTTGGAGGCCATGGCTTTCCTTGAAGAATCTCACCCAGGGATATTTGAGAATTCATGCCTTGAAACGATAGAAATCGTCCAACAAACAAGGGTGGATAAACTAACTCAAGGTCGCCAGACTTATGATTGGACATTA…	PB1
4484-7_PB1	-----------------------------------------------------------------------------------------------------------------------------------------------------------------------------------------GGCACCCCAACTCAACCCGATCGATGGGCCACTACCTGAAGATAATGAACCAAGTGGATATGCACAAACAGACTGTGTCTTGGAGGCCATGGCTTTCCTTGAAGAATCTCACCCAGGGATATTTGAGAATTCATGCCTTGAAACGATAGAAATCGTCCAACAAACAAGGGTGGATAAACTAACTCAAGGTCGCCAGACTTATGATTGGACATTA…	PB1
4484-15_PB1	------------------------------------------------------------------------------------------------------------------------------------------------------------------------------------------GCACCCCAACTCAACCCGATCGATGGGCCACTACCTGAAGATAATGAACCAAGTGGATATGCACAAACAGACTGTGTCTTGGAGGCCATGGCTTTCCTTGAAGAATCTCACCCAGGGATATTTGAGAATTCATGCCTTGAAACGATAGAAATCGTCCAACAAACAAGGGTGGATAAACTAACTCAAGGTCGCCAGACTTATGATTGGACATTA…	PB1
4933-37_PB1	--------------------------------------------------------------------------------------------------------------------------------CAACAGAACACACCAATATTCAGAAAAAGGGAAATGGACGACAAACACAGAGACTGGGGCACCCCAACTCAACCCGATCGATGGGCCACTACCTGAAGATAATGAACCAAGTGGATATGCACAAACAGACTGTGTCTTGGAGGCCATGGCTTTCCTTGAAGAATCTCACCCAGGGATATTTGAGAATTCATGCCTTGAAACGATAGAAATCGTCCAACAAACAAGGGTGGATAAACTAACTCAAGGTCGCCAGACTTATGATTGGACATTA…	PB1
5184-10_PB1	ATGGATGTCAATCCGACCCTACTTTTCTTAAAGGTTCCAGCGCAAAATGCCATAAGCACCACATTCCCTTATACTGGAGATCCCCCATACAGCCATGGAACAGGAACAGGATACACCATGGACACAGTCAACAGAACACACCAATATTCAGAAAAAGGGAAATGGACGACAAACACAGAGACTGGGGCACCCCAACTCAACCCGATCGATGGGCCACTACCTGAAGATAATGAACCAAGTGGATATGCACAAACAGACTGTGTCTTGGAGGCCATGGCTTTCCTTGAAGAATCTCACCCAGGGATATTTGAGAATTCATGCCTTGAAACGATAGAAATCGTCCAACAAACAAGGGTGGATAAACTAACTCAAGGTCGCCAGACTTATGATTGGACATTA…	PB1
5184-9_PB1	ATGGATGTCAATCCGACCCTACTTTTCTTAAAGGTTCCAGCGCAAAATGCCATAAGCACCACATTCCCTTATACTGGAGATCCCCCATACAGCCATGGAACAGGAACAGGATACACCATGGACACAGTCAACAGAACACACCAATATTCAGAAAAAGGGAAATGGACGACAAACACAGAGACTGGGGCACCCCAACTCAACCCGATCGATGGGCCACTACCTGAAGATAATGAACCAAGTGGATATGCACAAACAGACTGTGTCTTGGAGGCCATGGCTTTCCTTGAAGAATCTCACCCAGGGATATTTGAGAATTCATGCCTTGAAACGATAGAAATCGTCCAACAAACAAGGGTGGATAAACTAACTCAAGGTCGCCAGACTTATGATTGGACATTA…	PB1
5184-18_PB1	ATGGATGTCAATCCGACCCTACTTTTCTTAAAGGTTCCAGCGCAAAATGCCATAAGCACCACATTCCCTTATACTGGAGATCCCCCATACAGCCATGGAACAGGAACAGGATACACCATGGACACAGTCAACAGAACACACCAATATTCAGAAAAAGGGAAATGGACGACAAACACAGAGACTGGGGCACCCCAACTCAACCCGATCGATGGGCCACTACCTGAAGATAATGAACCAAGTGGATATGCACAAACAGACTGTGTCTTGGAGGCCATGGCTTTCCTTGAAGAATCTCACCCAGGGATATTTGAGAATTCATGCCTTGAAACGATAGAAATCGTCCAACAAACAAGGGTGGATAAACTAACTCAAGGTCGCCAGACTTATGATTGGACATTA…	PB1
5174-12_PB1	---------------------------------------------AATGCCATAAGCACCACATTCCCTTATACTGGAGATCCCCCATACAGCCATGGAACAGGAACAGGATACACCATGGACACAGTCAACAGAACACACCAATATTCAGAAAAAGGGAAATGGACGACAAACACAGAGACTGGGGCACCCCAACTCAACCCGATCGATGGGCCACTACCTGAAGATAATGAACCAAGTGGATATGCACAAACAGACTGTGTCTTGGAGGCCATGGCTTTCCTTGAAGAATCTCACCCAGGGATATTTGAGAATTCATGCCTTGAAACGATAGAAATCGTCCAACAAACAAGGGTGGATAAACTAACTCAAGGTCGCCAGACTTATGATTGGACATTA…	PB1
5184-6_PB1	-------------------------------------------------------------------------------------------------------------------------------------------------------------------------------------------------AACTCAACCCGATCGATGGGCCACTACCTGAAGATAATGAACCAAGTGGATATGCACAAACAGACTGTGTCTTGGAGGCCATGGCTTTCCTTGAAGAATCTCACCCAGGGATATTTGAGAATTCATGCCTTGAAACGATAGAAATCGTCCAACAAACAAGGGTGGATAAACTAACTCAAGGTCGCCAGACTTATGATTGGACATTA…	PB1
5166-5_PB1	-------------------------------------------------------------------------------------------------------------------------------------------------------------------------------------------------AACTCAACCCGATCGATGGGCCACTACCTGAAGATAATGAACCAAGTGGATATGCACAAACAGACTGTGTCTTGGAGGCCATGGCTTTCCTTGAAGAATCTCACCCAGGGATATTTGAGAATTCATGCCTTGAAACGATAGAAATCGTCCAACAAACAAGGGTGGATAAACTAACTCAAGGTCGCCAGACTTATGATTGGACATTA…	PB1
4479-17_PB1	------------------------------------------------------------------------------------------------------GGAACAGGATACACCATGGACACAGTCAACAGAACACACCAATATTCAGAAAAAGGGAAATGGACGACAAACACAGAGACTGGGGCACCCCAACTCAACCCGATCGATGGGCCACTACCTGAAGATAATGAACCAAGTGGATATGCACAAACAGACTGTGTCTTGGAGGCCATGGCTTTCCTTGAAGAATCTCACCCAGGGATATTTGAGAATTCATGCCTTGAAACGATAGAAATCGTCCAACAAACAAGGGTGGATAAACTAACTCAAGGTCGCCAGACTTATGATTGGACATTA…	PB1
5174-2_PB1	------------------------------------------------------AGCACCACATTCCCTTATACTGGAGATCCCCCATACAGCCATGGAACAGGAACAGGATACACCATGGACACAGTCAACAGAACACACCAATATTCAGAAAAAGGGAAATGGACGACAAACACAGAGACTGGGGCACCCCAACTCAACCCGATCGATGGGCCACTACCTGAAGATAATGAACCAAGTGGATATGCACAAACAGACTGTGTCTTGGAGGCCATGGCTTTCCTTGAAGAATCTCACCCAGGGATATTTGAGAATTCATGCCTTGAAACGATAGAAATCGTCCAACAAACAAGGGTGGATAAACTAACTCAAGGTCGCCAGACTTATGATTGGACATTA…	PB1
5184-13_PB1	--------------------------------GGTTCCAGCGCAAAATGCCATAAGCACCACATTCCCTTATACTGGAGATCCCCCATACAGCCATGGAACAGGAACAGGATACACCATGGACACAGTCAACAGAACACACCAATATTCAGAAAAAGGGAAATGGACGACAAACACAGAGACTGGGGCACCCCAACTCAACCCGATCGATGGGCCACTACCTGAAGATAATGAACCAAGTGGATATGCACAAACAGACTGTGTCTTGGAGGCCATGGCTTTCCTTGAAGAATCTCACCCAGGGATATTTGAGAATTCATGCCTTGAAACGATAGAAATCGTCCAACAAACAAGGGTGGATAAACTAACTCAAGGTCGCCAGACTTATGATTGGACATTA…	PB1
4933-16_PB1	----------------------------------------------ATGCCATAAGCACCACATTCCCTTATACTGGAGATCCCCCATACAGCCATGGAACAGGAACAGGATACACCATGGACACAGTCAACAGAACACACCAATATTCAGAAAAAGGGAAATGGACGACAAACACAGAGACTGGGGCACCCCAACTCAACCCGATCGATGGGCCACTACCTGAAGATAATGAACCAAGTGGATATGCACAAACAGACTGTGTCTTGGAGGCCATGGCTTTCCTTGAAGAATCTCACCCAGGGATATTTGAGAATTCATGCCTTGAAACGATAGAAATCGTCCAACAAACAAGGGTGGATAAACTAACTCAAGGTCGCCAGACTTATGATTGGACATTA…	PB1
5179-14_PB1	------------------CTACTTTTCTTAAAGGTTCCAGCGCAAAATGCCATAAGCACCACATTCCCTTATACTGGAGATCCCCCATACAGCCATGGAACAGGAACAGGATACACCATGGACACAGTCAACAGAACACACCAATATTCAGAAAAAGGGAAATGGACGACAAACACAGAGACTGGGGCACCCCAACTCAACCCGATCGATGGGCCACTACCTGAAGATAATGAACCAAGTGGATATGCACAAACAGACTGTGTCTTGGAGGCCATGGCTTTCCTTGAAGAATCTCACCCAGGGATATTTGAGAATTCATGCCTTGAAACGATAGAAATCGTCCAACAAACAAGGGTGGATAAACTAACTCAAGGTCGCCAGACTTATGATTGGACATTA…	PB1
5166-20_PB1	--------------------------------------------------------------------TTATACTGGAGATCCCCCATACAGCCATGGAACAGGAACAGGATACACCATGGACACAGTCAACAGAACACACCAATATTCAGAAAAAGGGAAATGGACGACAAACACAGAGACTGGGGCACCCCAACTCAACCCGATCGATGGGCCACTACCTGAAGATAATGAACCAAGTGGATATGCACAAACAGACTGTGTCTTGGAGGCCATGGCTTTCCTTGAAGAATCTCACCCAGGGATATTTGAGAATTCATGCCTTGAAACGATAGAAATCGTCCAACAAACAAGGGTGGATAAACTAACTCAAGGTCGCCAGACTTATGATTGGACATTA…	PB1
5166-21_PB1	------------------------------------------------------------------------------------------------------------------------------------------------------------------------------ACAGAGACTGGGGCACCCCAACTCAACCCGATCGATGGGCCACTACCTGAAGATAATGAACCAAGTGGATATGCACAAACAGACTGTGTCTTGGAGGCCATGGCTTTCCTTGAAGAATCTCACCCAGGGATATTTGAGAATTCATGCCTTGAAACGATAGAAATCGTCCAACAAACAAGGGTGGATAAACTAACTCAAGGTCGCCAGACTTATGATTGGACATTA…	PB1
4471-1_PB1	-------------------------------------------------------------------------------------------------------------------------------------------------------------------------------------CTGGGGCACCCCAACTCAACCCGATCGATGGGCCACTACCTGAAGATAATGAACCAAGTGGATATGCACAAACAGACTGTGTCTTGGAGGCCATGGCTTTCCTTGAAGAATCTCACCCAGGGATATTTGAGAATTCATGCCTTGAAACGATAGAAATCGTCCAACAAACAAGGGTGGATAAACTAACTCAAGGTCGCCAGACTTATGATTGGACATTA…	PB1
5174-3_PB1	-----------------------------------------------------------------------------------------------------------------------------------------------------------------------------------------------------------GATCGATGGGCCACTACCTGAAGATAATGAACCAAGTGGATATGCACAAACAGACTGTGTCTTGGAGGCCATGGCTTTCCTTGAAGAATCTCACCCAGGGATATTTGAGAATTCATGCCTTGAAACGATAGAAATCGTCCAACAAACAAGGGTGGATAAACTAACTCAAGGTCGCCAGACTTATGATTGGACATTA…	PB1
5179-6_PB1	-------------------------------------------------------------------------------------------------------------------------------------------------------------------------------------------------------------------GGCCACTACCTGAAGATAATGAACCAAGTGGATATGCACAAACAGACTGTGTCTTGGAGGCCATGGCTTTCCTTGAAGAATCTCACCCAGGGATATTTGAGAATTCATGCCTTGAAACGATAGAAATCGTCCAACAAACAAGGGTGGATAAACTAACTCAAGGTCGCCAGACTTATGATTGGACATTA…	PB1
4933-26_PB1	--------------------------------------------------------------------------------------------------------------------------------------------------------------------------------------------------------------CGATGGGCCACTACCTGAAGATAATGAACCAAGTGGATATGCACAAACAGACTGTGTCTTGGAGGCCATGGCTTTCCTTGAAGAATCTCACCCAGGGATATTTGAGAATTCATGCCTTGAAACGATAGAAATCGTCCAACAAACAAGGGTGGATAAACTAACTCAAGGTCGCCAGACTTATGATTGGACATTA…	PB1
4479-18_PB1	----------------------------------------------------------------------------------------------------------------------------------------------------------------------CGACAAACACAGAGACTGGGGCACCCCAACTCAACCCGATCGATGGGCCACTACCTGAAGATAATGAACCAAGTGGATATGCACAAACAGACTGTGTCTTGGAGGCCATGGCTTTCCTTGAAGAATCTCACCCAGGGATATTTGAGAATTCATGCCTTGAAACGATAGAAATCGTCCAACAAACAAGGGTGGATAAACTAACTCAAGGTCGCCAGACTTATGATTGGACATTA…	PB1
4933-25_PB1	------------------------------------------------------------------------------------CCATACAGCCATGGAACAGGAACAGGATACACCATGGACACAGTCAACAGAACACACCAATATTCAGAAAAAGGGAAATGGACGACAAACACAGAGACTGGGGCACCCCAACTCAACCCGATCGATGGGCCACTACCTGAAGATAATGAACCAAGTGGATATGCACAAACAGACTGTGTCTTGGAGGCCATGGCTTTCCTTGAAGAATCTCACCCAGGGATATTTGAGAATTCATGCCTTGAAACGATAGAAATCGTCCAACAAACAAGGGTGGATAAACTAACTCAAGGTCGCCAGACTTATGATTGGACATTA…	PB1
4933-39_PB1	----------------------------------TTCCAGCGCAAAATGCCATAAGCACCACATTCCCTTATACTGGAGATCCCCCATACAGCCATGGAACAGGAACAGGATACACCATGGACACAGTCAACAGAACACACCAATATTCAGAAAAAGGGAAATGGACGACAAACACAGAGACTGGGGCACCCCAACTCAACCCGATCGATGGGCCACTACCTGAAGATAATGAACCAAGTGGATATGCACAAACAGACTGTGTCTTGGAGGCCATGGCTTTCCTTGAAGAATCTCACCCAGGGATATTTGAGAATTCATGCCTTGAAACGATAGAAATCGTCCAACAAACAAGGGTGGATAAACTAACTCAAGGTCGCCAGACTTATGATTGGACATTA…	PB1
4469-1_PB1	ATGGATGTCAATCCGACCCTACTTTTCTTAAAGGTTCCAGCGCAAAATGCCATAAGCACCACATTCCCTTATACTGGAGATCCCCCATACAGCCATGGAACAGGAACAGGATACACCATGGACACAGTCAACAGAACACACCAATATTCAGAAAAAGGGAAATGGACGACAAACACAGAGACTGGGGCACCCCAACTCAACCCGATCGATGGGCCACTACCTG--------GAACCAAGTGGATATGCACAAACAGACTGTGTCTTGGAGGCCATGGCTTTCCTTGAAGAATCTCACCCAGGGATATTTGAGAATTCATGCCTTGAAACGATAGAAATCGTCCAACAAACAAGGGTGGATAAACTAACTCAAGGTCGCCAGACTTATGATTGGACATTA…	PB1
4551-11_PB1	ATGGATGTCAATCCGACCCTACTTTTCTTAAAGGTTCCAGCGCAAAATGCCATAAGCACCACATTCCCTTATACTGGAGATCCCCCATACAGCCATGGAACAGGAACAGGATACACCATGGACACAGTCAACAGAACACACCAATATTCAGAAAAAGGGAAATGGACGACAAACACAGAGACTGGGGCACCCCAACTCAACCCGATCGATGGGCCACTACCTGAAGATAATGAACCAAGTGGATATGCACAAACAGACTGTGTCTTGGAGGCCATGGCTTTCCTTGAAGAATCTCACCCAGGGATATTTGAGAATTCATGCCTTGAAACGATAGAAATCGTCCAACAAACAAGGGTGGATAAACTAACTCAAGGTCGCCAGACTTATGATTGGACATTA…	PB1
4551-17_PB1	ATGGATGTCAATCCGACCCTACTTTTCTTAAAGGTTCCAGCGCAAAATGCCATAAGCACCACATTCCCTTATACTGGAGATCCCCCATACAGCCATGGAACAGGAACAGGATACACCATGGACACAGTCAACAGAACACACCAATATTCAGAAAAAGGGAAATGGACGACAAACACAGAGACTGGGGCACCCCAACTCAACCCGATCGATGGGCCACTACCTGAAGATAATGAACCAAGTGGATATGCACAAACAGACTGTGTCTTGGAGGCCATGGCTTTCCTTGAAGAATCTCACCCAGGGATATTTGAGAATTCATGCCTTGAAACGATAGAAATCGTCCAACAAACAAGGGTGGATAAACTAACTCAAGGTCGCCAGACTTATGATTGGACATTA…	PB1
4551-19_PB1	ATGGATGTCAATCCGACCCTACTTTTCTTAAAGGTTCCAGCGCAAAATGCCATAAGCACCACATTCCCTTATACTGGAGATCCCCCATACAGCCATGGAACAGGAACAGGATACACCATGGACACAGTCAACAGAACACACCAATATTCAGAAAAAGGGAAATGGACGACAAACACAGAGACTGGGGCACCCCAACTCAACCCGATCGATGGGCCACTACCTGAAGATAATGAACCAAGTGGATATGCACAAACAGACTGTGTCTTGGAGGCCATGGCTTTCCTTGAAGAATCTCACCCAGGGATATTTGAGAATTCATGCCTTGAAACGATAGAAATCGTCCAACAAACAAGGGTGGATAAACTAACTCAAGGTCGCCAGACTTATGATTGGACATTA…	PB1
4551-15_PB1	ATGGATGTCAATCCGACCCTACTTTTCTTAAAGGTTCCAGCGCAAAATGCCATAAGCACCACATTCCCTTATACTGGAGATCCCCCATACAGCCATGGAACAGGAACAGGATACACCATGGACACAGTCAACAGAACACACCAATATTCAGAAAAAGGGAAATGGACGACAAACACAGAGACTGGGGCACCCCAACTCAACCCGATCGATGGGCCACTACCTGAAGATAATGAACCAAGTGGATATGCACAAACAGACTGTGTCTTGGAGGCCATGGCTTTCCTTGAAGAATCTCACCCAGGGATATTTGAGAATTCATGCCTTGAAACGATAGAAATCGTCCAACAAACAAGGGTGGATAAACTAACTCAAGGTCGCCAGACTTATGATTGGACATTA…	PB1
4551-12_PB1	ATGGATGTCAATCCGACCCTACTTTTCTTAAAGGTTCCAGCGCAAAATGCCATAAGCACCACATTCCCTTATACTGGAGATCCCCCATACAGCCATGGAACAGGAACAGGATACACCATGGACACAGTCAACAGAACACACCAATATTCAGAAAAAGGGAAATGGACGACAAACACAGAGACTGGGGCACCCCAACTCAACCCGATCGATGGGCCACTACCTGAAGATAATGAACCAAGTGGATATGCACAAACAGACTGTGTCTTGGAGGCCATGGCTTTCCTTGAAGAATCTCACCCAGGGATATTTGAGAATTCATGCCTTGAAACGATAGAAATCGTCCAACAAACAAGGGTGGATAAACTAACTCAAGGTCGCCAGACTTATGATTGGACATTA…	PB1
4551-8_PB1	ATGGATGTCAATCCGACCCTACTTTTCTTAAAGGTTCCAGCGCAAAATGCCATAAGCACCACATTCCCTTATACTGGAGATCCCCCATACAGCCATGGAACAGGAACAGGATACACCATGGACACAGTCAACAGAACACACCAATATTCAGAAAAAGGGAAATGGACGACAAACACAGAGACTGGGGCACCCCAACTCAACCCGATCGATGGGCCACTACCTGAAGATAATGAACCAAGTGGATATGCACAAACAGACTGTGTCTTGGAGGCCATGGCTTTCCTTGAAGAATCTCACCCAGGGATATTTGAGAATTCATGCCTTGAAACGATAGAAATCGTCCAACAAACAAGGGTGGATAAACTAACTCAAGGTCGCCAGACTTATGATTGGACATTA…	PB1
4551-1_PB1	ATGGATGTCAATCCGACCCTACTTTTCTTAAAGGTTCCAGCGCAAAATGCCATAAGCACCACATTCCCTTATACTGGAGATCCCCCATACAGCCATGGAACAGGAACAGGATACACCATGGACACAGTCAACAGAACACACCAATATTCAGAAAAAGGGAAATGGACGACAAACACAGAGACTGGGGCACCCCAACTCAACCCGATCGATGGGCCACTACCTGAAGATAATGAACCAAGTGGATATGCACAAACAGACTGTGTCTTGGAGGCCATGGCTTTCCTTGAAGAATCTCACCCAGGGATATTTGAGAATTCATGCCTTGAAACGATAGAAATCGTCCAACAAACAAGGGTGGATAAACTAACTCAAGGTCGCCAGACTTATGATTGGACATTA…	PB1
4551-14_PB1	ATGGATGTCAATCCGACCCTACTTTTCTTAAAGGTTCCAGCGCAAAATGCCATAAGCACCACATTCCCTTATACTGGAGATCCCCCATACAGCCATGGAACAGGAACAGGATACACCATGGACACAGTCAACAGAACACACCAATATTCAGAAAAAGGGAAATGGACGACAAACACAGAGACTGGGGCACCCCAACTCAACCCGATCGATGGGCCACTACCTGAAGATAATGAACCAAGTGGATATGCACAAACAGACTGTGTCTTGGAGGCCATGGCTTTCCTTGAAGAATCTCACCCAGGGATATTTGAGAATTCATGCCTTGAAACGATAGAAATCGTCCAACAAACAAGGGTGGATAAACTAACTCAAGGTCGCCAGACTTATGATTGGACATTA…	PB1
4551-7_PB1	ATGGATGTCAATCCGACCCTACTTTTCTTAAAGGTTCCAGCGCAAAATGCCATAAGCACCACATTCCCTTATACTGGAGATCCCCCATACAGCCATGGAACAGGAACAGGATACACCATGGACACAGTCAACAGAACACACCAATATTCAGAAAAAGGGAAATGGACGACAAACACAGAGACTGGGGCACCCCAACTCAACCCGATCGATGGGCCACTACCTGAAGATAATGAACCAAGTGGATATGCACAAACAGACTGTGTCTTGGAGGCCATGGCTTTCCTTGAAGAATCTCACCCAGGGATATTTGAGAATTCATGCCTTGAAACGATAGAAATCGTCCAACAAACAAGGGTGGATAAACTAACTCAAGGTCGCCAGACTTATGATTGGACATTA…	PB1
4551-4_PB1	ATGGATGTCAATCCGACCCTACTTTTCTTAAAGGTTCCAGCGCAAAATGCCATAAGCACCACATTCCCTTATACTGGAGATCCCCCATACAGCCATGGAACAGGAACAGGATACACCATGGACACAGTCAACAGAACACACCAATATTCAGAAAAAGGGAAATGGACGACAAACACAGAGACTGGGGCACCCCAACTCAACCCGATCGATGGGCCACTACCTGAAGATAATGAACCAAGTGGATATGCACAAACAGACTGTGTCTTGGAGGCCATGGCTTTCCTTGAAGAATCTCACCCAGGGATATTTGAGAATTCATGCCTTGAAACGATAGAAATCGTCCAACAAACAAGGGTGGATAAACTAACTCAAGGTCGCCAGACTTATGATTGGACATTA…	PB1
4551-10_PB1	ATGGATGTCAATCCGACCCTACTTTTCTTAAAGGTTCCAGCGCAAAATGCCATAAGCACCACATTCCCTTATACTGGAGATCCCCCATACAGCCATGGAACAGGAACAGGATACACCATGGACACAGTCAACAGAACACACCAATATTCAGAAAAAGGGAAATGGACGACAAACACAGAGACTGGGGCACCCCAACTCAACCCGATCGATGGGCCACTACCTGAAGATAATGAACCAAGTGGATATGCACAAACAGACTGTGTCTTGGAGGCCATGGCTTTCCTTGAAGAATCTCACCCAGGGATATTTGAGAATTCATGCCTTGAAACGATAGAAATCGTCCAACAAACAAGGGTGGATAAACTAACTCAAGGTCGCCAGACTTATGATTGGACATTA…	PB1
4551-18_PB1	ATGGATGTCAATCCGACCCTACTTTTCTTAAAGGTTCCAGCGCAAAATGCCATAAGCACCACATTCCCTTATACTGGAGATCCCCCATACAGCCATGGAACAGGAACAGGATACACCATGGACACAGTCAACAGAACACACCAATATTCAGAAAAAGGGAAATGGACGACAAACACAGAGACTGGGGCACCCCAACTCAACCCGATCGATGGGCCACTACCTGAAGATAATGAACCAAGTGGATATGCACAAACAGACTGTGTCTTGGAGGCCATGGCTTTCCTTGAAGAATCTCACCCAGGGATATTTGAGAATTCATGCCTTGAAACGATAGAAATCGTCCAACAAACAAGGGTGGATAAACTAACTCAAGGTCGCCAGACTTATGATTGGACATTA…	PB1
4551-21_PB1	ATGGATGTCAATCCGACCCTACTTTTCTTAAAGGTTCCAGCGCAAAATGCCATAAGCACCACATTCCCTTATACTGGAGATCCCCCATACAGCCATGGAACAGGAACAGGATACACCATGGACACAGTCAACAGAACACACCAATATTCAGAAAAAGGGAAATGGACGACAAACACAGAGACTGGGGCACCCCAACTCAACCCGATCGATGGGCCACTACCTGAAGATAATGAACCAAGTGGATATGCACAAACAGACTGTGTCTTGGAGGCCATGGCTTTCCTTGAAGAATCTCACCCAGGGATATTTGAGAATTCATGCCTTGAAACGATAGAAATCGTCCAACAAACAAGGGTGGATAAACTAACTCAAGGTCGCCAGACTTATGATTGGACATTA…	PB1
4551-20_PB1	------------------------------------CCAGCGCAAAATGCCATAAGCACCACATTCCCTTATACTGGAGATCCCCCATACAGCCATGGAACAGGAACAGGATACACCATGGACACAGTCAACAGAACACACCAATATTCAGAAAAAGGGAAATGGACGACAAACACAGAGACTGGGGCACCCCAACTCAACCCGATCGATGGGCCACTACCTGAAGATAATGAACCAAGTGGATATGCACAAACAGACTGTGTCTTGGAGGCCATGGCTTTCCTTGAAGAATCTCACCCAGGGATATTTGAGAATTCATGCCTTGAAACGATAGAAATCGTCCAACAAACAAGGGTGGATAAACTAACTCAAGGTCGCCAGACTTATGATTGGACATTA…	PB1
4551-9_PB1	-----------------------------------------------------------------------TACTGGAGATCCCCCATACAGCCATGGAACAGGAACAGGATACACCATGGACACAGTCAACAGAACACACCAATATTCAGAAAAAGGGAAATGGACGACAAACACAGAGACTGGGGCACCCCAACTCAACCCGATCGATGGGCCACTACCTGAAGATAATGAACCAAGTGGATATGCACAAACAGACTGTGTCTTGGAGGCCATGGCTTTCCTTGAAGAATCTCACCCAGGGATATTTGAGAATTCATGCCTTGAAACGATAGAAATCGTCCAACAAACAAGGGTGGATAAACTAACTCAAGGTCGCCAGACTTATGATTGGACATTA…	PB1
4551-5_PB1	-----------------------------------------------------------------------------AGATCCCCCATACAGCCATGGAACAGGAACAGGATACACCATGGACACAGTCAACAGAACACACCAATATTCAGAAAAAGGGAAATGGACGACAAACACAGAGACTGGGGCACCCCAACTCAACCCGATCGATGGGCCACTACCTGAAGATAATGAACCAAGTGGATATGCACAAACAGACTGTGTCTTGGAGGCCATGGCTTTCCTTGAAGAATCTCACCCAGGGATATTTGAGAATTCATGCCTTGAAACGATAGAAATCGTCCAACAAACAAGGGTGGATAAACTAACTCAAGGTCGCCAGACTTATGATTGGACATTA…	PB1
4933-9_PB1	---------AATCCGACCCTACTTTTCTTAAAGGTTCCAGCGCAAAATGCCATAAGCACCACATTCCCTTATACTGGAGATCCCCCATACAGCCATGGAACAGGAACAGGATACACCATGGACACAGTCAACAGAACACACCAATATTCAGAAAAAGGGAAATGGACGACAAACACAGAGACTGGGGCACCCCAACTCAACCCGATCGATGGGCCACTACCTGAAGATAATGAACCAAGTGGATATGCACAAACAGACTGTGTCTTGGAGGCCATGGCTTTCCTTGAAGAATCTCACCCAGGGATATTTGAGAATTCATGCCTTGAAACGATAGAAATCGTCCAACAAACAAGGGTGGATAAACTAACTCAAGGTCGCCAGACTTATGATTGGACATTA…	PB1
4933-2_PB1	------------------------------------------------------------------------------------------------------------------------------------------------------------------------------------------------------------------GGGCCACTACCTGAAGATAATGAACCAAGTGGATATGCACAAACAGACTGTGTCTTGGAGGCCATGGCTTTCCTTGAAGAATCTCACCCAGGGATATTTGAGAATTCATGCCTTGAAACGATAGAAATCGTCCAACAAACAAGGGTGGATAAACTAACTCAAGGTCGCCAGACTTATGATTGGACATTA…	PB1
4551-16_PB1	ATGGATGTCAATCCGACCCTACTTTTCTTAAAGGTTCCAGCGCAAAATGCCATAAGCACCACATTCCCTTATACTGGAGATCCCCCATACAGCCATGGAACAGGAACAGGATACACCATGGACACAGTCAACAGAACACACCAATATTCAGAAAAAGGGAAATGGACGACAAACACAGAGACTGGGGCACCCCAACTCAACCCGATCGATGGGCCACTACCTGAAGATAATGAACCAAGTGGATATGCACAAACAGACTGTGTCTTGGAGGCCATGGCTTTCCTTGAAGAATCTCACCCAGGGATATTTGAGAATTCATGCCTTGAAACGATAGAAATCGTCCAACAAACAAGGGTGGATAAACTAACTCAAGGTCGCCAGACTTATGATTGGACATTA…	PB1
5184-7_PB1	ATGGATGTCAATCCGACCCTACTTTTCTTAAAGGTTCCAGCGCAAAATGCCATAAGCACCACATTCCCTTATACTGGAGATCCCCCATACAGCCATGGAACAGGAACAGGATACACCATGGACACAGTCAACAGAACACACCAATATTCAGAAAAAGGGAAATGGACGACAAACACAGAGACTGGGGCACCCCAACTCAACCCGATCGATGGGCCACTACCTGAAGATAATGAACCAAGTGGATATGCACAAACAGACTGTGTCTTGGAGGCCATGGCTTTCCTTGAAGAATCTCACCCAGGGATATTTGAGAATTCATGCCTTGAAACGATAGAAATCGTCCAACAAACAAGGGTGGATAAACTAACTCAAGGTCGCCAGACTTATGATTGGACATTA…	PB1
4484-12_PB1	ATGGATGTCAATCCGACCCTACTTTTCTTAAAGGTTCCAGCGCAAAATGCCATAAGCACCACATTCCCTTATACTGGAGATCCCCCATACAGCCATGGAACAGGAACAGGATACACCATGGACACAGTCAACAGAACACACCAATATTCAGAAAAAGGGAAATGGACGACAAACACAGAGACTGGGGCACCCCAACTCAACCCGATCGATGGGCCACTACCTGAAGATAATGAACCAAGTGGATATGCACAAACAGACTGTGTCTTGGAGGCCATGGCTTTCCTT-----------CCCAGGGATATTTGAGAATTCATGCCTTGAAACGATAGAAATCGTCCAACAAACAAGGGTGGATAAACTAACTCAAGGTCGCCAGACTTATGATTGGACATTA…	PB1
4933-29_PB1	---------------------------------------------------------------------------------------------------ACAGGAACAGGATACACCATGGACACAGTCAACAGAACACACCAATATTCAGAAAAAGGGAAATGGACGACAAACACAGAGACTGGGGCACCCCAACTCAACCCGATCGATGGGCCACTACCTGAAGATAATGAACCAAGTGGATATGCACAAACAGACTGTGTCTTGGAGGCCATGGCTTTCCTTGAAGAATCTCACCCAGGGATATTTGAGAATTCATGCCTTGAAACGATAGAAATCGTCCAACAAACAAGGGTGGATAAACTAACTCAAGGTCGCCAGACTTATGATTGGACATTA…	PB1
4484-17_PB1	---------------------------------GTTCCAGCGCAAAATGCCATAAGCACCACATTCCCTTATACTGGAGATCCCCCATACAGCCATGGAACAGGAACAGGATACACCATGGACACAGTCAACAGAACACACCAATATTCAGAAAAAGGGAAATGGACGACAAACACAGAGACTGGGGCACCCCAACTCAACCCGATCGATGGGCCACTACCTGAAGATAATGAACCAAGTGGATATGCACAAACAGACTGTGTCTTGGAGGCCATGGCTTTCCTTGAAGAATCTCACCCAGGGATATTTGAGAATTCATGCCTTGAAACGATAGAAATCGTCCAACAAACAAGGGTGGATAAACTAACTCAAGGTCGCCAGACTTATGATTGGACATTA…	PB1
5184-19_PB1	------------------------------------------------------------------------------------------------------------------------------------------------------------------------------------------------------------------------------------------------------------------------------------------------------------------------------------------------------------------------------------------------------------TTA…	PB1
4484-13_PB1	ATGGATGTCAATCCGACCCTACTTTTCTT--------------AAAATGCCATAAGCACCACATTCCCTTATACTGGAGATCCCCCATACAGCCATGGAACAGGAACAGGATAC---------ACAGTCAACAGAACACACCAATATTCAGAAAAAGGGAAATGGACGACAAACACAGAGACTGGGGCACCCCAACTCAACCCGATCGATGGGCCACTACCTGAAGATAATGA-----------------AAACAGACTGTGTCTTGGAGGCCATGGCTTTCCTTGAAGAATCTCACCCAGGGATATTTGAGAATTCATGCCTTGAAACGATAGAAATCGTCCAACAAACAAGGGTGGATAAACTAACTCAAGGTCGCCAGACTTATGATTGGACATTA…	PB1
4471-2_PB1	------------------------------------------------------------------------------------------------------------------------------------------------------------------------------------------------------------------------------GAAGATAATGAACCAAGTGGATATGCACAAACAGACTGTGTCTTGGAGGCCATGGCTTTCCTTGAAGAATCTCACCCAGGGATATTTGAGAATTCATGCCTTGAAACGATAGAAATCGTCCAACAAACAAGGGTGGATAAACTAACTCAAGGTCGCCAGACTTATGATTGGACATTA…	PB1
4484-14_PB1	ATGGATGTCAATCCGACCCTACTTTTCTTAAAGGTTCCAGCGCAAAATGCCATAAGCACCACATTCCCTTATACTGGAGATCCCCCATACAGCCATGGAACAGGAACAGGATACACCATGGACACAGTCAACAGAACACACCAATATTCAGAAAAAGGGAAATGGACGACAAACACAGAGACTGGGGCACCCCAACTCAACCCGATCGATGGGCCACTACCTGAAGATAATGAACCAAGTGGATATGCACAAACAGACTGTGTCTTGGAGGCCATGGCTTTCCTTGAAGAATCTCACCCAGGGATATTTGAGAATTCATGCCTTGAAACGATAGAAATCGTCCAACAAACAAGGGTGGATAAACTAACTCAAGGTCGCCAGACTTATGATTGGACATTA…	PB1
5174-10_PB1	ATGGATGTCAATCCGACCCTACTTTTCTTAAAGGTTCCAGCGCAAAATGCCATAAGCACCACATTCCCTTATACTGGAGATCCCCCATACAGCCATGGAACAGGAACAGGATACACCATGGACACAGTCAACAGAACACACCAATATTCAGAAAAAGGGAAATGGACGACAAACACAGAGACTGGGGCACCCCAACTCAACCCGATCGATGGGCCACTACCTGAAGATAATGAACCAAGTGGATATGCACAAACAGACTGTGTCTTGGAGGCCATGGCTTTCCTTGAAGAATCTCACCCAGGGATATTTGAGAATTCATGCCTTGAAACGATAGAAATCGTCCAACAAACAAGGGTGGATAAACTAACTCAAGGTCGCCAGACTTATGATTGGACATTA…	PB1
5174-17_PB1	ATGGATGTCAATCCGACCCTACTTTTCTTAAAGGTTCCAGCGCAAAATGCCATAAGCACCACATTCCCTTATACTGGAGATCCCCCATACAGCCATGGAACAGGAACAGGATACACCATGGACACAGTCAACAGAACACACCAATATTCAGAAAAAGGGAAATGGACGACAAACACAGAGACTGGGGCACCCCAACTCAACCCGATCGATGGGCCACTACCTGAAGATAATGAACCAAGTGGATATGCACAAACAGACTGTGTCTTGGAGGCCATGGCTTTCCTTGAAGAATCTCACCCAGGGATATTTGAGAATTCATGCCTTGAAACGATAGAAATCGTCCAACAAACAAGGGTGGATAAACTAACTCAAGGTCGCCAGACTTATGATTGGACATTA…	PB1
4490-11_PB1	ATGGATGTCAATCCGACCCTACTTTTCTTAAAGGTTCCAGCGCAAAATGCCATAAGCACCACATTCCCTTATACTGGAGATCCCCCATACAGCCATGGAACAGGAACAGGATACACCATGGACACAGTCAACAGAACACACCAATATTCAGAAAAAGGGAAATGGACGACAAACACAGAGACTGGGGCACCCCAACTCAACCCGATCGATGGGCCACTACCTGAAGATAATGAACCAAGTGGATATGCACAAACAGACTGTGTCTTGGAGGCCATGGCTTTCCTTGAAGAATCTCACCCAGGGATATTTGAGAATTCATGCCTTGAAACGATAGAAATCGTCCAACAAACAAGGGTGGATAAACTAACTCAAGGTCGCCAGACTTATGATTGGACATTA…	PB1
4933-11_PB1	ATGGATGTCAATCCGACCCTACTTTTCTTAAAGGTTCCAGCGCAAAATGCCATAAGCACCACATTCCCTTATACTGGAGATCCCCCATACAGCCATGGAACAGGAACAGGATACACCATGGACACAGTCAACAGAACACACCAATATTCAGAAAAAGGGAAATGGACGACAAACACAGAGACTGGGGCACCCCAACTCAACCCGATCGATGGGCCACTACCTGAAGATAATGAACCAAGTGGATATGCACAAACAGACTGTGTCTTGGAGGCCATGGCTTTCCTTGAAGAATCTCACCCAGGGATATTTGAGAATTCATGCCTTGAAACGATAGAAATCGTCCAACAAACAAGGGTGGATAAACTAACTCAAGGTCGCCAGACTTATGATTGGACATTA…	PB1
4479-21_PB1	---------------------------------------GCGCAAAATGCCATAAGCACCACATTCCCTTATACTGGAGATCCCCCATACAGCCATGGAACAGGAACAGGATACACCATGGACACAGTCAACAGAACACACCAATATTCAGAAAAAGGGAAATGGACGACAAACACAGAGACTGGGGCACCCCAACTCAACCCGATCGATGGGCCACTACCTGAAGATAATGAACCAAGTGGATATGCACAAACAGACTGTGTCTTGGAGGCCATGGCTTTCCTTGAAGAATCTCACCCAGGGATATTTGAGAATTCATGCCTTGAAACGATAGAAATCGTCCAACAAACAAGGGTGGATAAACTAACTCAAGGTCGCCAGACTTATGATTGGACATTA…	PB1
5184-17_PB1	--------------------------------------AGCGCAAAATGCCATAAGCACCACATTCCCTTATACTGGAGATCCCCCATACAGCCATGGAACAGGAACAGGATACACCATGGACACAGTCAACAGAACACACCAATATTCAGAAAAAGGGAAATGGACGACAAACACAGAGACTGGGGCACCCCAACTCAACCCGATCGATGGGCCACTACCTGAAGATAATGAACCAAGTGGATATGCACAAACAGACTGTGTCTTGGAGGCCATGGCTTTCCTTGAAGAATCTCACCCAGGGATATTTGAGAATTCATGCCTTGAAACGATAGAAATCGTCCAACAAACAAGGGTGGATAAACTAACTCAAGGTCGCCAGACTTATGATTGGACATTA…	PB1
5166-11_PB1	---------------------------------------------------ATAAGCACCACATTCCCTTATACTGGAGATCCCCCATACAGCCATGGAACAGGAACAGGATACACCATGGACACAGTCAACAGAACACACCAATATTCAGAAAAAGGGAAATGGACGACAAACACAGAGACTGGGGCACCCCAACTCAACCCGATCGATGGGCCACTACCTGAAGATAATGAACCAAGTGGATATGCACAAACAGACTGTGTCTTGGAGGCCATGGCTTTCCTTGAAGAATCTCACCCAGGGATATTTGAGAATTCATGCCTTGAAACGATAGAAATCGTCCAACAAACAAGGGTGGATAAACTAACTCAAGGTCGCCAGACTTATGATTGGACATTA…	PB1
4484-11_PB1	---------------------------------------------------------------TTCCCTTATACTGGAGATCCCCCATACAGCCATGGAACAGGAACAGGATACACCATGGACACAGTCAACAGAACACACCAATATTCAGAAAAAGGGAAATGGACGACAAACACAGAGACTGGGGCACCCCAACTCAACCCGATCGATGGGCCACTACCTGAAGATAATGAACCAAGTGGATATGCACAAACAGACTGTGTCTTGGAGGCCATGGCTTTCCTTGAAGAATCTCACCCAGGGATATTTGAGAATTCATGCCTTGAAACGATAGAAATCGTCCAACAAACAAGGGTGGATAAACTAACTCAAGGTCGCCAGACTTATGATTGGACATTA…	PB1
4933-8_PB1	----------------------------------------------------------------------------------------------------------------------------------------------------------------------------------------------------------------ATGGGCCACTACCTGAAGATAATGAACCAAGTGGATATGCACAAACAGACTGTGTCTTGGAGGCCATGGCTTTCCTTGAAGAATCTCACCCAGGGATATTTGAGAATTCATGCCTTGAAACGATAGAAATCGTCCAACAAACAAGGGTGGATAAACTAACTCAAGGTCGCCAGACTTATGATTGGACATTA…	PB1
5184-23_PB1	ATGGATGTCAATCCGACCCTACTTTTCTTAAAGGTTCCAGCGCAAAATGCCATAAGCACCACATTCCCTTATACTGGAGATCCCCCATACAGCCATGGAACAGGAACAGGATACACCATGGACACAGTCAACAGAACACACCAATATTCAGAAAAAGGGAAATGGACGACAAACACAGAGACTGGGGCACCCCAACTCAACCCGATCGATGGGCCACTACCTGAAGATAATGAACCAAGTGGATATGCACAAACAGACTGTGTCTTGGAGGCCATGGCTTTCCTTGAAGAATCTCACCCAGGGATATTTGAGAATTCATGCCTTGAAACGATAGAAATCGTCCAACAAACAAGGGTGGATAAACTAACTCAAGGTCGCCAGACTTATGATTGGACATTA…	PB1
5184-22_PB1	ATGGATGTCAATCCGACCCTACTTTTCTTAAAGGTTCCAGCGCAAAATGCCATAAGCACCACATTCCCTTATACTGGAGATCCCCCATACAGCCATGGAACAGGAACAGGATACACCATGGACACAGTCAACAGAACACACCAATATTCAGAAAAAGGGAAATGGACGACAAACACAGAGACTGGGGCACCCCAACTCAACCCGATCGATGGGCCACTACCTGAAGATAATGAACCAAGTGGATATGCACAAACAGACTGTGTCTTGGAGGCCATGGCTTTCCTTGAAGAATCTCACCCAGGGATATTTGAGAATTCATGCCTTGAAACGATAGAAATCGTCCAACAAACAAGGGTGGATAAACTAACTCAAGGTCGCCAGACTTATGATTGGACATTA…	PB1
5167-3_PB1	ATGGATGTCAATCCGACCCTACTTTTCTTAAAGGTTCCAGCGCAAAATGCCATAAGCACCACATTCCCTTATACTGGAGATCCCCCATACAGCCATGGAACAGGAACAGGATACACCATGGACACAGTCAACAGAACACACCAATATTCAGAAAAAGGGAAATGGACGACAAACACAGAGACTGGGGCACCCCAACTCAACCCGATCGATGGGCCACTACCTGAAGATAATGAACCAAGTGGATATGCACAAACAGACTGTGTCTTGGAGGCCATGGCTTTCCTTGAAGAATCTCACCCAGGGATATTTGAGAATTCATGCCTTGAAACGATAGAAATCGTCCAACAAACAAGGGTGGATAAACTAACTCAAGGTCGCCAGACTTATGATTGGACATTA…	PB1
5166-15_PB1	ATGGATGTCAATCCGACCCTACTTTTCTTAAAGGTTCCAGCGCAAAATGCCATAAGCACCACATTCCCTTATACTGGAGATCCCCCATACAGCCATGGAACAGGAACAGGATACACCATGGACACAGTCAACAGAACACACCAATATTCAGAAAAAGGGAAATGGACGACAAACACAGAGACTGGGGCACCCCAACTCAACCCGATCGATGGGCCACTACCTGAAGATAATGAACCAAGTGGATATGCACAAACAGACTGTGTCTTGGAGGCCATGGCTTTCCTTGAAGAATCTCACCCAGGGATATTTGAGAATTCATGCCTTGAAACGATAGAAATCGTCCAACAAACAAGGGTGGATAAACTAACTCAAGGTCGCCAGACTTATGATTGGACATTA…	PB1
5167-4_PB1	ATGGATGTCAATCCGACCCTACTTTTCTTAAAGGTTCCAGCGCAAAATGCCATAAGCACCACATTCCCTTATACTGGAGATCCCCCATACAGCCATGGAACAGGAACAGGATACACCATGGACACAGTCAACAGAACACACCAATATTCAGAAAAAGGGAAATGGACGACAAACACAGAGACTGGGGCACCCCAACTCAACCCGATCGATGGGCCACTACCTGAAGATAATGAACCAAGTGGATATGCACAAACAGACTGTGTCTTGGAGGCCATGGCTTTCCTTGAAGAATCTCACCCAGGGATATTTGAGAATTCATGCCTTGAAACGATAGAAATCGTCCAACAAACAAGGGTGGATAAACTAACTCAAGGTCGCCAGACTTATGATTGGACATTA…	PB1
4490-6_PB1	ATGGATGTCAATCCGACCCTACTTTTCTTAAAGGTTCCAGCGCAAAATGCCATAAGCACCACATTCCCTTATACTGGAGATCCCCCATACAGCCATGGAACAGGAACAGGATACACCATGGACACAGTCAACAGAACACACCAATATTCAGAAAAAGGGAAATGGACGACAAACACAGAGACTGGGGCACCCCAACTCAACCCGATCGATGGGCCACTACCTGAAGATAATGAACCAAGTGGATATGCACAAACAGACTGTGTCTTGGAGGCCATGGCTTTCCTTGAAGAATCTCACCCAGGGATATTTGAGAATTCATGCCTTGAAACGATAGAAATCGTCCAACAAACAAGGGTGGATAAACTAACTCAAGGTCGCCAGACTTATGATTGGACATTA…	PB1
4490-8_PB1	ATGGATGTCAATCCGACCCTACTTTTCTTAAAGGTTCCAGCGCAAAATGCCATAAGCACCACATTCCCTTATACTGGAGATCCCCCATACAGCCATGGAACAGGAACAGGATACACCATGGACACAGTCAACAGAACACACCAATATTCAGAAAAAGGGAAATGGACGACAAACACAGAGACTGGGGCACCCCAACTCAACCCGATCGATGGGCCACTACCTGAAGATAATGAACCAAGTGGATATGCACAAACAGACTGTGTCTTGGAGGCCATGGCTTTCCTTGAAGAATCTCACCCAGGGATATTTGAGAATTCATGCCTTGAAACGATAGAAATCGTCCAACAAACAAGGGTGGATAAACTAACTCAAGGTCGCCAGACTTATGATTGGACATTA…	PB1
5167-12_PB1	ATGGATGTCAATCCGACCCTACTTTTCTTAAAGGTTCCAGCGCAAAATGCCATAAGCACCACATTCCCTTATACTGGAGATCCCCCATACAGCCATGGAACAGGAACAGGATACACCATGGACACAGTCAACAGAACACACCAATATTCAGAAAAAGGGAAATGGACGACAAACACAGAGACTGGGGCACCCCAACTCAACCCGATCGATGGGCCACTACCTGAAGATAATGAACCAAGTGGATATGCACAAACAGACTGTGTCTTGGAGGCCATGGCTTTCCTTGAAGAATCTCACCCAGGGATATTTGAGAATTCATGCCTTGAAACGATAGAAATCGTCCAACAAACAAGGGTGGATAAACTAACTCAAGGTCGCCAGACTTATGATTGGACATTA…	PB1
5184-24_PB1	ATGGATGTCAATCCGACCCTACTTTTCTTAAAGGTTCCAGCGCAAAATGCCATAAGCACCACATTCCCTTATACTGGAGATCCCCCATACAGCCATGGAACAGGAACAGGATACACCATGGACACAGTCAACAGAACACACCAATATTCAGAAAAAGGGAAATGGACGACAAACACAGAGACTGGGGCACCCCAACTCAACCCGATCGATGGGCCACTACCTGAAGATAATGAACCAAGTGGATATGCACAAACAGACTGTGTCTTGGAGGCCATGGCTTTCCTTGAAGAATCTCACCCAGGGATATTTGAGAATTCATGCCTTGAAACGATAGAAATCGTCCAACAAACAAGGGTGGATAAACTAACTCAAGGTCGCCAGACTTATGATTGGACATTA…	PB1
5179-5_PB1	ATGGATGTCAATCCGACCCTACTTTTCTTAAAGGTTCCAGCGCAAAATGCCATAAGCACCACATTCCCTTATACTGGAGATCCCCCATACAGCCATGGAACAGGAACAGGATACACCATGGACACAGTCAACAGAACACACCAATATTCAGAAAAAGGGAAATGGACGACAAACACAGAGACTGGGGCACCCCAACTCAACCCGATCGATGGGCCACTACCTGAAGATAATGAACCAAGTGGATATGCACAAACAGACTGTGTCTTGGAGGCCATGGCTTTCCTTGAAGAATCTCACCCAGGGATATTTGAGAATTCATGCCTTGAAACGATAGAAATCGTCCAACAAACAAGGGTGGATAAACTAACTCAAGGTCGCCAGACTTATGATTGGACATTA…	PB1
5167-1_PB1	ATGGATGTCAATCCGACCCTACTTTTCTTAAAGGTTCCAGCGCAAAATGCCATAAGCACCACATTCCCTTATACTGGAGATCCCCCATACAGCCATGGAACAGGAACAGGATACACCATGGACACAGTCAACAGAACACACCAATATTCAGAAAAAGGGAAATGGACGACAAACACAGAGACTGGGGCACCCCAACTCAACCCGATCGATGGGCCACTACCTGAAGATAATGAACCAAGTGGATATGCACAAACAGACTGTGTCTTGGAGGCCATGGCTTTCCTTGAAGAATCTCACCCAGGGATATTTGAGAATTCATGCCTTGAAACGATAGAAATCGTCCAACAAACAAGGGTGGATAAACTAACTCAAGGTCGCCAGACTTATGATTGGACATTA…	PB1
5179-2_PB1	ATGGATGTCAATCCGACCCTACTTTTCTTAAAGGTTCCAGCGCAAAATGCCATAAGCACCACATTCCCTTATACTGGAGATCCCCCATACAGCCATGGAACAGGAACAGGATACACCATGGACACAGTCAACAGAACACACCAATATTCAGAAAAAGGGAAATGGACGACAAACACAGAGACTGGGGCACCCCAACTCAACCCGATCGATGGGCCACTACCTGAAGATAATGAACCAAGTGGATATGCACAAACAGACTGTGTCTTGGAGGCCATGGCTTTCCTTGAAGAATCTCACCCAGGGATATTTGAGAATTCATGCCTTGAAACGATAGAAATCGTCCAACAAACAAGGGTGGATAAACTAACTCAAGGTCGCCAGACTTATGATTGGACATTA…	PB1
5184-5_PB1	ATGGATGTCAATCCGACCCTACTTTTCTTAAAGGTTCCAGCGCAAAATGCCATAAGCACCACATTCCCTTATACTGGAGATCCCCCATACAGCCATGGAACAGGAACAGGATACACCATGGACACAGTCAACAGAACACACCAATATTCAGAAAAAGGGAAATGGACGACAAACACAGAGACTGGGGCACCCCAACTCAACCCGATCGATGGGCCACTACCTGAAGATAATGAACCAAGTGGATATGCACAAACAGACTGTGTCTTGGAGGCCATGGCTTTCCTTGAAGAATCTCACCCAGGGATATTTGAGAATTCATGCCTTGAAACGATAGAAATCGTCCAACAAACAAGGGTGGATAAACTAACTCAAGGTCGCCAGACTTATGATTGGACATTA…	PB1
5184-3_PB1	ATGGATGTCAATCCGACCCTACTTTTCTTAAAGGTTCCAGCGCAAAATGCCATAAGCACCACATTCCCTTATACTGGAGATCCCCCATACAGCCATGGAACAGGAACAGGATACACCATGGACACAGTCAACAGAACACACCAATATTCAGAAAAAGGGAAATGGACGACAAACACAGAGACTGGGGCACCCCAACTCAACCCGATCGATGGGCCACTACCTGAAGATAATGAACCAAGTGGATATGCACAAACAGACTGTGTCTTGGAGGCCATGGCTTTCCTTGAAGAATCTCACCCAGGGATATTTGAGAATTCATGCCTTGAAACGATAGAAATCGTCCAACAAACAAGGGTGGATAAACTAACTCAAGGTCGCCAGACTTATGATTGGACATTA…	PB1
4490-10_PB1	ATGGATGTCAATCCGACCCTACTTTTCTTAAAGGTTCCAGCGCAAAATGCCATAAGCACCACATTCCCTTATACTGGAGATCCCCCATACAGCCATGGAACAGGAACAGGATACACCATGGACACAGTCAACAGAACACACCAATATTCAGAAAAAGGGAAATGGACGACAAACACAGAGACTGGGGCACCCCAACTCAACCCGATCGATGGGCCACTACCTGAAGATAATGAACCAAGTGGATATGCACAAACAGACTGTGTCTTGGAGGCCATGGCTTTCCTTGAAGAATCTCACCCAGGGATATTTGAGAATTCATGCCTTGAAACGATAGAAATCGTCCAACAAACAAGGGTGGATAAACTAACTCAAGGTCGCCAGACTTATGATTGGACATTA…	PB1
4484-5_PB1	ATGGATGTCAATCCGACCCTACTTTTCTTAAAGGTTCCAGCGCAAAATGCCATAAGCACCACATTCCCTTATACTGGAGATCCCCCATACAGCCATGGAACAGGAACAGGATACACCATGGACACAGTCAACAGAACACACCAATATTCAGAAAAAGGGAAATGGACGACAAACACAGAGACTGGGGCACCCCAACTCAACCCGATCGATGGGCCACTACCTGAAGATAATGAACCAAGTGGATATGCACAAACAGACTGTGTCTTGGAGGCCATGGCTTTCCTTGAAGAATCTCACCCAGGGATATTTGAGAATTCATGCCTTGAAACGATAGAAATCGTCCAACAAACAAGGGTGGATAAACTAACTCAAGGTCGCCAGACTTATGATTGGACATTA…	PB1
5179-1_PB1	ATGGATGTCAATCCGACCCTACTTTTCTTAAAGGTTCCAGCGCAAAATGCCATAAGCACCACATTCCCTTATACTGGAGATCCCCCATACAGCCATGGAACAGGAACAGGATACACCATGGACACAGTCAACAGAACACACCAATATTCAGAAAAAGGGAAATGGACGACAAACACAGAGACTGGGGCACCCCAACTCAACCCGATCGATGGGCCACTACCTGAAGATAATGAACCAAGTGGATATGCACAAACAGACTGTGTCTTGGAGGCCATGGCTTTCCTTGAAGAATCTCACCCAGGGATATTTGAGAATTCATGCCTTGAAACGATAGAAATCGTCCAACAAACAAGGGTGGATAAACTAACTCAAGGTCGCCAGACTTATGATTGGACATTA…	PB1
5179-9_PB1	ATGGATGTCAATCCGACCCTACTTTTCTTAAAGGTTCCAGCGCAAAATGCCATAAGCACCACATTCCCTTATACTGGAGATCCCCCATACAGCCATGGAACAGGAACAGGATACACCATGGACACAGTCAACAGAACACACCAATATTCAGAAAAAGGGAAATGGACGACAAACACAGAGACTGGGGCACCCCAACTCAACCCGATCGATGGGCCACTACCTGAAGATAATGAACCAAGTGGATATGCACAAACAGACTGTGTCTTGGAGGCCATGGCTTTCCTTGAAGAATCTCACCCAGGGATATTTGAGAATTCATGCCTTGAAACGATAGAAATCGTCCAACAAACAAGGGTGGATAAACTAACTCAAGGTCGCCAGACTTATGATTGGACATTA…	PB1
4933-35_PB1	ATGGATGTCAATCCGACCCTACTTTTCTTAAAGGTTCCAGCGCAAAATGCCATAAGCACCACATTCCCTTATACTGGAGATCCCCCATACAGCCATGGAACAGGAACAGGATACACCATGGACACAGTCAACAGAACACACCAATATTCAGAAAAAGGGAAATGGACGACAAACACAGAGACTGGGGCACCCCAACTCAACCCGATCGATGGGCCACTACCTGAAGATAATGAACCAAGTGGATATGCACAAACAGACTGTGTCTTGGAGGCCATGGCTTTCCTTGAAGAATCTCACCCAGGGATATTTGAGAATTCATGCCTTGAAACGATAGAAATCGTCCAACAAACAAGGGTGGATAAACTAACTCAAGGTCGCCAGACTTATGATTGGACATTA…	PB1
5166-7_PB1	ATGGATGTCAATCCGACCCTACTTTTCTTAAAGGTTCCAGCGCAAAATGCCATAAGCACCACATTCCCTTATACTGGAGATCCCCCATACAGCCATGGAACAGGAACAGGATACACCATGGACACAGTCAACAGAACACACCAATATTCAGAAAAAGGGAAATGGACGACAAACACAGAGACTGGGGCACCCCAACTCAACCCGATCGATGGGCCACTACCTGAAGATAATGAACCAAGTGGATATGCACAAACAGACTGTGTCTTGGAGGCCATGGCTTTCCTTGAAGAATCTCACCCAGGGATATTTGAGAATTCATGCCTTGAAACGATAGAAATCGTCCAACAAACAAGGGTGGATAAACTAACTCAAGGTCGCCAGACTTATGATTGGACATTA…	PB1
5166-24_PB1	ATGGATGTCAATCCGACCCTACTTTTCTTAAAGGTTCCAGCGCAAAATGCCATAAGCACCACATTCCCTTATACTGGAGATCCCCCATACAGCCATGGAACAGGAACAGGATACACCATGGACACAGTCAACAGAACACACCAATATTCAGAAAAAGGGAAATGGACGACAAACACAGAGACTGGGGCACCCCAACTCAACCCGATCGATGGGCCACTACCTGAAGATAATGAACCAAGTGGATATGCACAAACAGACTGTGTCTTGGAGGCCATGGCTTTCCTTGAAGAATCTCACCCAGGGATATTTGAGAATTCATGCCTTGAAACGATAGAAATCGTCCAACAAACAAGGGTGGATAAACTAACTCAAGGTCGCCAGACTTATGATTGGACATTA…	PB1
5184-16_PB1	ATGGATGTCAATCCGACCCTACTTTTCTTAAAGGTTCCAGCGCAAAATGCCATAAGCACCACATTCCCTTATACTGGAGATCCCCCATACAGCCATGGAACAGGAACAGGATACACCATGGACACAGTCAACAGAACACACCAATATTCAGAAAAAGGGAAATGGACGACAAACACAGAGACTGGGGCACCCCAACTCAACCCGATCGATGGGCCACTACCTGAAGATAATGAACCAAGTGGATATGCACAAACAGACTGTGTCTTGGAGGCCATGGCTTTCCTTGAAGAATCTCACCCAGGGATATTTGAGAATTCATGCCTTGAAACGATAGAAATCGTCCAACAAACAAGGGTGGATAAACTAACTCAAGGTCGCCAGACTTATGATTGGACATTA…	PB1
4945-2_PB1	ATGGATGTCAATCCGACCCTACTTTTCTTAAAGGTTCCAGCGCAAAATGCCATAAGCACCACATTCCCTTATACTGGAGATCCCCCATACAGCCATGGAACAGGAACAGGATACACCATGGACACAGTCAACAGAACACACCAATATTCAGAAAAAGGGAAATGGACGACAAACACAGAGACTGGGGCACCCCAACTCAACCCGATCGATGGGCCACTACCTGAAGATAATGAACCAAGTGGATATGCACAAACAGACTGTGTCTTGGAGGCCATGGCTTTCCTTGAAGAATCTCACCCAGGGATATTTGAGAATTCATGCCTTGAAACGATAGAAATCGTCCAACAAACAAGGGTGGATAAACTAACTCAAGGTCGCCAGACTTATGATTGGACATTA…	PB1
4484-10_PB1	ATGGATGTCAATCCGACCCTACTTTTCTTAAAGGTTCCAGCGCAAAATGCCATAAGCACCACATTCCCTTATACTGGAGATCCCCCATACAGCCATGGAACAGGAACAGGATACACCATGGACACAGTCAACAGAACACACCAATATTCAGAAAAAGGGAAATGGACGACAAACACAGAGACTGGGGCACCCCAACTCAACCCGATCGATGGGCCACTACCTGAAGATAATGAACCAAGTGGATATGCACAAACAGACTGTGTCTTGGAGGCCATGGCTTTCCTTGAAGAATCTCACCCAGGGATATTTGAGAATTCATGCCTTGAAACGATAGAAATCGTCCAACAAACAAGGGTGGATAAACTAACTCAAGGTCGCCAGACTTATGATTGGACATTA…	PB1
4484-4_PB1	ATGGATGTCAATCCGACCCTACTTTTCTTAAAGGTTCCAGCGCAAAATGCCATAAGCACCACATTCCCTTATACTGGAGATCCCCCATACAGCCATGGAACAGGAACAGGATACACCATGGACACAGTCAACAGAACACACCAATATTCAGAAAAAGGGAAATGGACGACAAACACAGAGACTGGGGCACCCCAACTCAACCCGATCGATGGGCCACTACCTGAAGATAATGAACCAAGTGGATATGCACAAACAGACTGTGTCTTGGAGGCCATGGCTTTCCTTGAAGAATCTCACCCAGGGATATTTGAGAATTCATGCCTTGAAACGATAGAAATCGTCCAACAAACAAGGGTGGATAAACTAACTCAAGGTCGCCAGACTTATGATTGGACATTA…	PB1
4479-6_PB1	ATGGATGTCAATCCGACCCTACTTTTCTTAAAGGTTCCAGCGCAAAATGCCATAAGCACCACATTCCCTTATACTGGAGATCCCCCATACAGCCATGGAACAGGAACAGGATACACCATGGACACAGTCAACAGAACACACCAATATTCAGAAAAAGGGAAATGGACGACAAACACAGAGACTGGGGCACCCCAACTCAACCCGATCGATGGGCCACTACCTGAAGATAATGAACCAAGTGGATATGCACAAACAGACTGTGTCTTGGAGGCCATGGCTTTCCTTGAAGAATCTCACCCAGGGATATTTGAGAATTCATGCCTTGAAACGATAGAAATCGTCCAACAAACAAGGGTGGATAAACTAACTCAAGGTCGCCAGACTTATGATTGGACATTA…	PB1
5179-10_PB1	ATGGATGTCAATCCGACCCTACTTTTCTTAAAGGTTCCAGCGCAAAATGCCATAAGCACCACATTCCCTTATACTGGAGATCCCCCATACAGCCATGGAACAGGAACAGGATACACCATGGACACAGTCAACAGAACACACCAATATTCAGAAAAAGGGAAATGGACGACAAACACAGAGACTGGGGCACCCCAACTCAACCCGATCGATGGGCCACTACCTGAAGATAATGAACCAAGTGGATATGCACAAACAGACTGTGTCTTGGAGGCCATGGCTTTCCTTGAAGAATCTCACCCAGGGATATTTGAGAATTCATGCCTTGAAACGATAGAAATCGTCCAACAAACAAGGGTGGATAAACTAACTCAAGGTCGCCAGACTTATGATTGGACATTA…	PB1
5167-11_PB1	ATGGATGTCAATCCGACCCTACTTTTCTTAAAGGTTCCAGCGCAAAATGCCATAAGCACCACATTCCCTTATACTGGAGATCCCCCATACAGCCATGGAACAGGAACAGGATACACCATGGACACAGTCAACAGAACACACCAATATTCAGAAAAAGGGAAATGGACGACAAACACAGAGACTGGGGCACCCCAACTCAACCCGATCGATGGGCCACTACCTGAAGATAATGAACCAAGTGGATATGCACAAACAGACTGTGTCTTGGAGGCCATGGCTTTCCTTGAAGAATCTCACCCAGGGATATTTGAGAATTCATGCCTTGAAACGATAGAAATCGTCCAACAAACAAGGGTGGATAAACTAACTCAAGGTCGCCAGACTTATGATTGGACATTA…	PB1
5179-4_PB1	ATGGATGTCAATCCGACCCTACTTTTCTTAAAGGTTCCAGCGCAAAATGCCATAAGCACCACATTCCCTTATACTGGAGATCCCCCATACAGCCATGGAACAGGAACAGGATACACCATGGACACAGTCAACAGAACACACCAATATTCAGAAAAAGGGAAATGGACGACAAACACAGAGACTGGGGCACCCCAACTCAACCCGATCGATGGGCCACTACCTGAAGATAATGAACCAAGTGGATATGCACAAACAGACTGTGTCTTGGAGGCCATGGCTTTCCTTGAAGAATCTCACCCAGGGATATTTGAGAATTCATGCCTTGAAACGATAGAAATCGTCCAACAAACAAGGGTGGATAAACTAACTCAAGGTCGCCAGACTTATGATTGGACATTA…	PB1
5179-12_PB1	ATGGATGTCAATCCGACCCTACTTTTCTTAAAGGTTCCAGCGCAAAATGCCATAAGCACCACATTCCCTTATACTGGAGATCCCCCATACAGCCATGGAACAGGAACAGGATACACCATGGACACAGTCAACAGAACACACCAATATTCAGAAAAAGGGAAATGGACGACAAACACAGAGACTGGGGCACCCCAACTCAACCCGATCGATGGGCCACTACCTGAAGATAATGAACCAAGTGGATATGCACAAACAGACTGTGTCTTGGAGGCCATGGCTTTCCTTGAAGAATCTCACCCAGGGATATTTGAGAATTCATGCCTTGAAACGATAGAAATCGTCCAACAAACAAGGGTGGATAAACTAACTCAAGGTCGCCAGACTTATGATTGGACATTA…	PB1
5167-7_PB1	ATGGATGTCAATCCGACCCTACTTTTCTTAAAGGTTCCAGCGCAAAATGCCATAAGCACCACATTCCCTTATACTGGAGATCCCCCATACAGCCATGGAACAGGAACAGGATACACCATGGACACAGTCAACAGAACACACCAATATTCAGAAAAAGGGAAATGGACGACAAACACAGAGACTGGGGCACCCCAACTCAACCCGATCGATGGGCCACTACCTGAAGATAATGAACCAAGTGGATATGCACAAACAGACTGTGTCTTGGAGGCCATGGCTTTCCTTGAAGAATCTCACCCAGGGATATTTGAGAATTCATGCCTTGAAACGATAGAAATCGTCCAACAAACAAGGGTGGATAAACTAACTCAAGGTCGCCAGACTTATGATTGGACATTA…	PB1
5167-8_PB1	ATGGATGTCAATCCGACCCTACTTTTCTTAAAGGTTCCAGCGCAAAATGCCATAAGCACCACATTCCCTTATACTGGAGATCCCCCATACAGCCATGGAACAGGAACAGGATACACCATGGACACAGTCAACAGAACACACCAATATTCAGAAAAAGGGAAATGGACGACAAACACAGAGACTGGGGCACCCCAACTCAACCCGATCGATGGGCCACTACCTGAAGATAATGAACCAAGTGGATATGCACAAACAGACTGTGTCTTGGAGGCCATGGCTTTCCTTGAAGAATCTCACCCAGGGATATTTGAGAATTCATGCCTTGAAACGATAGAAATCGTCCAACAAACAAGGGTGGATAAACTAACTCAAGGTCGCCAGACTTATGATTGGACATTA…	PB1
5179-8_PB1	ATGGATGTCAATCCGACCCTACTTTTCTTAAAGGTTCCAGCGCAAAATGCCATAAGCACCACATTCCCTTATACTGGAGATCCCCCATACAGCCATGGAACAGGAACAGGATACACCATGGACACAGTCAACAGAACACACCAATATTCAGAAAAAGGGAAATGGACGACAAACACAGAGACTGGGGCACCCCAACTCAACCCGATCGATGGGCCACTACCTGAAGATAATGAACCAAGTGGATATGCACAAACAGACTGTGTCTTGGAGGCCATGGCTTTCCTTGAAGAATCTCACCCAGGGATATTTGAGAATTCATGCCTTGAAACGATAGAAATCGTCCAACAAACAAGGGTGGATAAACTAACTCAAGGTCGCCAGACTTATGATTGGACATTA…	PB1
4484-8_PB1	ATGGATGTCAATCCGACCCTACTTTTCTTAAAGGTTCCAGCGCAAAATGCCATAAGCACCACATTCCCTTATACTGGAGATCCCCCATACAGCCATGGAACAGGAACAGGATACACCATGGACACAGTCAACAGAACACACCAATATTCAGAAAAAGGGAAATGGACGACAAACACAGAGACTGGGGCACCCCAACTCAACCCGATCGATGGGCCACTACCTGAAGATAATGAACCAAGTGGATATGCACAAACAGACTGTGTCTTGGAGGCCATGGCTTTCCTTGAAGAATCTCACCCAGGGATATTTGAGAATTCATGCCTTGAAACGATAGAAATCGTCCAACAAACAAGGGTGGATAAACTAACTCAAGGTCGCCAGACTTATGATTGGACATTA…	PB1
4479-7_PB1	ATGGATGTCAATCCGACCCTACTTTTCTTAAAGGTTCCAGCGCAAAATGCCATAAGCACCACATTCCCTTATACTGGAGATCCCCCATACAGCCATGGAACAGGAACAGGATACACCATGGACACAGTCAACAGAACACACCAATATTCAGAAAAAGGGAAATGGACGACAAACACAGAGACTGGGGCACCCCAACTCAACCCGATCGATGGGCCACTACCTGAAGATAATGAACCAAGTGGATATGCACAAACAGACTGTGTCTTGGAGGCCATGGCTTTCCTTGAAGAATCTCACCCAGGGATATTTGAGAATTCATGCCTTGAAACGATAGAAATCGTCCAACAAACAAGGGTGGATAAACTAACTCAAGGTCGCCAGACTTATGATTGGACATTA…	PB1
5166-12_PB1	ATGGATGTCAATCCGACCCTACTTTTCTTAAAGGTTCCAGCGCAAAATGCCATAAGCACCACATTCCCTTATACTGGAGATCCCCCATACAGCCATGGAACAGGAACAGGATACACCATGGACACAGTCAACAGAACACACCAATATTCAGAAAAAGGGAAATGGACGACAAACACAGAGACTGGGGCACCCCAACTCAACCCGATCGATGGGCCACTACCTGAAGATAATGAACCAAGTGGATATGCACAAACAGACTGTGTCTTGGAGGCCATGGCTTTCCTTGAAGAATCTCACCCAGGGATATTTGAGAATTCATGCCTTGAAACGATAGAAATCGTCCAACAAACAAGGGTGGATAAACTAACTCAAGGTCGCCAGACTTATGATTGGACATTA…	PB1
5167-2_PB1	ATGGATGTCAATCCGACCCTACTTTTCTTAAAGGTTCCAGCGCAAAATGCCATAAGCACCACATTCCCTTATACTGGAGATCCCCCATACAGCCATGGAACAGGAACAGGATACACCATGGACACAGTCAACAGAACACACCAATATTCAGAAAAAGGGAAATGGACGACAAACACAGAGACTGGGGCACCCCAACTCAACCCGATCGATGGGCCACTACCTGAAGATAATGAACCAAGTGGATATGCACAAACAGACTGTGTCTTGGAGGCCATGGCTTTCCTTGAAGAATCTCACCCAGGGATATTTGAGAATTCATGCCTTGAAACGATAGAAATCGTCCAACAAACAAGGGTGGATAAACTAACTCAAGGTCGCCAGACTTATGATTGGACATTA…	PB1
5184-12_PB1	ATGGATGTCAATCCGACCCTACTTTTCTTAAAGGTTCCAGCGCAAAATGCCATAAGCACCACATTCCCTTATACTGGAGATCCCCCATACAGCCATGGAACAGGAACAGGATACACCATGGACACAGTCAACAGAACACACCAATATTCAGAAAAAGGGAAATGGACGACAAACACAGAGACTGGGGCACCCCAACTCAACCCGATCGATGGGCCACTACCTGAAGATAATGAACCAAGTGGATATGCACAAACAGACTGTGTCTTGGAGGCCATGGCTTTCCTTGAAGAATCTCACCCAGGGATATTTGAGAATTCATGCCTTGAAACGATAGAAATCGTCCAACAAACAAGGGTGGATAAACTAACTCAAGGTCGCCAGACTTATGATTGGACATTA…	PB1
4490-12_PB1	ATGGATGTCAATCCGACCCTACTTTTCTTAAAGGTTCCAGCGCAAAATGCCATAAGCACCACATTCCCTTATACTGGAGATCCCCCATACAGCCATGGAACAGGAACAGGATACACCATGGACACAGTCAACAGAACACACCAATATTCAGAAAAAGGGAAATGGACGACAAACACAGAGACTGGGGCACCCCAACTCAACCCGATCGATGGGCCACTACCTGAAGATAATGAACCAAGTGGATATGCACAAACAGACTGTGTCTTGGAGGCCATGGCTTTCCTTGAAGAATCTCACCCAGGGATATTTGAGAATTCATGCCTTGAAACGATAGAAATCGTCCAACAAACAAGGGTGGATAAACTAACTCAAGGTCGCCAGACTTATGATTGGACATTA…	PB1
5174-9_PB1	ATGGATGTCAATCCGACCCTACTTTTCTTAAAGGTTCCAGCGCAAAATGCCATAAGCACCACATTCCCTTATACTGGAGATCCCCCATACAGCCATGGAACAGGAACAGGATACACCATGGACACAGTCAACAGAACACACCAATATTCAGAAAAAGGGAAATGGACGACAAACACAGAGACTGGGGCACCCCAACTCAACCCGATCGATGGGCCACTACCTGAAGATAATGAACCAAGTGGATATGCACAAACAGACTGTGTCTTGGAGGCCATGGCTTTCCTTGAAGAATCTCACCCAGGGATATTTGAGAATTCATGCCTTGAAACGATAGAAATCGTCCAACAAACAAGGGTGGATAAACTAACTCAAGGTCGCCAGACTTATGATTGGACATTA…	PB1
5174-11_PB1	ATGGATGTCAATCCGACCCTACTTTTCTTAAAGGTTCCAGCGCAAAATGCCATAAGCACCACATTCCCTTATACTGGAGATCCCCCATACAGCCATGGAACAGGAACAGGATACACCATGGACACAGTCAACAGAACACACCAATATTCAGAAAAAGGGAAATGGACGACAAACACAGAGACTGGGGCACCCCAACTCAACCCGATCGATGGGCCACTACCTGAAGATAATGAACCAAGTGGATATGCACAAACAGACTGTGTCTTGGAGGCCATGGCTTTCCTTGAAGAATCTCACCCAGGGATATTTGAGAATTCATGCCTTGAAACGATAGAAATCGTCCAACAAACAAGGGTGGATAAACTAACTCAAGGTCGCCAGACTTATGATTGGACATTA…	PB1
4933-33_PB1	ATGGATGTCAATCCGACCCTACTTTTCTTAAAGGTTCCAGCGCAAAATGCCATAAGCACCACATTCCCTTATACTGGAGATCCCCCATACAGCCATGGAACAGGAACAGGATACACCATGGACACAGTCAACAGAACACACCAATATTCAGAAAAAGGGAAATGGACGACAAACACAGAGACTGGGGCACCCCAACTCAACCCGATCGATGGGCCACTACCTGAAGATAATGAACCAAGTGGATATGCACAAACAGACTGTGTCTTGGAGGCCATGGCTTTCCTTGAAGAATCTCACCCAGGGATATTTGAGAATTCATGCCTTGAAACGATAGAAATCGTCCAACAAACAAGGGTGGATAAACTAACTCAAGGTCGCCAGACTTATGATTGGACATTA…	PB1
5167-9_PB1	ATGGATGTCAATCCGACCCTACTTTTCTTAAAGGTTCCAGCGCAAAATGCCATAAGCACCACATTCCCTTATACTGGAGATCCCCCATACAGCCATGGAACAGGAACAGGATACACCATGGACACAGTCAACAGAACACACCAATATTCAGAAAAAGGGAAATGGACGACAAACACAGAGACTGGGGCACCCCAACTCAACCCGATCGATGGGCCACTACCTGAAGATAATGAACCAAGTGGATATGCACAAACAGACTGTGTCTTGGAGGCCATGGCTTTCCTTGAAGAATCTCACCCAGGGATATTTGAGAATTCATGCCTTGAAACGATAGAAATCGTCCAACAAACAAGGGTGGATAAACTAACTCAAGGTCGCCAGACTTATGATTGGACATTA…	PB1
5184-1_PB1	ATGGATGTCAATCCGACCCTACTTTTCTTAAAGGTTCCAGCGCAAAATGCCATAAGCACCACATTCCCTTATACTGGAGATCCCCCATACAGCCATGGAACAGGAACAGGATACACCATGGACACAGTCAACAGAACACACCAATATTCAGAAAAAGGGAAATGGACGACAAACACAGAGACTGGGGCACCCCAACTCAACCCGATCGATGGGCCACTACCTGAAGATAATGAACCAAGTGGATATGCACAAACAGACTGTGTCTTGGAGGCCATGGCTTTCCTTGAAGAATCTCACCCAGGGATATTTGAGAATTCATGCCTTGAAACGATAGAAATCGTCCAACAAACAAGGGTGGATAAACTAACTCAAGGTCGCCAGACTTATGATTGGACATTA…	PB1
4933-13_PB1	ATGGATGTCAATCCGACCCTACTTTTCTTAAAGGTTCCAGCGCAAAATGCCATAAGCACCACATTCCCTTATACTGGAGATCCCCCATACAGCCATGGAACAGGAACAGGATACACCATGGACACAGTCAACAGAACACACCAATATTCAGAAAAAGGGAAATGGACGACAAACACAGAGACTGGGGCACCCCAACTCAACCCGATCGATGGGCCACTACCTGAAGATAATGAACCAAGTGGATATGCACAAACAGACTGTGTCTTGGAGGCCATGGCTTTCCTTGAAGAATCTCACCCAGGGATATTTGAGAATTCATGCCTTGAAACGATAGAAATCGTCCAACAAACAAGGGTGGATAAACTAACTCAAGGTCGCCAGACTTATGATTGGACATTA…	PB1
5174-13_PB1	ATGGATGTCAATCCGACCCTACTTTTCTTAAAGGTTCCAGCGCAAAATGCCATAAGCACCACATTCCCTTATACTGGAGATCCCCCATACAGCCATGGAACAGGAACAGGATACACCATGGACACAGTCAACAGAACACACCAATATTCAGAAAAAGGGAAATGGACGACAAACACAGAGACTGGGGCACCCCAACTCAACCCGATCGATGGGCCACTACCTGAAGATAATGAACCAAGTGGATATGCACAAACAGACTGTGTCTTGGAGGCCATGGCTTTCCTTGAAGAATCTCACCCAGGGATATTTGAGAATTCATGCCTTGAAACGATAGAAATCGTCCAACAAACAAGGGTGGATAAACTAACTCAAGGTCGCCAGACTTATGATTGGACATTA…	PB1
5167-10_PB1	ATGGATGTCAATCCGACCCTACTTTTCTTAAAGGTTCCAGCGCAAAATGCCATAAGCACCACATTCCCTTATACTGGAGATCCCCCATACAGCCATGGAACAGGAACAGGATACACCATGGACACAGTCAACAGAACACACCAATATTCAGAAAAAGGGAAATGGACGACAAACACAGAGACTGGGGCACCCCAACTCAACCCGATCGATGGGCCACTACCTGAAGATAATGAACCAAGTGGATATGCACAAACAGACTGTGTCTTGGAGGCCATGGCTTTCCTTGAAGAATCTCACCCAGGGATATTTGAGAATTCATGCCTTGAAACGATAGAAATCGTCCAACAAACAAGGGTGGATAAACTAACTCAAGGTCGCCAGACTTATGATTGGACATTA…	PB1
4484-16_PB1	ATGGATGTCAATCCGACCCTACTTTTCTTAAAGGTTCCAGCGCAAAATGCCATAAGCACCACATTCCCTTATACTGGAGATCCCCCATACAGCCATGGAACAGGAACAGGATACACCATGGACACAGTCAACAGAACACACCAATATTCAGAAAAAGGGAAATGGACGACAAACACAGAGACTGGGGCACCCCAACTCAACCCGATCGATGGGCCACTACCTGAAGATAATGAACCAAGTGGATATGCACAAACAGACTGTGTCTTGGAGGCCATGGCTTTCCTTGAAGAATCTCACCCAGGGATATTTGAGAATTCATGCCTTGAAACGATAGAAATCGTCCAACAAACAAGGGTGGATAAACTAACTCAAGGTCGCCAGACTTATGATTGGACATTA…	PB1
4471-3_PB1	ATGGATGTCAATCCGACCCTACTTTTCTTAAAGGTTCCAGCGCAAAATGCCATAAGCACCACATTCCCTTATACTGGAGATCCCCCATACAGCCATGGAACAGGAACAGGATACACCATGGACACAGTCAACAGAACACACCAATATTCAGAAAAAGGGAAATGGACGACAAACACAGAGACTGGGGCACCCCAACTCAACCCGATCGATGGGCCACTACCTGAAGATAATGAACCAAGTGGATATGCACAAACAGACTGTGTCTTGGAGGCCATGGCTTTCCTTGAAGAATCTCACCCAGGGATATTTGAGAATTCATGCCTTGAAACGATAGAAATCGTCCAACAAACAAGGGTGGATAAACTAACTCAAGGTCGCCAGACTTATGATTGGACATTA…	PB1
5167-13_PB1	ATGGATGTCAATCCGACCCTACTTTTCTTAAAGGTTCCAGCGCAAAATGCCATAAGCACCACATTCCCTTATACTGGAGATCCCCCATACAGCCATGGAACAGGAACAGGATACACCATGGACACAGTCAACAGAACACACCAATATTCAGAAAAAGGGAAATGGACGACAAACACAGAGACTGGGGCACCCCAACTCAACCCGATCGATGGGCCACTACCTGAAGATAATGAACCAAGTGGATATGCACAAACAGACTGTGTCTTGGAGGCCATGGCTTTCCTTGAAGAATCTCACCCAGGGATATTTGAGAATTCATGCCTTGAAACGATAGAAATCGTCCAACAAACAAGGGTGGATAAACTAACTCAAGGTCGCCAGACTTATGATTGGACATTA…	PB1
5184-20_PB1	ATGGATGTCAATCCGACCCTACTTTTCTTAAAGGTTCCAGCGCAAAATGCCATAAGCACCACATTCCCTTATACTGGAGATCCCCCATACAGCCATGGAACAGGAACAGGATACACCATGGACACAGTCAACAGAACACACCAATATTCAGAAAAAGGGAAATGGACGACAAACACAGAGACTGGGGCACCCCAACTCAACCCGATCGATGGGCCACTACCTGAAGATAATGAACCAAGTGGATATGCACAAACAGACTGTGTCTTGGAGGCCATGGCTTTCCTTGAAGAATCTCACCCAGGGATATTTGAGAATTCATGCCTTGAAACGATAGAAATCGTCCAACAAACAAGGGTGGATAAACTAACTCAAGGTCGCCAGACTTATGATTGGACATTA…	PB1
4484-3_PB1	----------------------------------------------------------------------------------------------------------------------------------------------------------------------------------------------------------------------------------------------------------------------------------------------------------CAGGGATATTTGAGAATTCATGCCTTGAAACGATAGAAATCGTCCAACAAACAAGGGTGGATAAACTAACTCAAGGTCGCCAGACTTATGATTGGACATTA…	PB1
4933-32_PB1	---------------------------------------------------------------------------------------------------------------------------------------------------------------------------------------------------------------------------------------------------------------------------------------------GAAGAATCTCACCCAGGGATATTTGAGAATTCATGCCTTGAAACGATAGAAATCGTCCAACAAACAAGGGTGGATAAACTAACTCAAGGTCGCCAGACTTATGATTGGACATTA…	PB1
4933-34_PB1	-----------------------------------------------------------------------------------------------------------------------------------------------------------------------------------------------------------------------------------------------TGGATATGCACAAACAGACTGTGTCTTGGAGGCCATGGCTTTCCTTGAAGAATCTCACCCAGGGATATTTGAGAATTCATGCCTTGAAACGATAGAAATCGTCCAACAAACAAGGGTGGATAAACTAACTCAAGGTCGCCAGACTTATGATTGGACATTA…	PB1
5174-6_PB1	---------------------------------------------------------------------------------------------------------------------------------------------------------------------------------------------------------------GATGGGCCACTACCTGAAGATAATGAACCAAGTGGATATGCACAAACAGACTGTGTCTTGGAGGCCATGGCTTTCCTTGAAGAATCTCACCCAGGGATATTTGAGAATTCATGCCTTGAAACGATAGAAATCGTCCAACAAACAAGGGTGGATAAACTAACTCAAGGTCGCCAGACTTATGATTGGACATTA…	PB1
4479-14_PB1	------------------------------------------------------------------------------------------------------------------------------------------------------------------------------------------------------------------------------GAAGATAATGAACCAAGTGGATATGCACAAACAGACTGTGTCTTGGAGGCCATGGCTTTCCTTGAAGAATCTCACCCAGGGATATTTGAGAATTCATGCCTTGAAACGATAGAAATCGTCCAACAAACAAGGGTGGATAAACTAACTCAAGGTCGCCAGACTTATGATTGGACATTA…	PB1
5166-19_PB1	---------------------------------------------------------ACCACATTCCCTTATACTGGAGATCCCCCATACAGCCATGGAACAGGAACAGGATACACCATGGACACAGTCAACAGAACACACCAATATTCAGAAAAAGGGAAATGGACGACAAACACAGAGACTGGGGCACCCCAACTCAACCCGATCGATGGGCCACTACCTGAAGATAATGAACCAAGTGGATATGCACAAACAGACTGTGTCTTGGAGGCCATGGCTTTCCTTGAAGAATCTCACCCAGGGATATTTGAGAATTCATGCCTTGAAACGATAGAAATCGTCCAACAAACAAGGGTGGATAAACTAACTCAAGGTCGCCAGACTTATGATTGGACATTA…	PB1
5184-15_PB1	------------CCGACCCTACTTTTCTT----GTTCCAGCGCAAAATGCCATAAGCACCACATTCCCTTATACTGGAGATCCCCCATACAGCCATGGAACAGGAACAGGATACACCATGGACACAGTCAACAGAACACACCAATATTCAGAAAAAGGGAAATGGACGACAAACACAGAGACTGGGGCACCCCAACTCAACCCGATCGATGGGCCACTACCTGAAGATAATGAACCAAGTGGATATGCACAAACAGACTGTGTCTTGGAGGCCATGGCTTTCCTTGAAGAATCTCACCCAGGGATATTTGAGAATTCATGCCTTGAAACGATAGAAATCGTCCAACAAACAAGGGTGGATAAACTAACTCAAGGTCGCCAGACTTATGATTGGACATTA…	PB1
5167-6_PB1	ATGGATGTCAATCCGACCCTACTTTTCTTAAAGGTTCCAGCGCAAAATGCCATAAGCACCACATTCCCTTATACTGGAGATCCCCCATACAGCCATGGAACAGGAACAGGATACACCATGGACACAGTCAACAGAACACACCAATATTCAGAAAAAGGGAAATGGACGACAAACACAGAGACTGGGGCACCCCAACTCAACCCGATCGATGGGCCACTACCTGAAGATAATGAACCAAGTGGATATGCACAAACAGACTGTGTCTTGGAGGCCATGGCTTTCCTTGAAGAATCTCACCCAGGGATATTTGAGAATTCATGCCTTGAAACGATAGAAATCGTCCAACAAACAAGGGTGGATAAACTAACTCAAGGTCGTCAGACTTATGATTGGACATTA…	PB1
4479-10_PB1	----------------------------------------------------------------------------------------------------------------------------------------------------------------------------------------------------------------------CACTACCTGAAGATAATGAACCAAGTGGATATGCACAAACAGACTGCGTCCTGGAGGCCATGGCTTTCCTTGAAGAATCTCACCCAGGGATATTTGAGAATTCATGCCTTGAAACGATAGAAATTGTCCAACAAACAAGGGTGGATAAACTAACTCAAGGTCGCCAGACTTATGATTGGACATTA…	PB1
5184-21_PB1	--------------------------------------------------------------------------------------------------------------------CATGGACACAGTCAACAGAACACACCAATATTCAGAAAAAGGGAAATGGACGACAAACACAGAGACTGGGGCACCCCAACTCAACCCGATCGATGGGCCACTACCTGAAGATAATGAACCAAGTGGATATGCACAAACAGAC---------------------------------------------------------------------------------------------------------------------------------------------…	PB1
4490-1_PB1	ATGGATGTCAATCCGACCCTACTTTTCTTAAAGGTTCCAGCGCAAAATGCCATAAGCACCACATTCCCTTATACTGGAGATCCCCCATACAGCCATGGAACAGGAACAGGATACACCATGGACACAGTCAACAGAACACACCAATATTCAGAAAAAGGGAAATGGACGACAAACACAGAGACTGGGGCACCCCAGCTCAACCCGATTGATGGGCCACTACCTGAAGATAATGAACCAAGTGGATATGCACAAACAGACTGCGTCCTGGAGGCCATGGCTTTCCTTGAAGAATCTCACCCAGGGATATTTGAGAATTCATGCCTTGAAACGATAGAAATTGTCCAACAAACAAGGGTGGATAAACTAACTCAAGGTCGCCAGACTTATGATTGGACATTA…	PB1
4490-34_PB1	ATGGATGTCAATCCGACCCTACTTTTCTTAAAGGTTCCAGCGCAAAATGCCATAAGCACCACATTCCCTTATACTGGAGATCCCCCATACAGCCATGGAACAGGAACAGGATACACCATGGACACAGTCAACAGAACACACCAATATTCAGAAAAAGGGAAATGGACGACAAACACAGAGACTGGGGCACCCCAGCTCAACCCGATTGATGGGCCACTACCTGAAGATAATGAACCAAGTGGATATGCACAAACAGACTGCGTCCTGGAGGCCATGGCTTTCCTTGAAGAATCTCACCCAGGGATATTTGAGAATTCATGCCTTGAAACGATAGAAATTGTCCAACAAACAAGGGTGGATAAACTAACTCAAGGTCGCCAGACTTATGATTGGACATTA…	PB1
5174-31_PB1	ATGGATGTCAATCCGACCCTACTTTTCTTAAAGGTTCCAGCGCAAAATGCCATAAGCACCACATTCCCTTATACTGGAGATCCCCCATACAGCCATGGAACAGGAACAGGATACACCATGGACACAGTCAACAGAACACACCAATATTCAGAAAAAGGGAAATGGACGACAAACACAGAGACTGGGGCACCCCAGCTCAACCCGATTGATGGGCCACTACCTGAAGATAATGAACCAAGTGGATATGCACAAACAGACTGCGTCCTGGAGGCCATGGCTTTCCTTGAAGAATCTCACCCAGGGATATTTGAGAATTCATGCCTTGAAACGATAGAAATTGTCCAACAAACAAGGGTGGATAAACTAACTCAAGGTCGCCAGACTTATGATTGGACATTA…	PB1
5174-25_PB1	ATGGATGTCAATCCGACCCTACTTTTCTTAAAGGTTCCAGCGCAAAATGCCATAAGCACCACATTCCCTTATACTGGAGATCCCCCATACAGCCATGGAACAGGAACAGGATACACCATGGACACAGTCAACAGAACACACCAATATTCAGAAAAAGGGAAATGGACGACAAACACAGAGACTGGGGCACCCCAGCTCAACCCGATTGATGGGCCACTACCTGAAGATAATGAACCAAGTGGATATGCACAAACAGACTGCGTCCTGGAGGCCATGGCTTTCCTTGAAGAATCTCACCCAGGGATATTTGAGAATTCATGCCTTGAAACGATAGAAATTGTCCAACAAACAAGGGTGGATAAACTAACTCAAGGTCGCCAGACTTATGATTGGACATTA…	PB1
5174-35_PB1	------------------------------------------------------------------------------------------------------------------------------------------------------------------------------------------------------------------------------GAAGATAATGAACCAAGTGGATATGCACAAACAGACTGCGTCCTGGAGGCCATGGCTTTCCTTGAAGAATCTCACCCAGGGATATTTGAGAATTCATGCCTTGAAACGATAGAAATTGTCCAACAAACAAGGGTGGATAAACTAACTCAAGGTCGCCAGACTTATGATTGGACATTA…	PB1
5174-36_PB1	ATGGATGTCAATCCGACCCTACTTTTCTTAAAGGTTCCAGCGCAAAATGCCATAAGCACCACATTCCCTTATACTGGAGATCCCCCATACAGCCATGGAACAGGAACAGGATACACCATGGACACAGTCAACAGAACACACCAATATTCAGAAAAAGGGAAATGGACGACAAACACAGAGACTGGGGCACCCCAGCTCAACCCGATTGATGGGCCACTACCTGAAGATAATGAACCAAGTGGATATGCACAAACAGACTGCGTCCTGGAGGCCATGGCTTTCCTTGAAGAATCTCACCCAGGGATATTTGAGAATTCATGCCTTGAAACGATAGAAATTGTCCAACAAACAAGGGTGGATAAACTAACTCAAGGTCGCCAGACTTATGATTGGACATTA…	PB1
5174-26_PB1	---------------------------------------------------------------------------------------------------------------------------------------------------------------------------------------------------------------------------------------------------------CAAACAGACTGCGTCCTGGAGGCCATGGCTTTCCTTGAAGAATCTCACCCAGGGATATTTGAGAATTCATGCCTTGAAACGATAGAAATTGTCCAACAAACAAGGGTGGATAAACTAACTCAAGGTCGCCAGACTTATGATTGGACATTA…	PB1
5174-28_PB1	---------------------------------------------------------------------------------------------------------------------------------------------------------------------------------------------------------------------------------------------------------------------------------------------------------------------------------------------------------------------------------------------------------------…	PB1
5174-29_PB1	ATGGATGTCAATCCGACCCTACTTTTCTTAAAGGTTCCAGCGCAAAATGCCATAAGCACCACATTCCCTTATACTGGAGATCCCCCATACAGCCATGGAACAGGAACAGGATACACCATGGACACAGTCAACAGAACACACCAATATTCAGAAAAAGGGAAATGGACGACAAACACAGAGACTGGGGCACCCCAGCTCAACCCGATTGATGGGCCACTACCTGAAGATAATGAACCAAGTGGATATGCACAAACAGACTGCGTCCTGGAGGCCATGGCTTTCCTTGAAGAATCTCACCCAGGGATATTTGAGAATTCATGCCTTGAAACGATAGAAATTGTCCAACAAACAAGGGTGGATAAACTAACTCAAGGTCGCCAGACTTATGATTGGACATTA…	PB1
5174-32_PB1	ATGGATGTCAATCCGACCCTACTTTTCTTAAAGGTTCCAGCGCAAAATGCCATAAGCACCACATTCCCTTATACTGGAGATCCCCCATACAGCCATGGAACAGGAACAGGATACACCATGGACACAGTCAACAGAACACACCAATATTCAGAAAAAGGGAAATGGACGACAAACACAGAGACTGGGGCACCCCAGCTCAACCCGATTGATGGGCCACTACCTGAAGATAATGAACCAAGTGGATATGCACAAACAGACTGCGTCCTGGAGGCCATGGCTTTCCTTGAAGAATCTCACCCAGGGATATTTGAGAATTCATGCCTTGAAACGATAGAAATTGTCCAACAAACAAGGGTGGATAAACTAACTCAAGGTCGCCAGACTTATGATTGGACATTA…	PB1
5174-27_PB1	-----------------------------------------------------------------------------------------------------------------------------------------------------------------------------------GACTGGGGCACCCCAGCTCAACCCGATTGATGGGCCACTACCTGAAGATAATGAACCAAGTGGATATGCACAAACAGACTGCGTCCTGGAGGCCATGGCTTTCCTTGAAGAATCTCACCCAGGGATATTTGAGAATTCATGCCTTGAAACGATAGAAATTGTCCAACAAACAAGGGTGGATAAACTAACTCAAGGTCGCCAGACTTATGATTGGACATTA…	PB1
4490-24_PB1	ATGGATGTCAATCCGACCCTACTTTTCTTAAAGGTTCCAGCGCAAAATGCCATAAGCACCACATTCCCTTATACTGGAGATCCCCCATACAGCCATGGAACAGGAACAGGATACACCATGGACACAGTCAACAGAACACACCAATATTCAGAAAAAGGGAAATGGACGACAAACACAGAGACTGGGGCACCCCAGCTCAACCCGATTGATGGGCCACTACCTGAAGATAATGAACCAAGTGGATATGCACAAACAGACTGCGTCCTGGAGGCCATGGCTTTCCTTGAAGAATCTCACCCAGGGATATTTGAGAATTCATGCCTTGAAACGATAGAAATTGTCCAACAAACAAGGGTGGATAAACTAACTCAAGGTCGCCAGACTTATGATTGGACATTA…	PB1
4490-30_PB1	ATGGATGTCAATCCGACCCTACTTTTCTTAAAGGTTCCAGCGCAAAATGCCATAAGCACCACATTCCCTTATACTGGAGATCCCCCATACAGCCATGGAACAGGAACAGGATACACCATGGACACAGTCAACAGAACACACCAATATTCAGAAAAAGGGAAATGGACGACAAACACAGAGACTGGGGCACCCCAGCTCAACCCGATTGATGGGCCACTACCTGAAGATAATGAACCAAGTGGATATGCACAAACAGACTGCGTCCTGGAGGCCATGGCTTTCCTTGAAGAATCTCACCCAGGGATATTTGAGAATTCATGCCTTGAAACGATAGAAATTGTCCAACAAACAAGGGTGGATAAACTAACTCAAGGTCGCCAGACTTATGATTGGACATTA…	PB1
5174-34_PB1	ATGGATGTCAATCCGACCCTACTTTTCTTAAAGGTTCCAGCGCAAAATGCCATAAGCACCACATTCCCTTATACTGGAGATCCCCCATACAGCCATGGAACAGGAACAGGATACACCATGGACACAGTCAACAGAACACACCAATATTCAGAAAAAGGGAAATGGACGACAAACACAGAGACTGGGGCACCCCAGCTCAACCCGATTGATGGGCCACTACCTGAAGATAATGAACCAAGTGGATATGCACAAACAGACTGCGTCCTGGAGGCCATGGCTTTCCTTGAAGAATCTCACCCAGGGATATTTGAGAATTCATGCCTTGAAACGATAGAAATTGTCCAACAAACAAGGGTGGATAAACTAACTCAAGGTCGCCAGACTTATGATTGGACATTA…	PB1
4490-27_PB1	ATGGATGTCAATCCGACCCTACTTTTCTTAAAGGTTCCAGCGCAAAATGCCATAAGCACCACATTCCCTTATACTGGAGATCCCCCATACAGCCATGGAACAGGAACAGGATACACCATGGACACAGTCAACAGAACACACCAATATTCAGAAAAAGGGAAATGGACGACAAACACAGAGACTGGGGCACCCCAGCTCAACCCGATTGATGGGCCACTACCTGAAGATAATGAACCAAGTGGATATGCACAAACAGACTGCGTCCTGGAGGCCATGGCTTTCCTTGAAGAATCTCACCCAGGGATATTTGAGAATTCATGCCTTGAAACGATAGAAATTGTCCAACAAACAAGGGTGGATAAACTAACTCAAGGTCGCCAGACTTATGATTGGACATTA…	PB1
5174-33_PB1	ATGGATGTCAATCCGACCCTACTTTTCTTAAAGGTTCCAGCGCAAAATGCCATAAGCACCACATTCCCTTATACTGGAGATCCCCCATACAGCCATGGAACAGGAACAGGATACACCATGGACACAGTCAACAGAACACACCAATATTCAGAAAAAGGGAAATGGACGACAAACACAGAGACTGGGGCACCCCAGCTCAACCCGATTGATGGGCCACTACCTGAAGATAATGAACCAAGTGGATATGCACAAACAGACTGCGTCCTGGAGGCCATGGCTTTCCTTGAAGAATCTCACCCAGGGATATTTGAGAATTCATGCCTTGAAACGATAGAAATTGTCCAACAAACAAGGGTGGATAAACTAACTCAAGGTCGCCAGACTTATGATTGGACATTA…	PB1
5174-30_PB1	ATGGATGTCAATCCGACCCTACTTTTCTTAAAGGTTCCAGCGCAAAATGCCATAAGCACCACATTCCCTTATACTGGAGATCCCCCATACAGCCATGGAACAGGAACAGGATACACCATGGACACAGTCAACAGAACACACCAATATTCAGAAAAAGGGAAATGGACGACAAACACAGAGACTGGGGCACCCCAGCTCAACCCGATTGATGGGCCACTACCTGAAGATAATGAACCAAGTGGATATGCACAAACAGACTGCGTCCTGGAGGCCATGGCTTTCCTTGAAGAATCTCACCCAGGGATATTTGAGAATTCATGCCTTGAAACGATAGAAATTGTCCAACAAACAAGGGTGGATAAACTAACTCAAGGTCGCCAGACTTATGATTGGACATTA…	PB1
4490-32_PB1	ATGGATGTCAATCCGACCCTACTTTTCTTAAAGGTTCCAGCGCAAAATGCCATAAGCACCACATTCCCTTATACTGGAGATCCCCCATACAGCCATGGAACAGGAACAGGATACACCATGGACACAGTCAACAGAACACACCAATATTCAGAAAAAGGGAAATGGACGACAAACACAGAGACTGGGGCACCCCAGCTCAACCCGATTGATGGGCCACTACCTGAAGATAATGAACCAAGTGGATATGCACAAACAGACTGCGTCCTGGAGGCCATGGCTTTCCTTGAAGAATCTCACCCAGGGATATTTGAGAATTCATGCCTTGAAACGATAGAAATTGTCCAACAAACAAGGGTGGATAAACTAACTCAAGGTCGCCAGACTTATGATTGGACATTA…	PB1
4490-31_PB1	ATGGATGTCAATCCGACCCTACTTTTCTTAAAGGTTCCAGCGCAAAATGCCATAAGCACCACATTCCCTTATACTGGAGATCCCCCATACAGCCATGGAACAGGAACAGGATACACCATGGACACAGTCAACAGAACACACCAATATTCAGAAAAAGGGAAATGGACGACAAACACAGAGACTGGGGCACCCCAGCTCAACCCGATTGATGGGCCACTACCTGAAGATAATGAACCAAGTGGATATGCACAAACAGACTGCGTCCTGGAGGCCATGGCTTTCCTTGAAGAATCTCACCCAGGGATATTTGAGAATTCATGCCTTGAAACGATAGAAATTGTCCAACAAACAAGGGTGGATAAACTAACTCAAGGTCGCCAGACTTATGATTGGACATTA…	PB1
4490-25_PB1	ATGGATGTCAATCCGACCCTACTTTTCTTAAAGGTTCCAGCGCAAAATGCCATAAGCACCACATTCCCTTATACTGGAGATCCCCCATACAGCCATGGAACAGGAACAGGATACACCATGGACACAGTCAACAGAACACACCAATATTCAGAAAAAGGGAAATGGACGACAAACACAGAGACTGGGGCACCCCAGCTCAACCCGATTGATGGGCCACTACCTGAAGATAATGAACCAAGTGGATATGCACAAACAGACTGCGTCCTGGAGGCCATGGCTTTCCTTGAAGAATCTCACCCAGGGATATTTGAGAATTCATGCCTTGAAACGATAGAAATTGTCCAACAAACAAGGGTGGATAAACTAACTCAAGGTCGCCAGACTTATGATTGGACATTA…	PB1
4490-28_PB1	----------------------------------------------------------------------------------------------------------------------------------------------------------------------------------------------------------------------------------ATAATGAACCAAGTGGATATGCACAAACAGACTGCGTCCTGGAGGCCATGGCTTTCCTTGAAGAATCTCACCCAGGGATATTTGAGAATTCATGCCTTGAAACGATAGAAATTGTCCAACAAACAAGGGTGGATAAACTAACTCAAGGTCGCCAGACTTATGATTGGACATTA…	PB1
4479-2_PB1	----------------------------------------------------------------------------------------------------------------------------------------------------------------------------------------------------------------------------------------------------------------------------------------------------------------------------------------------------------------------------TAACTCAAGGTCGCCAGACTTATGATTGGACATTA…	PB1
4479-9_PB1	-----------------------------------------------------------------------------------------------------------------------------------------------------------------------------------------------------------------------ACTACCTGAAGATAATGAACCAAGTGGATATGCACAAACAGACTGCGTCCTGGAGGCCATGGCTTTCCTTGAAGAATCTCACCCAGGGATATTTGAGAATTCATGCCTTGAAACGATAGAAATTGTCCAACAAACAAGGGTGGATAAACTAACTCAAGGTCGCCAGACTTATGATTGGACATTA…	PB1
5184-2_PB1	----------------------------------------------------------CCACATTCCCTTATACTGGAGATCCCCCATACAGCCATGGAACAGGAACAGGATACACCATGGACACAGTCAACAGAACACACCAATATTCAGAAAAAGGGAAATGGACGACAAACACAGAGACTGGGGCACCCCAGCTCAACCCGATTGATGGGCCACTACCTGAAGATAATGAACCAAGTGGATATGCACAAACAGACTGCGTCCTGGAGGCCATGGCTTTCCTTGAAGAATCTCACCCAGGGATATTTGAGAATTCATGCCTTGAAACGATAGAAATTGTCCAACAAACAAGGGTGGATAAACTAACTCAAGGTCGCCAGACTTATGATTGGACATTA…	PB1
4479-16_PB1	---------------------------------------------------------------------------------------------------------------------------------------------CAATATTCAGAAAAAGGGAAATGGACGACAAACACAGAGACTGGGGCACCCCAGCTCAACCCGATTGATGGGCCACTACCTGAAGATAATGAACCAAGTGGATATGCACAAACAGACTGCGTCCTGGAGGCCATGGCTTTCCTTGAAGAATCTCACCCAGGGATATTTGAGAATTCATGCCTTGAAACGATAGAAATTGTCCAACAAACAAGGGTGGATAAACTAACTCAAGGTCGCCAGACTTATGATTGGACATTA…	PB1
4490-29_PB1	-TGGATGTCAATCCGACCCTACTTTTCTTAAAGGTTCCAGCGCAAAATGCCATAAGCACCACATTCCCTTATACTGGAGATCCCCCATACAGCCATGGAACAGGAACAGGATACACCATGGACACAGTCAACAGAACACACCAATATTCAGAAAAAGGGAAATGGACGACAAACACAGAGACTGGGGCACCCCAGCTCAACCCGATTGATGGGCCACTACCTGAAGATAATGAACCAAGTGGATATGCACAAACAGACTGCGTCCTGGAGGCCATGGCTTTCCTTGAAGAATCTCACCCAGGGATATTTGAGAATTCATGCCTTGAAACGATAGAAATTGTCCAACAAACAAGGGTGGATAAACTAACTCAAGGTCGCCAGACTTATGATTGGACATTA…	PB1
4479-15_PB1	---------------------------------------------------------------------------------------------------------------------------------------------------------------------------------------------------------------------------------------------------------------------------------------------------------------------------------------------------------------------------------------------------------------…	PB1
5184-8_PB1	-------------------------------------------------------------------------------------------------------------------------------------------------------------------------------------------------AGCTCAACCCGATTGATGGGCCACTACCTGAAGATAATGAACCAAGTGGATATGCACAAACAGACTGCGTCCTGGAGGCCATGGCTTTCCTTGAAGAATCTCACCCAGGGATATTTGAGAATTCATGCCTTGAAACGATAGAAATTGTCCAACAAACAAGGGTGGATAAACTAACTCAAGGTCGCCAGACTTATGATTGGACATTA…	PB1
4479-20_PB1	-----------------------------------------------------------------------------------------------------------------------------------------------------------------------------------------------------------------------------------------------TGGATATGCACAAACAGACTGCGTCCTGGAGGCCATGGCTTTCCTTGAAGAATCTCACCCAGGGATATTTGAGAATTCATGCCTTGAAACGATAGAAATTGTCCAACAAACAAGGGTGGATAAACTAACTCAAGGTCGCCAGACTTATGATTGGACATTA…	PB1
4490-33_PB1	ATGGATGTCAATCCGACCCTACTTTTCTTAAAGGTTCCAGCGCAAAATGCCATAAGCACCACATTCCCTTATACTGGAGATCCCCCATACAGCCATGGAACAGGAACAGGATACACCATGGACACAGTCAACAGAACACACCAATATTCAGAAAAAGGGAAATGGACGACAAACACAGAGACTGGGGCACCCCAGCTCAACCCGATTGATGGGCCACTACCTGAAGATAATGAACCAAGTGGATATGCACAAACAGACTGCGTCCTGGAGGCCATGGCTTTCCTTGAAGAATCTCACCCAGGGATATTTGAGAATTCATGCCTTGAAACGATAGAAATTGTCCAACAAACAAGGGTGGATAAACTAACTCAAGGTCGCCAGACTTATGATTGGACATTA…	PB1
4490-26_PB1	ATGGATGTCAATCCGACCCTACTTTTCTTAAAGGTTCCAGCGCAAAATGCCATAAGCACCACATTCCCTTATACTGGAGATCCCCCATACAGCCATGGAACAGGAACAGGATACACCATGGACACAGTCAACAGAACACACCAATATTCAGAAAAAGGGAAATGGACGACAAACACAGAGACTGGGGCACCCCAGCTCAACCCGATTGATGGGCCACTACCTGAAGATAATGAACCAAGTGGATATGCACAAACAGACTGCGTCCTGGAGGCCATGGCTTTCCTTGAAGAATCTCACCCAGGGATATTTGAGAATTCATGCCTTGAAACGATAGAAATTGTCCAACAAACAAGGGTGGATAAACTAACTCAAGGTCGCCAGACTTATGATTGGACATTA…	PB1
4490-35_PB1	ATGGATGTCAATCCGACCCTACTTTTCTTAAAGGTTCCAGCGCAAAATGCCATAAGCACCACATTCCCTTATACTGGAGATCCCCCATACAGCCATGGAACAGGAACAGGATACACCATGGACACAGTCAACAGAACACACCAATATTCAGAAAAAGGGAAATGGACGACAAACACAGAGACTGGGGCACCCCAGCTCAACCCGATTGATGGGCCACTACCTGAAGATAATGAACCAAGTGGATATGCACAAACAGACTGCGTCCTGGAGGCCATGGCTTTCCTTGAAGAATCTCACCCAGGGATATTTGAGAATTCATGCCTTGAAACGATAGAAATTGTCCAACAAACAAGGGTGGATAAACTAACTCAAGGTCGCCAGACTTATGATTGGACATTA…	PB1
4479-8_PB1	ATGGATGTCAATCCGACCCTACTTTTCTTAAAGGTTCCAGCGCAAAATGCCATAAGCACCACATTCCCTTATACTGGAGATCCCCCATACAGCCATGGAACAGGAACAGGATACACCATGGACACAGTCAACAGAACACACCAATATTCAGAAAAAGGGAAATGGACGACAAACACAGAGACTGGGGCACCCCAGCTCAACCCGATTGATGGGCCACTACCTGAAGATAATGAACCAAGTGGATATGCACAAACAGACTGCGTCCTGGAGGCCATGGCTTTCCTTGAAGAATCTCACCCAGGGATATTTGAGAATTCATGCCTTGAAACGATAGAAATTGTCCAACAAACAAGGGTGGATAAACTAACTCAAGGTCGCCAGACTTATGATTGGACATTA…	PB1
4490-7_PB1	ATGGATGTCAATCCGACCCTACTTTTCTTAAAGGTTCCAGCGCAAAATGCCATAAGCACCACATTCCCTTATACTGGAGATCCCCCATACAGCCATGGAACAGGAACAGGATACACCATGGACACAGTCAACAGAACACACCAATATTCAGAAAAAGGGAAATGGACGACAAACACAGAGACTGGGGCACCCCAGCTCAACCCGATTGATGGGCCACTACCTGAAGATAATGAACCAAGTGGATATGCACAAACAGACTGCGTCCTGGAGGCCATGGCTTTCCTTGAAGAATCTCACCCAGGGATATTTGAGAATTCATGCCTTGAAACGATAGAAATTGTCCAACAAACAAGGGTGGATAAACTAACTCAAGGTCGCCAGACTTATGATTGGACATTA…	PB1
4490-5_PB1	ATGGATGTCAATCCGACCCTACTTTTCTTAAAGGTTCCAGCGCAAAATGCCATAAGCACCACATTCCCTTATACTGGAGATCCCCCATACAGCCATGGAACAGGAACAGGATACACCATGGACACAGTCAACAGAACACACCAATATTCAGAAAAAGGGAAATGGACGACAAACACAGAGACTGGGGCACCCCAGCTCAACCCGATTGATGGGCCACTACCTGAAGATAATGAACCAAGTGGATATGCACAAACAGACTGCGTCCTGGAGGCCATGGCTTTCCTTGAAGAATCTCACCCAGGGATATTTGAGAATTCATGCCTTGAAACGATAGAAATTGTCCAACAAACAAGGGTGGATAAACTAACTCAAGGTCGCCAGACTTATGATTGGACATTA…	PB1
5179-3_PB1	ATGGATGTCAATCCGACCCTACTTTTCTTAAAGGTTCCAGCGCAAAATGCCATAAGCACCACATTCCCTTATACTGGAGATCCCCCATACAGCCATGGAACAGGAACAGGATACACCATGGACACAGTCAACAGAACACACCAATATTCAGAAAAAGGGAAATGGACGACAAACACAGAGACTGGGGCACCCCAGCTCAACCCGATTGATGGGCCACTACCTGAAGATAATGAACCAAGTGGATATGCACAAACAGACTGCGTCCTGGAGGCCATGGCTTTCCTTGAAGAATCTCACCCAGGGATATTTGAGAATTCATGCCTTGAAACGATAGAAATTGTCCAACAAACAAGGGTGGATAAACTAACTCAAGGTCGCCAGACTTATGATTGGACATTA…	PB1
5179-13_PB1	ATGGATGTCAATCCGACCCTACTTTTCTTAAAGGTTCCAGCGCAAAATGCCATAAGCACCACATTCCCTTATACTGGAGATCCCCCATACAGCCATGGAACAGGAACAGGATACACCATGGACACAGTCAACAGAACACACCAATATTCAGAAAAAGGGAAATGGACGACAAACACAGAGACTGGGGCACCCCAGCTCAACCCGATTGATGGGCCACTACCTGAAGATAATGAACCAAGTGGATATGCACAAACAGACTGCGTCCTGGAGGCCATGGCTTTCCTTGAAGAATCTCACCCAGGGATATTTGAGAATTCATGCCTTGAAACGATAGAAATTGTCCAACAAACAAGGGTGGATAAACTAACTCAAGGTCGCCAGACTTATGATTGGACATTA…	PB1
4479-19_PB1	ATGGATGTCAATCCGACCCTACTTTTCTTAAAGGTTCCAGCGCAAAATGCCATAAGCACCACATTCCCTTATACTGGAGATCCCCCATACAGCCATGGAACAGGAACAGGATACACCATGGACACAGTCAACAGAACACACCAATATTCAGAAAAAGGGAAATGGACGACAAACACAGAGACTGGGGCACCCCAGCTCAACCCGATTGATGGGCCACTACCTGAAGATAATGAACCAAGTGGATATGCACAAACAGACTGCGTCCTGGAGGCCATGGCTTTCCTTGAAGAATCTCACCCAGGGATATTTGAGAATTCATGCCTTGAAACGATAGAAATTGTCCAACAAACAAGGGTGGATAAACTAACTCAAGGTCGCCAGACTTATGATTGGACATTA…	PB1
4933-29_PA	-----------------------------------------------------------------------------------------------------------TGCAATATGCACGCACTTGGAAGTCTGTTTCATGTATTCGGACTTCCATTTCATTGACGAACAGGGTGAATCAATTATTGTAGAATCTGGTGATCCAAATGCATTGCTGAAGCACCGATTTGAGATAATTGAAGGAAGAGACAGGACTATGGCCTGGACAGTAGTGAACAGTATCTGCAACACCACAGGGGTAGAGAAGCCTAAATTTCTTCCGGATTTATACGACTACAAAGAGAATCGATTCGTTGAAATTGGAGTGACAAGAAGGGAGGTCCACATATACTACCTAGAG…	PA
4933-30_PA	--------------------------------------------------------------------------------TTCGAAAATCGAAACCAACAAGTTCGCTGCAATATGCACGCACTTGGAAGTCTGTTTCATGTATTCGGACTTCCATTTCATTGACGAACAGGGTGAATCAATTATTGTAGAATCTGGTGATCCAAATGCATTGCTGAAGCACCGATTTGAGATAATTGAAGGAAGAGACAGGACTATGGCCTGGACAGTAGTGAACAGTATCTGCAACACCACAGGGGTAGAGAAGCCTAAATTTCTTCCGGATTTATACGACTACAAAGAGAATCGATTCGTTGAAATTGGAGTGACAAGAAGGGAGGTCCACATATACTACCTAGAG…	PA
4479-19_PA	ATGGAAGACTTTGTGCGACAATGCTTCAATCCAATGATCGTCGAGCTTGCGGAAAAGGCAATGAAAGAGTATGGGGAAGATTCGAAAATCGAAACCAACAAGTTCGCTGCAATATGCACGCACTTGGAAGTCTGTTTCATGTATTCGGACTTCCATTTCATTGACGAACAGGGTGAATCAATTATTGTAGAATCTGGTGATCCAAATGCATTGCTGAAGCACCGATTTGAGATAATTGAAGGAAGAGACAGGACTATGGCCTGGACAGTAGTGAACAGTATCTGCAACACCACAGGGGTAGAGAAGCCTAAATTTCTTCCGGATTTATACGACTACAAAGAGAATCGATTCGTTGAAATTGGAGTGACAAGAAGGGAGGTCCACATATACTACCTAGAG…	PA
5166-18_PA.	-------------------------------------------------------------------------------------------------------------------------------------------------------------------------------------------------------------------------AGCACCGATTTGAGATAATTGAAGGAAGAGACAGGACTATGGCCTGGACAGTAGTGAACAGTATCTGCAACACCACAGGGGTAGAGAAGCCTAAATTTCTTCCGGATTTATACGACTACAAAGAGAATCGATTCGTTGAAATTGGAGTGACAAGAAGGGAGGTCCACATATACTACCTAGAG…	PA
5184-22_PA	---------------------------------------------------------------------------------------------------------------------------------------------------------------------------------------------------------------------------------------ATAATTGAAGGAAGAGACAGGACTATGGCCTGGACAGTAGTGAACAGTATCTGCAACACCACAGGGGTAGAGAAGCCTAAATTTCTTCCGGATTTATACGACTACAAAGAGAATCGATTCGTTGAAATTGGAGTGACAAGAAGGGAGGTCCACATATACTACCTAGAG…	PA
5166-19_PA	---------------------------------------------------------------------------------------------------------------------------------------------------------------------------------------------------------------------------------------ATAATTGAAGGAAGAGACAGGACTATGGCCTGGACAGTAGTGAACAGTATCTGCAACACCACAGGGGTAGAGAAGCCTAAATTTCTTCCGGATTTATACGACTACAAAGAGAATCGATTCGTTGAAATTGGAGTGACAAGAAGGGAGGTCCACATATACTACCTAGAG…	PA
5166-20_PA	------------------------------------------------------------------------------------------------------------------------------------------------------------------------------------ATTATTGTAGAATCTGGTGATCCAAATGCATTGCTGAAGCACCGATTTGAGATAATTGAAGGAAGAGACAGGACTATGGCCTGGACAGTAGTGAACAGTATCTGCAACACCACAGGGGTAGAGAAGCCTAAATTTCTTCCGGATTTATACGACTACAAAGAGAATCGATTCGTTGAAATTGGAGTGACAAGAAGGGAGGTCCACATATACTACCTAGAG…	PA
5166-17_PA	ATGGAAGACTTTGTGCGACAATGCTTCAATCCAATGATCGTCGAGCTTGCGGAAAAGGCAATGAAAGAGTATGGGGAAGATTCGAAAATCGAAACCAACAAGTTCGCTGCAATATGCACGCACTTGGAAGTCTGTTTCATGTATTCGGACTTCCATTTCATTGACGAACAGGGTGAATCAATTATTGTAGAATCTGGTGATCCAAATGCATTGCTGAAGCACCGATTTGAGATAATTGAAGGAAGAGACAGGACTATGGCCTGGACAGTAGTGAACAGTATCTGCAACACCACAGGGGTAGAGAAGCCTAAATTTCTTCCGGATTTATACGACTACAAAGAGAATCGATTCGTTGAAATTGGAGTGACAAGAAGGGAGGTCCACATATACTACCTAGAG…	PA
5166-5_PA	ATGGAAGACTTTGTGCGACAATGCTTCAATCCAATGATCGTCGAGCTTGCGGAAAAGGCAATGAAAGAGTATGGGGAAGATTCGAAAATCGAAACCAACAAGTTCGCTGCAATATGCACGCACTTGGAAGTCTGTTTCATGTATTCGGACTTCCATTTCATTGACGAACAGGGTGAATCAATTATTGTAGAATCTGGTGATCCAAATGCATTGCTGAAGCACCGATTTGAGATAATTGAAGGAAGAGACAGGACTATGGCCTGGACAGTAGTGAACAGTATCTGCAACACCACAGGGGTAGAGAAGCCTAAATTTCTTCCGGATTTATACGACTACAAAGAGAATCGATTCGTTGAAATTGGAGTGACAAGAAGGGAGGTCCACATATACTACCTAGAG…	PA
5166-15_PA	ATGGAAGACTTTGTGCGACAATGCTTCAATCCAATGATCGTCGAGCTTGCGGAAAAGGCAATGAAAGAGTATGGGGAAGATTCGAAAATCGAAACCAACAAGTTCGCTGCAATATGCACGCACTTGGAAGTCTGTTTCATGTATTCGGACTTCCATTTCATTGACGAACAGGGTGAATCAATTATTGTAGAATCTGGTGATCCAAATGCATTGCTGAAGCACCGATTTGAGATAATTGAAGGAAGAGACAGGACTATGGCCTGGACAGTAGTGAACAGTATCTGCAACACCACAGGGGTAGAGAAGCCTAAATTTCTTCCGGATTTATACGACTACAAAGAGAATCGATTCGTTGAAATTGGAGTGACAAGAAGGGAGGTCCACATATACTACCTAGAG…	PA
5166-11_PA	ATGGAAGACTTTGTGCGACAATGCTTCAATCCAATGATCGTCGAGCTTGCGGAAAAGGCAATGAAAGAGTATGGGGAAGATTCGAAAATCGAAACCAACAAGTTCGCTGCAATATGCACGCACTTGGAAGTCTGTTTCATGTATTCGGACTTCCATTTCATTGACGAACAGGGTGAATCAATTATTGTAGAATCTGGTGATCCAAATGCATTGCTGAAGCACCGATTTGAGATAATTGAAGGAAGAGACAGGACTATGGCCTGGACAGTAGTGAACAGTATCTGCAACACCACAGGGGTAGAGAAGCCTAAATTTCTTCCGGATTTATACGACTACAAAGAGAATCGATTCGTTGAAATTGGAGTGACAAGAAGGGAGGTCCACATATACTACCTAGAG…	PA
5166-21_PA	--------------------------------------------------------------------------------------------------------------------------------------------------------------------------GGGTGAATCAATTATTGTAGAATCTGGTGATCCAAATGCATTGCTGAAGCACCGATTTGAGATAATTGAAGGAAGAGACAGGACTATGGCCTGGACAGTAGTGAACAGTATCTGCAACACCACAGGGGTAGAGAAGCCTAAATTTCTTCCGGATTTATACGACTACAAAGAGAATCGATTCGTTGAAATTGGAGTGACAAGAAGGGAGGTCCACATATACTACCTAGAG…	PA
4484-8_PA	ATGGAAGACTTTGTGCGACAATGCTTCAATCCAATGATCGTCGAGCTTGCGGAAAAGGCAATGAAAGAGTATGGGGAAGATTCGAAAATCGAAACCAACAAGTTCGCTGCAATATGCACGCACTTGGAAGTCTGTTTCATGTATTCGGACTTCCATTTCATTGACGAACAGGGTGAATCAATTATTGTAGAATCTGGTGATCCAAATGCATTGCTGAAGCACCGATTTGAGATAATTGAAGGAAGAGACAGGACTATGGCCTGGACAGTAGTGAACAGTATCTGCAACACCACAGGGGTAGAGAAGCCTAAATTTCTTCCGGATTTATACGACTACAAAGAGAATCGATTCGTTGAAATTGGAGTGACAAGAAGGGAGGTCCACATATACTACCTAGAG…	PA
5179-1_PA	ATGGAAGACTTTGTGCGACAATGCTTCAATCCAATGATCGTCGAGCTTGCGGAAAAGGCAATGAAAGAGTATGGGGAAGATTCGAAAATCGAAACCAACAAGTTCGCTGCAATATGCACGCACTTGGAAGTCTGTTTCATGTATTCGGACTTCCATTTCATTGACGAACAGGGTGAATCAATTATTGTAGAATCTGGTGATCCAAATGCATTGCTGAAGCACCGATTTGAGATAATTGAAGGAAGAGACAGGACTATGGCCTGGACAGTAGTGAACAGTATCTGCAACACCACAGGGGTAGAGAAGCCTAAATTTCTTCCGGATTTATACGACTACAAAGAGAATCGATTCGTTGAAATTGGAGTGACAAGAAGGGAGGTCCACATATACTACCTAGAG…	PA
4551-13_PA	ATGGAAGACTTTGTGCGACAATGCTTCAATCCAATGATCGTCGAGCTTGCGGAAAAGGCAATGAAAGAGTATGGGGAAGATTCGAAAATCGAAACCAACAAGTTCGCTGCAATATGCACGCACTTGGAAGTCTGTTTCATGTATTCGGACTTCCATTTCATTGACGAACAGGGTGAATCAATTATTGTAGAATCTGGTGATCCAAATGCATTGCTGAAGCACCGATTTGAGATAATTGAAGGAAGAGACAGGACTATGGCCTGGACAGTAGTGAACAGTATCTGCAACACCACAGGGGTAGAGAAGCCTAAATTTCTTCCGGATTTATACGACTACAAAGAGAATCGATTCGTTGAAATTGGAGTGACAAGAAGGGAGGTCCACATATACTACCTAGAG…	PA
5167-9_PA	ATGGAAGACTTTGTGCGACAATGCTTCAATCCAATGATCGTCGAGCTTGCGGAAAAGGCAATGAAAGAGTATGGGGAAGATTCGAAAATCGAAACCAACAAGTTCGCTGCAATATGCACGCACTTGGAAGTCTGTTTCATGTATTCGGACTTCCATTTCATTGACGAACAGGGTGAATCAATTATTGTAGAATCTGGTGATCCAAATGCATTGCTGAAGCACCGATTTGAGATAATTGAAGGAAGAGACAGGACTATGGCCTGGACAGTAGTGAACAGTATCTGCAACACCACAGGGGTAGAGAAGCCTAAATTTCTTCCGGATTTATACGACTACAAAGAGAATCGATTCGTTGAAATTGGAGTGACAAGAAGGGAGGTCCACATATACTACCTAGAG…	PA
4551-21_PA	ATGGAAGACTTTGTGCGACAATGCTTCAATCCAATGATCGTCGAGCTTGCGGAAAAGGCAATGAAAGAGTATGGGGAAGATTCGAAAATCGAAACCAACAAGTTCGCTGCAATATGCACGCACTTGGAAGTCTGTTTCATGTATTCGGACTTCCATTTCATTGACGAACAGGGTGAATCAATTATTGTAGAATCTGGTGATCCAAATGCATTGCTGAAGCACCGATTTGAGATAATTGAAGGAAGAGACAGGACTATGGCCTGGACAGTAGTGAACAGTATCTGCAACACCACAGGGGTAGAGAAGCCTAAATTTCTTCCGGATTTATACGACTACAAAGAGAATCGATTCGTTGAAATTGGAGTGACAAGAAGGGAGGTCCACATATACTACCTAGAG…	PA
4484-10_PA	ATGGAAGACTTTGTGCGACAATGCTTCAATCCAATGATCGTCGAGCTTGCGGAAAAGGCAATGAAAGAGTATGGGGAAGATTCGAAAATCGAAACCAACAAGTTCGCTGCAATATGCACGCACTTGGAAGTCTGTTTCATGTATTCGGACTTCCATTTCATTGACGAACAGGGTGAATCAATTATTGTAGAATCTGGTGATCCAAATGCATTGCTGAAGCACCGATTTGAGATAATTGAAGGAAGAGACAGGACTATGGCCTGGACAGTAGTGAACAGTATCTGCAACACCACAGGGGTAGAGAAGCCTAAATTTCTTCCGGATTTATACGACTACAAAGAGAATCGATTCGTTGAAATTGGAGTGACAAGAAGGGAGGTCCACATATACTACCTAGAG…	PA
5174-13_PA.	-------------------------------------------------------------------------------------------------------------------------------------------------------------------------------------TTATTGTAGAATCTGGTGATCCAAATGCATTGCTGAAGCACCGATTTGAGATAATTGAAGGAAGAGACAGGACTATGGCCTGGACAGTAGTGAACAGTATCTGCAACACCACAGGGGTAGAGAAGCCTAAATTTCTTCCGGATTTATACGACTACAAAGAGAATCGATTCGTTGAAATTGGAGTGACAAGAAGGGAGGTCCACATATACTACCTAGAG…	PA
5184-20_PA	ATGGAAGACTTTGTGCGACAATGCTTCAATCCAATGATCGTCGAGCTTGCGGAAAAGGCAATGAAAGAGTATGGGGAAGATTCGAAAATCGAAACCAACAAGTTCGCTGCAATATGCACGCACTTGGAAGTCTGTTTCATGTATTCGGACTTCCATTTCATTGACGAACAGGGTGAATCAATTATTGTAGAATCTGGTGATCCAAATGCATTGCTGAAGCACCGATTTGAGATAATTGAAGGAAGAGACAGGACTATGGCCTGGACAGTAGTGAACAGTATCTGCAACACCACAGGGGTAGAGAAGCCTAAATTTCTTCCGGATTTATACGACTACAAAGAGAATCGATTCGTTGAAATTGGAGTGACAAGAAGGGAGGTCCACATATACTACCTAGAG…	PA
5184-15_PA.	------------------------------------------------------------------------------------------------------------------------------------------------------------------------------------------------------------------------AAGCACCGATTTGAGATAATTGAAGGAAGAGACAGGACTATGGCCTGGACAGTAGTGAACAGTATCTGCAACACCACAGGGGTAGAGAAGCCTAAATTTCTTCCGGATTTATACGACTACAAAGAGAATCGATTCGTTGAAATTGGAGTGACAAGAAGGGAGGTCCACATATACTACCTAGAG…	PA
5184-7_PA	---------------------------------------------------------------------------------------------------------------------------------------------------------------------------------------------------------------------------------------------------------------------------------------------------------------------------------------------------------------------------------------------------------------…	PA
5184-6_PA	------------------------------------------------------------------------------------------------------------------------------------------------------------------------------------------------------------------------------------------------------------------------------------------------------------------------------------------------------------------------------------------------------TACCTAGAG…	PA
5184-10_PA	-----------------------------------------------------------------------------------------------------------------------------------------------------------------------------------------------------------------------------------------AATTGAAGGAAGAGACAGGACTATGGCCTGGACAGTAGTGAACAGTATCTGCAACACCACAGGGGTAGAGAAGCCTAAATTTCTTCCGGATTTATACGACTACAAAGAGAATCGATTCGTTGAAATTGGAGTGACAAGAAGGGAGGTCCACATATACTACCTAGAG…	PA
5174-7_PA.	--------------------------------------------------------------------------------------------------------------------------------------------------------------------------------------TATTGTAGAATCTGGTGATCCAAATGCATTGCTGAAGCACCGATTTGAGATAATTGAAGGAAGAGACAGGACTATGGCCTGGACAGTAGTGAACAGTATCTGCAACACCACAGGGGTAGAGAAGCCTAAATTTCTTCCGGATTTATACGACTACAAAGAGAATCGATTCGTTGAAATTGGAGTGACAAGAAGGGAGGTCCACATATACTACCTAGAG…	PA
5184-4_PA	ATGGAAGACTTTGTGCGACAATGCTTCAATCCAATGATCGTCGAGCTTGCGGAAAAGGCAATGAAAGAGTATGGGGAAGATTCGAAAATCGAAACCAACAAGTTCGCTGCAATATGCACGCACTTGGAAGTCTGTTTCATGTATTCGGACTTCCATTTCATTGACGAACAGGGTGAATCAATTATTGTAGAATCTGGTGATCCAAATGCATTGCTGAAGCACCGATTTGAGATAATTGAAGGAAGAGACAGGACTATGGCCTGGACAGTAGTGAACAGTATCTGCAACACCACAGGGGTAGAGAAGCCTAAATTTCTTCCGGATTTATACGACTACAAAGAGAATCGATTCGTTGAAATTGGAGTGACAAGAAGGGAGGTCCACATATACTACCTAGAG…	PA
5184-5_PA	ATGGAAGACTTTGTGCGACAATGCTTCAATCCAATGATCGTCGAGCTTGCGGAAAAGGCAATGAAAGAGTATGGGGAAGATTCGAAAATCGAAACCAACAAGTTCGCTGCAATATGCACGCACTTGGAAGTCTGTTTCATGTATTCGGACTTCCATTTCATTGACGAACAGGGTGAATCAATTATTGTAGAATCTGGTGATCCAAATGCATTGCTGAAGCACCGATTTGAGATAATTGAAGGAAGAGACAGGACTATGGCCTGGACAGTAGTGAACAGTATCTGCAACACCACAGGGGTAGAGAAGCCTAAATTTCTTCCGGATTTATACGACTACAAAGAGAATCGATTCGTTGAAATTGGAGTGACAAGAAGGGAGGTCCACATATACTACCTAGAG…	PA
5184-12_PA	ATGGAAGACTTTGTGCGACAATGCTTCAATCCAATGATCGTCGAGCTTGCGGAAAAGGCAATGAAAGAGTATGGGGAAGATTCGAAAATCGAAACCAACAAGTTCGCTGCAATATGCACGCACTTGGAAGTCTGTTTCATGTATTCGGACTTCCATTTCATTGACGAACAGGGTGAATCAATTATTGTAGAATCTGGTGATCCAAATGCATTGCTGAAGCACCGATTTGAGATAATTGAAGGAAGAGACAGGACTATGGCCTGGACAGTAGTGAACAGTATCTGCAACACCACAGGGGTAGAGAAGCCTAAATTTCTTCCGGATTTATACGACTACAAAGAGAATCGATTCGTTGAAATTGGAGTGACAAGAAGGGAGGTCCACATATACTACCTAGAG…	PA
5184-9_PA	ATGGAAGACTTTGTGCGACAATGCTTCAATCCAATGATCGTCGAGCTTGCGGAAAAGGCAATGAAAGAGTATGGGGAAGATTCGAAAATCGAAACCAACAAGTTCGCTGCAATATGCACGCACTTGGAAGTCTGTTTCATGTATTCGGACTTCCATTTCATTGACGAACAGGGTGAATCAATTATTGTAGAATCTGGTGATCCAAATGCATTGCTGAAGCACCGATTTGAGATAATTGAAGGAAGAGACAGGACTATGGCCTGGACAGTAGTGAACAGTATCTGCAACACCACAGGGGTAGAGAAGCCTAAATTTCTTCCGGATTTATACGACTACAAAGAGAATCGATTCGTTGAAATTGGAGTGACAAGAAGGGAGGTCCACATATACTACCTAGAG…	PA
5184-2_PA	ATGGAAGACTTTGTGCGACAATGCTTCAATCCAATGATCGTCGAGCTTGCGGAAAAGGCAATGAAAGAGTATGGGGAAGATTCGAAAATCGAAACCAACAAGTTCGCTGCAATATGCACGCACTTGGAAGTCTGTTTCATGTATTCGGACTTCCATTTCATTGACGAACAGGGTGAATCAATTATTGTAGAATCTGGTGATCCAAATGCATTGCTGAAGCACCGATTTGAGATAATTGAAGGAAGAGACAGGACTATGGCCTGGACAGTAGTGAACAGTATCTGCAACACCACAGGGGTAGAGAAGCCTAAATTTCTTCCGGATTTATACGACTACAAAGAGAATCGATTCGTTGAAATTGGAGTGACAAGAAGGGAGGTCCACATATACTACCTAGAG…	PA
5184-24_PA	ATGGAAGACTTTGTGCGACAATGCTTCAATCCAATGATCGTCGAGCTTGCGGAAAAGGCAATGAAAGAGTATGGGGAAGATTCGAAAATCGAAACCAACAAGTTCGCTGCAATATGCACGCACTTGGAAGTCTGTTTCATGTATTCGGACTTCCATTTCATTGACGAACAGGGTGAATCAATTATTGTAGAATCTGGTGATCCAAATGCATTGCTGAAGCACCGATTTGAGATAATTGAAGGAAGAGACAGGACTATGGCCTGGACAGTAGTGAACAGTATCTGCAACACCACAGGGGTAGAGAAGCCTAAATTTCTTCCGGATTTATACGACTACAAAGAGAATCGATTCGTTGAAATTGGAGTGACAAGAAGGGAGGTCCACATATACTACCTAGAG…	PA
5174-11_PA	ATGGAAGACTTTGTGCGACAATGCTTCAATCCAATGATCGTCGAGCTTGCGGAAAAGGCAATGAAAGAGTATGGGGAAGATTCGAAAATCGAAACCAACAAGTTCGCTGCAATATGCACGCACTTGGAAGTCTGTTTCATGTATTCGGACTTCCATTTCATTGACGAACAGGGTGAATCAATTATTGTAGAATCTGGTGATCCAAATGCATTGCTGAAGCACCGATTTGAGATAATTGAAGGAAGAGACAGGACTATGGCCTGGACAGTAGTGAACAGTATCTGCAACACCACAGGGGTAGAGAAGCCTAAATTTCTTCCGGATTTATACGACTACAAAGAGAATCGATTCGTTGAAATTGGAGTGACAAGAAGGGAGGTCCACATATACTACCTAGAG…	PA
5184-17_PA	ATGGAAGACTTTGTGCGACAATGCTTCAATCCAATGATCGTCGAGCTTGCGGAAAAGGCAATGAAAGAGTATGGGGAAGATTCGAAAATCGAAACCAACAAGTTCGCTGCAATATGCACGCACTTGGAAGTCTGTTTCATGTATTCGGACTTCCATTTCATTGACGAACAGGGTGAATCAATTATTGTAGAATCTGGTGATCCAAATGCATTGCTGAAGCACCGATTTGAGATAATTGAAGGAAGAGACAGGACTATGGCCTGGACAGTAGTGAACAGTATCTGCAACACCACAGGGGTAGAGAAGCCTAAATTTCTTCCGGATTTATACGACTACAAAGAGAATCGATTCGTTGAAATTGGAGTGACAAGAAGGGAGGTCCACATATACTACCTAGAG…	PA
5184-14_PA	--------------------------------------------------------------------------------------------------------------------------------------------------------------------------------------------------------------------------------------------------------------------------------------------------------GGTAGAGAAGCCTAAATTTCTTCCGGATTTATACGACTACAAAGAGAATCGATTCGTTGAAATTGGAGTGACAAGAAGGGAGGTCCACATATACTACCTAGAG…	PA
4933-2_PA	------------------------------------------------------------------------------------------------------------------------------------------------------------------------------------ATTATTGTAGAATCTGGTGATCCAAATGCATTGCTGAAGCACCGATTTGAGATAATTGAAGGAAGAGACAGGACTATGGCCTGGACAGTAGTGAACAGTATCTGCAACACCACAGGGGTAGAGAAGCCTAAATTTCTTCCGGATTTATACGACTACAAAGAGAATCGATTCGTTGAAATTGGAGTGACAAGAAGGGAGGTCCACATATACTACCTAGAG…	PA
4933-31_PA	-----------------------------------------------------------------------------------------------------------------------------------------------------------------------------------------TGTAGAATCTGGTGATCCAAATGCATTGCTGAAGCACCGATTTGAGATAATTGAAGGAAGAGACAGGACTATGGCCTGGACAGTAGTGAACAGTATCTGCAACACCACAGGGGTAGAGAAGCCTAAATTTCTTCCGGATTTATACGACTACAAAGAGAATCGATTCGTTGAAATTGGAGTGACAAGAAGGGAGGTCCACATATACTACCTAGAG…	PA
4945-2_PA	ATGGAAGACTTTGTGCGACAATGCTTCAATCCAATGATCGTCGAGCTTGCGGAAAAGGCAATGAAAGAGTATGGGGAAGATTCGAAAATCGAAACCAACAAGTTCGCTGCAATATGCACGCACTTGGAAGTCTGTTTCATGTATTCGGACTTCCATTTCATTGACGAACAGGATGAATCAATTATTGTAGAATCTGGTGATCCAAATGCATTGCTGAAGCACCGATTTGAGATAATTGAAGGAAGAGACAGGACTATGGCCTGGACAGTAGTGAACAGTATCTGCAACACCACAGGGGTAGAGAAGCCTAAATTTCTTCCGGATTTATACGACTACAAAGAGAATCGATTCGTTGAAATTGGAGTGACAAGAAGGGAGGTCCACATATACTACCTAGAG…	PA
5166-22_PA	-----------------------------------------------------------------AGAGTATGGGGAAGATTCGAAAATCGAAACCAACAAGTTCGCTGCAATATGCACGCACTTGGAAGTCTGTTTCATGTATTCGGACTTCCATTTCATTGACGAACAGGGTGAATCAATTATTGTAGAATCTGGTGATCCAAATGCATTGCTGAAGCACCGATTTGAGATAATTGAAGGAAGAGACAGGACTATGGCCTGGACAGTAGTGAACAGTATCTGCAACACCACAGGGGTAGAGAAGCCTAAATTTCTTCCGGATTTATACGACTACAAAGAGAATCGATTCGTTGAAATTGGAGTGACAAGAAGGGAGGTCCACATATACTACCTAGAG…	PA
4933-21_PA	------------------------------------------------------------------------------------------------------------------------------------------------------------------------------------ATTATTGTAGAATCTGGTGATCCAAATGCATTGCTGAAGCACCGATTTGAGATAATTGAAGGAAGAGACAGGACTATGGCCTGGACAGTAGTGAACAGTATCTGCAACACCACAGGGGTAGAGAAGCCTAAATTTCTTCCGGATTTATACGACTACAAAGAGAATCGATTCGTTGAAATTGGAGTGACAAGAAGGGAGGTCCACATATACTACCTAGAG…	PA
4551-4_PA	---------------------------------------------------------------------------------------------------------------------------------------------------------------------------------------ATTGTAGAATCTGGTGATCCAAATGCATTGCTGAAGCACCGATTTGAGATAATTGAAGGAAGAGACAGGACTATGGCCTGGACAGTAGTGAACAGTATCTGCAACACCACAGGGGTAGAGAAGCCTAAATTTCTTCCGGATTTATACGACTACAAAGAGAATCGATTCGTTGAAATTGGAGTGACAAGAAGGGAGGTCCACATATACTACCTAGAG…	PA
4484-5_PA	---------------------------------------------------------------------------------------------------------------------------------------------------------------------------------TCAATTATTGTAGAATCTGGTGATCCAAATGCATTGCTGAAGCACCGATTTGAGA----TGAAGGAAGAGACAGGACTATGGCCTGGACAGTAGTGAACAGTATCTGCAACACCACAGGGGTAGAGAAGCCTAAATTTCTTCCGGATTTATACGACTACAAAGAGAATCGATTCGTTGAAATTGGAGTGACAAGAAGGGAGGTCCACATATACTACCTAGAG…	PA
5179-10_PA	---------------------------------------------------------------------------------------------------------------------------------------------------------------------------------------------------------------------------------------------------------------------------------------------------------------------------------------------------------------------------------------------------------------…	PA
4945-1_PA	---------------------------------------------------------------------------------------------------------------------------------------------------------------------------------------------------------------------------------------------------------------------------------------------------------------------------------------------------------------------------------------------------------------…	PA
5179-2_PA	ATGGAAGACTTTGTGCGACAATGCTTCAATCCAATGATCGTCGAGCTTGCGGAAAAGGCAATGAAAGAGTATGGGGAAGATTCGAAAATCGAAACCAACAAGTTCGCTGCAATATGCACGCACTTGGAAGTCTGTTTCATGTATTCGGACTTCCATTTCATTGACGAACAGGGTGAATCAATTATTGTAGAATCTGGTGATCCAAATGCATTGCTGAAGCACCGATTTGAGATAATTGAAGGAAGAGACAGGACTATGGCCTGGACAGTAGTGAACAGTATCTGCAACACCACAGGGGTAGAGAAGCCTAAATTTCTTCCGGATTTATACGACTACAAAGAGAATCGATTCGTTGAAATTGGAGTGACAAGAAGGGAGGTCCACATATACTACCTAGAG…	PA
4484-1_PA	ATGGAAGACTTTGTGCGACAATGCTTCAATCCAATGATCGTCGAGCTTGCGGAAAAGGCAATGAAAGAGTATGGGGAAGATTCGAAAATCGAAACCAACAAGTTCGCTGCAATATGCACGCACTTGGAAGTCTGTTTCATGTATTCGGACTTCCATTTCATTGACGAACAGGGTGAATCAATTATTGTAGAATCTGGTGATCCAAATGCATTGCTGAAGCACCGATTTGAGATAATTGAAGGAAGAGACAGGACTATGGCCTGGACAGTAGTGAACAGTATCTGCAACACCACAGGGGTAGAGAAGCCTAAATTTCTTCCGGATTTATACGACTACAAAGAGAATCGATTCGTTGAAATTGGAGTGACAAGAAGGGAGGTCCACATATACTACCTAGAG…	PA
5167-12_PA	ATGGAAGACTTTGTGCGACAATGCTTCAATCCAATGATCGTCGAGCTTGCGGAAAAGGCAATGAAAGAGTATGGGGAAGATTCGAAAATCGAAACCAACAAGTTCGCTGCAATATGCACGCACTTGGAAGTCTGTTTCATGTATTCGGACTTCCATTTCATTGACGAACAGGGTGAATCAATTATTGTAGAATCTGGTGATCCAAATGCATTGCTGAAGCACCGATTTGAGATAATTGAAGGAAGAGACAGGACTATGGCCTGGACAGTAGTGAACAGTATCTGCAACACCACAGGGGTAGAGAAGCCTAAATTTCTTCCGGATTTATACGACTACAAAGAGAATCGATTCGTTGAAATTGGAGTGACAAGAAGGGAGGTCCACATATACTACCTAGAG…	PA
4551-1_PA	ATGGAAGACTTTGTGCGACAATGCTTCAATCCAATGATCGTCGAGCTTGCGGAAAAGGCAATGAAAGAGTATGGGGAAGATTCGAAAATCGAAACCAACAAGTTCGCTGCAATATGCACGCACTTGGAAGTCTGTTTCATGTATTCGGACTTCCATTTCATTGACGAACAGGGTGAATCAATTATTGTAGAATCTGGTGATCCAAATGCATTGCTGAAGCACCGATTTGAGATAATTGAAGGAAGAGACAGGACTATGGCCTGGACAGTAGTGAACAGTATCTGCAACACCACAGGGGTAGAGAAGCCTAAATTTCTTCCGGATTTATACGACTACAAAGAGAATCGATTCGTTGAAATTGGAGTGACAAGAAGGGAGGTCCACATATACTACCTAGAG…	PA
4933-6_PA	ATGGAAGACTTTGTGCGACAATGCTTCAATCCAATGATCGTCGAGCTTGCGGAAAAGGCAATGAAAGAGTATGGGGAAGATTCGAAAATCGAAACCAACAAGTTCGCTGCAATATGCACGCACTTGGAAGTCTGTTTCATGTATTCGGACTTCCATTTCATTGACGAACAGGGTGAATCAATTATTGTAGAATCTGGTGATCCAAATGCATTGCTGAAGCACCGATTTGAGATAATTGAAGGAAGAGACAGGACTATGGCCTGGACAGTAGTGAACAGTATCTGCAACACCACAGGGGTAGAGAAGCCTAAATTTCTTCCGGATTTATACGACTACAAAGAGAATCGATTCGTTGAAATTGGAGTGACAAGAAGGGAGGTCCACATATACTACCTAGAG…	PA
5167-1_PA	ATGGAAGACTTTGTGCGACAATGCTTCAATCCAATGATCGTCGAGCTTGCGGAAAAGGCAATGAAAGAGTATGGGGAAGATTCGAAAATCGAAACCAACAAGTTCGCTGCAATATGCACGCACTTGGAAGTCTGTTTCATGTATTCGGACTTCCATTTCATTGACGAACAGGGTGAATCAATTATTGTAGAATCTGGTGATCCAAATGCATTGCTGAAGCACCGATTTGAGATAATTGAAGGAAGAGACAGGACTATGGCCTGGACAGTAGTGAACAGTATCTGCAACACCACAGGGGTAGAGAAGCCTAAATTTCTTCCGGATTTATACGACTACAAAGAGAATCGATTCGTTGAAATTGGAGTGACAAGAAGGGAGGTCCACATATACTACCTAGAG…	PA
4484-11_PA	ATGGAAGACTTTGTGCGACAATGCTTCAATCCAATGATCGTCGAGCTTGCGGAAAAGGCAATGAAAGAGTATGGGGAAGATTCGAAAATCGAAACCAACAAGTTCGCTGCAATATGCACGCACTTGGAAGTCTGTTTCATGTATTCGGACTTCCATTTCATTGACGAACAGGGTGAATCAATTATTGTAGAATCTGGTGATCCAAATGCATTGCTGAAGCACCGATTTGAGATAATTGAAGGAAGAGACAGGACTATGGCCTGGACAGTAGTGAACAGTATCTGCAACACCACAGGGGTAGAGAAGCCTAAATTTCTTCCGGATTTATACGACTACAAAGAGAATCGATTCGTTGAAATTGGAGTGACAAGAAGGGAGGTCCACATATACTACCTAGAG…	PA
4479-4_PA	ATGGAAGACTTTGTGCGACAATGCTTCAATCCAATGATCGTCGAGCTTGCGGAAAAGGCAATGAAAGAGTATGGGGAAGATTCGAAAATCGAAACCAACAAGTTCGCTGCAATATGCACGCACTTGGAAGTCTGTTTCATGTATTCGGACTTCCATTTCATTGACGAACAGGGTGAATCAATTATTGTAGAATCTGGTGATCCAAATGCATTGCTGAAGCACCGATTTGAGATAATTGAAGGAAGAGACAGGACTATGGCCTGGACAGTAGTGAACAGTATCTGCAACACCACAGGGGTAGAGAAGCCTAAATTTCTTCCGGATTTATACGACTACAAAGAGAATCGATTCGTTGAAATTGGAGTGACAAGAAGGGAGGTCCACATATACTACCTAGAG…	PA
5184-16_PA	ATGGAAGACTTTGTGCGACAATGCTTCAATCCAATGATCGTCGAGCTTGCGGAAAAGGCAATGAAAGAGTATGGGGAAGATTCGAAAATCGAAACCAACAAGTTCGCTGCAATATGCACGCACTTGGAAGTCTGTTTCATGTATTCGGACTTCCATTTCATTGACGAACAGGGTGAATCAATTATTGTAGAATCTGGTGATCCAAATGCATTGCTGAAGCACCGATTTGAGATAATTGAAGGAAGAGACAGGACTATGGCCTGGACAGTAGTGAACAGTATCTGCAACACCACAGGGGTAGAGAAGCCTAAATTTCTTCCGGATTTATACGACTACAAAGAGAATCGATTCGTTGAAATTGGAGTGACAAGAAGGGAGGTCCACATATACTACCTAGAG…	PA
4933-8_PA	ATGGAAGACTTTGTGCGACAATGCTTCAATCCAATGATCGTCGAGCTTGCGGAAAAGGCAATGAAAGAGTATGGGGAAGATTCGAAAATCGAAACCAACAAGTTCGCTGCAATATGCACGCACTTGGAAGTCTGTTTCATGTATTCGGACTTCCATTTCATTGACGAACAGGGTGAATCAATTATTGTAGAATCTGGTGATCCAAATGCATTGCTGAAGCACCGATTTGAGATAATTGAAGGAAGAGACAGGACTATGGCCTGGACAGTAGTGAACAGTATCTGCAACACCACAGGGGTAGAGAAGCCTAAATTTCTTCCGGATTTATACGACTACAAAGAGAATCGATTCGTTGAAATTGGAGTGACAAGAAGGGAGGTCCACATATACTACCTAGAG…	PA
4933-26_PA	ATGGAAGACTTTGTGCGACAATGCTTCAATCCAATGATCGTCGAGCTTGCGGAAAAGGCAATGAAAGAGTATGGGGAAGATTCGAAAATCGAAACCAACAAGTTCGCTGCAATATGCACGCACTTGGAAGTCTGTTTCATGTATTCGGACTTCCATTTCATTGACGAACAGGGTGAATCAATTATTGTAGAATCTGGTGATCCAAATGCATTGCTGAAGCACCGATTTGAGATAATTGAAGGAAGAGACAGGACTATGGCCTGGACAGTAGTGAACAGTATCTGCAACACCACAGGGGTAGAGAAGCCTAAATTTCTTCCGGATTTATACGACTACAAAGAGAATCGATTCGTTGAAATTGGAGTGACAAGAAGGGAGGTCCACATATACTACCTAGAG…	PA
4933-7_PA	ATGGAAGACTTTGTGCGACAATGCTTCAATCCAATGATCGTCGAGCTTGCGGAAAAGGCAATGAAAGAGTATGGGGAAGATTCGAAAATCGAAACCAACAAGTTCGCTGCAATATGCACGCACTTGGAAGTCTGTTTCATGTATTCGGACTTCCATTTCATTGACGAACAGGGTGAATCAATTATTGTAGAATCTGGTGATCCAAATGCATTGCTGAAGCACCGATTTGAGATAATTGAAGGAAGAGACAGGACTATGGCCTGGACAGTAGTGAACAGTATCTGCAACACCACAGGGGTAGAGAAGCCTAAATTTCTTCCGGATTTATACGACTACAAAGAGAATCGATTCGTTGAAATTGGAGTGACAAGAAGGGAGGTCCACATATACTACCTAGAG…	PA
4484-9_PA	ATGGAAGACTTTGTGCGACAATGCTTCAATCCAATGATCGTCGAGCTTGCGGAAAAGGCAATGAAAGAGTATGGGGAAGATTCGAAAATCGAAACCAACAAGTTCGCTGCAATATGCACGCACTTGGAAGTCTGTTTCATGTATTCGGACTTCCATTTCATTGACGAACAGGGTGAATCAATTATTGTAGAATCTGGTGATCCAAATGCATTGCTGAAGCACCGATTTGAGATAATTGAAGGAAGAGACAGGACTATGGCCTGGACAGTAGTGAACAGTATCTGCAACACCACAGGGGTAGAGAAGCCTAAATTTCTTCCGGATTTATACGACTACAAAGAGAATCGATTCGTTGAAATTGGAGTGACAAGAAGGGAGGTCCACATATACTACCTAGAG…	PA
4551-10_PA	ATGGAAGACTTTGTGCGACAATGCTTCAATCCAATGATCGTCGAGCTTGCGGAAAAGGCAATGAAAGAGTATGGGGAAGATTCGAAAATCGAAACCAACAAGTTCGCTGCAATATGCACGCACTTGGAAGTCTGTTTCATGTATTCGGACTTCCATTTCATTGACGAACAGGGTGAATCAATTATTGTAGAATCTGGTGATCCAAATGCATTGCTGAAGCACCGATTTGAGATAATTGAAGGAAGAGACAGGACTATGGCCTGGACAGTAGTGAACAGTATCTGCAACACCACAGGGGTAGAGAAGCCTAAATTTCTTCCGGATTTATACGACTACAAAGAGAATCGATTCGTTGAAATTGGAGTGACAAGAAGGGAGGTCCACATATACTACCTAGAG…	PA
5184-1_PA	ATGGAAGACTTTGTGCGACAATGCTTCAATCCAATGATCGTCGAGCTTGCGGAAAAGGCAATGAAAGAGTATGGGGAAGATTCGAAAATCGAAACCAACAAGTTCGCTGCAATATGCACGCACTTGGAAGTCTGTTTCATGTATTCGGACTTCCATTTCATTGACGAACAGGGTGAATCAATTATTGTAGAATCTGGTGATCCAAATGCATTGCTGAAGCACCGATTTGAGATAATTGAAGGAAGAGACAGGACTATGGCCTGGACAGTAGTGAACAGTATCTGCAACACCACAGGGGTAGAGAAGCCTAAATTTCTTCCGGATTTATACGACTACAAAGAGAATCGATTCGTTGAAATTGGAGTGACAAGAAGGGAGGTCCACATATACTACCTAGAG…	PA
4551-6_PA	ATGGAAGACTTTGTGCGACAATGCTTCAATCCAATGATCGTCGAGCTTGCGGAAAAGGCAATGAAAGAGTATGGGGAAGATTCGAAAATCGAAACCAACAAGTTCGCTGCAATATGCACGCACTTGGAAGTCTGTTTCATGTATTCGGACTTCCATTTCATTGACGAACAGGGTGAATCAATTATTGTAGAATCTGGTGATCCAAATGCATTGCTGAAGCACCGATTTGAGATAATTGAAGGAAGAGACAGGACTATGGCCTGGACAGTAGTGAACAGTATCTGCAACACCACAGGGGTAGAGAAGCCTAAATTTCTTCCGGATTTATACGACTACAAAGAGAATCGATTCGTTGAAATTGGAGTGACAAGAAGGGAGGTCCACATATACTACCTAGAG…	PA
4933-28_PA	ATGGAAGACTTTGTGCGACAATGCTTCAATCCAATGATCGTCGAGCTTGCGGAAAAGGCAATGAAAGAGTATGGGGAAGATTCGAAAATCGAAACCAACAAGTTCGCTGCAATATGCACGCACTTGGAAGTCTGTTTCATGTATTCGGACTTCCATTTCATTGACGAACAGGGTGAATCAATTATTGTAGAATCTGGTGATCCAAATGCATTGCTGAAGCACCGATTTGAGATAATTGAAGGAAGAGACAGGACTATGGCCTGGACAGTAGTGAACAGTATCTGCAACACCACAGGGGTAGAGAAGCCTAAATTTCTTCCGGATTTATACGACTACAAAGAGAATCGATTCGTTGAAATTGGAGTGACAAGAAGGGAGGTCCACATATACTACCTAGAG…	PA
5179-12_PA	ATGGAAGACTTTGTGCGACAATGCTTCAATCCAATGATCGTCGAGCTTGCGGAAAAGGCAATGAAAGAGTATGGGGAAGATTCGAAAATCGAAACCAACAAGTTCGCTGCAATATGCACGCACTTGGAAGTCTGTTTCATGTATTCGGACTTCCATTTCATTGACGAACAGGGTGAATCAATTATTGTAGAATCTGGTGATCCAAATGCATTGCTGAAGCACCGATTTGAGATAATTGAAGGAAGAGACAGGACTATGGCCTGGACAGTAGTGAACAGTATCTGCAACACCACAGGGGTAGAGAAGCCTAAATTTCTTCCGGATTTATACGACTACAAAGAGAATCGATTCGTTGAAATTGGAGTGACAAGAAGGGAGGTCCACATATACTACCTAGAG…	PA
4933-39_PA	ATGGAAGACTTTGTGCGACAATGCTTCAATCCAATGATCGTCGAGCTTGCGGAAAAGGCAATGAAAGAGTATGGGGAAGATTCGAAAATCGAAACCAACAAGTTCGCTGCAATATGCACGCACTTGGAAGTCTGTTTCATGTATTCGGACTTCCATTTCATTGACGAACAGGGTGAATCAATTATTGTAGAATCTGGTGATCCAAATGCATTGCTGAAGCACCGATTTGAGATAATTGAAGGAAGAGACAGGACTATGGCCTGGACAGTAGTGAACAGTATCTGCAACACCACAGGGGTAGAGAAGCCTAAATTTCTTCCGGATTTATACGACTACAAAGAGAATCGATTCGTTGAAATTGGAGTGACAAGAAGGGAGGTCCACATATACTACCTAGAG…	PA
4484-13_PA	ATGGAAGACTTTGTGCGACAATGCTTCAATCCAATGATCGTCGAGCTTGCGGAAAAGGCAATGAAAGAGTATGGGGAAGATTCGAAAATCGAAACCAACAAGTTCGCTGCAATATGCACGCACTTGGAAGTCTGTTTCATGTATTCGGACTTCCATTTCATTGACGAACAGGGTGAATCAATTATTGTAGAATCTGGTGATCCAAATGCATTGCTGAAGCACCGATTTGAGATAATTGAAGGAAGAGACAGGACTATGGCCTGGACAGTAGTGAACAGTATCTGCAACACCACAGGGGTAGAGAAGCCTAAATTTCTTCCGGATTTATACGACTACAAAGAGAATCGATTCGTTGAAATTGGAGTGACAAGAAGGGAGGTCCACATATACTACCTAGAG…	PA
4551-16_PA	ATGGAAGACTTTGTGCGACAATGCTTCAATCCAATGATCGTCGAGCTTGCGGAAAAGGCAATGAAAGAGTATGGGGAAGATTCGAAAATCGAAACCAACAAGTTCGCTGCAATATGCACGCACTTGGAAGTCTGTTTCATGTATTCGGACTTCCATTTCATTGACGAACAGGGTGAATCAATTATTGTAGAATCTGGTGATCCAAATGCATTGCTGAAGCACCGATTTGAGATAATTGAAGGAAGAGACAGGACTATGGCCTGGACAGTAGTGAACAGTATCTGCAACACCACAGGGGTAGAGAAGCCTAAATTTCTTCCGGATTTATACGACTACAAAGAGAATCGATTCGTTGAAATTGGAGTGACAAGAAGGGAGGTCCACATATACTACCTAGAG…	PA
5167-10_PA	ATGGAAGACTTTGTGCGACAATGCTTCAATCCAATGATCGTCGAGCTTGCGGAAAAGGCAATGAAAGAGTATGGGGAAGATTCGAAAATCGAAACCAACAAGTTCGCTGCAATATGCACGCACTTGGAAGTCTGTTTCATGTATTCGGACTTCCATTTCATTGACGAACAGGGTGAATCAATTATTGTAGAATCTGGTGATCCAAATGCATTGCTGAAGCACCGATTTGAGATAATTGAAGGAAGAGACAGGACTATGGCCTGGACAGTAGTGAACAGTATCTGCAACACCACAGGGGTAGAGAAGCCTAAATTTCTTCCGGATTTATACGACTACAAAGAGAATCGATTCGTTGAAATTGGAGTGACAAGAAGGGAGGTCCACATATACTACCTAGAG…	PA
5184-3_PA	ATGGAAGACTTTGTGCGACAATGCTTCAATCCAATGATCGTCGAGCTTGCGGAAAAGGCAATGAAAGAGTATGGGGAAGATTCGAAAATCGAAACCAACAAGTTCGCTGCAATATGCACGCACTTGGAAGTCTGTTTCATGTATTCGGACTTCCATTTCATTGACGAACAGGGTGAATCAATTATTGTAGAATCTGGTGATCCAAATGCATTGCTGAAGCACCGATTTGAGATAATTGAAGGAAGAGACAGGACTATGGCCTGGACAGTAGTGAACAGTATCTGCAACACCACAGGGGTAGAGAAGCCTAAATTTCTTCCGGATTTATACGACTACAAAGAGAATCGATTCGTTGAAATTGGAGTGACAAGAAGGGAGGTCCACATATACTACCTAGAG…	PA
4479-14_PA	ATGGAAGACTTTGTGCGACAATGCTTCAATCCAATGATCGTCGAGCTTGCGGAAAAGGCAATGAAAGAGTATGGGGAAGATTCGAAAATCGAAACCAACAAGTTCGCTGCAATATGCACGCACTTGGAAGTCTGTTTCATGTATTCGGACTTCCATTTCATTGACGAACAGGGTGAATCAATTATTGTAGAATCTGGTGATCCAAATGCATTGCTGAAGCACCGATTTGAGATAATTGAAGGAAGAGACAGGACTATGGCCTGGACAGTAGTGAACAGTATCTGCAACACCACAGGGGTAGAGAAGCCTAAATTTCTTCCGGATTTATACGACTACAAAGAGAATCGATTCGTTGAAATTGGAGTGACAAGAAGGGAGGTCCACATATACTACCTAGAG…	PA
4551-2_PA	ATGGAAGACTTTGTGCGACAATGCTTCAATCCAATGATCGTCGAGCTTGCGGAAAAGGCAATGAAAGAGTATGGGGAAGATTCGAAAATCGAAACCAACAAGTTCGCTGCAATATGCACGCACTTGGAAGTCTGTTTCATGTATTCGGACTTCCATTTCATTGACGAACAGGGTGAATCAATTATTGTAGAATCTGGTGATCCAAATGCATTGCTGAAGCACCGATTTGAGATAATTGAAGGAAGAGACAGGACTATGGCCTGGACAGTAGTGAACAGTATCTGCAACACCACAGGGGTAGAGAAGCCTAAATTTCTTCCGGATTTATACGACTACAAAGAGAATCGATTCGTTGAAATTGGAGTGACAAGAAGGGAGGTCCACATATACTACCTAGAG…	PA
4490-6_PA	ATGGAAGACTTTGTGCGACAATGCTTCAATCCAATGATCGTCGAGCTTGCGGAAAAGGCAATGAAAGAGTATGGGGAAGATTCGAAAATCGAAACCAACAAGTTCGCTGCAATATGCACGCACTTGGAAGTCTGTTTCATGTATTCGGACTTCCATTTCATTGACGAACAGGGTGAATCAATTATTGTAGAATCTGGTGATCCAAATGCATTGCTGAAGCACCGATTTGAGATAATTGAAGGAAGAGACAGGACTATGGCCTGGACAGTAGTGAACAGTATCTGCAACACCACAGGGGTAGAGAAGCCTAAATTTCTTCCGGATTTATACGACTACAAAGAGAATCGATTCGTTGAAATTGGAGTGACAAGAAGGGAGGTCCACATATACTACCTAGAG…	PA
5167-5_PA	ATGGAAGACTTTGTGCGACAATGCTTCAATCCAATGATCGTCGAGCTTGCGGAAAAGGCAATGAAAGAGTATGGGGAAGATTCGAAAATCGAAACCAACAAGTTCGCTGCAATATGCACGCACTTGGAAGTCTGTTTCATGTATTCGGACTTCCATTTCATTGACGAACAGGGTGAATCAATTATTGTAGAATCTGGTGATCCAAATGCATTGCTGAAGCACCGATTTGAGATAATTGAAGGAAGAGACAGGACTATGGCCTGGACAGTAGTGAACAGTATCTGCAACACCACAGGGGTAGAGAAGCCTAAATTTCTTCCGGATTTATACGACTACAAAGAGAATCGATTCGTTGAAATTGGAGTGACAAGAAGGGAGGTCCACATATACTACCTAGAG…	PA
5167-11_PA	ATGGAAGACTTTGTGCGACAATGCTTCAATCCAATGATCGTCGAGCTTGCGGAAAAGGCAATGAAAGAGTATGGGGAAGATTCGAAAATCGAAACCAACAAGTTCGCTGCAATATGCACGCACTTGGAAGTCTGTTTCATGTATTCGGACTTCCATTTCATTGACGAACAGGGTGAATCAATTATTGTAGAATCTGGTGATCCAAATGCATTGCTGAAGCACCGATTTGAGATAATTGAAGGAAGAGACAGGACTATGGCCTGGACAGTAGTGAACAGTATCTGCAACACCACAGGGGTAGAGAAGCCTAAATTTCTTCCGGATTTATACGACTACAAAGAGAATCGATTCGTTGAAATTGGAGTGACAAGAAGGGAGGTCCACATATACTACCTAGAG…	PA
4551-17_PA	ATGGAAGACTTTGTGCGACAATGCTTCAATCCAATGATCGTCGAGCTTGCGGAAAAGGCAATGAAAGAGTATGGGGAAGATTCGAAAATCGAAACCAACAAGTTCGCTGCAATATGCACGCACTTGGAAGTCTGTTTCATGTATTCGGACTTCCATTTCATTGACGAACAGGGTGAATCAATTATTGTAGAATCTGGTGATCCAAATGCATTGCTGAAGCACCGATTTGAGATAATTGAAGGAAGAGACAGGACTATGGCCTGGACAGTAGTGAACAGTATCTGCAACACCACAGGGGTAGAGAAGCCTAAATTTCTTCCGGATTTATACGACTACAAAGAGAATCGATTCGTTGAAATTGGAGTGACAAGAAGGGAGGTCCACATATACTACCTAGAG…	PA
4933-13_PA	ATGGAAGACTTTGTGCGACAATGCTTCAATCCAATGATCGTCGAGCTTGCGGAAAAGGCAATGAAAGAGTATGGGGAAGATTCGAAAATCGAAACCAACAAGTTCGCTGCAATATGCACGCACTTGGAAGTCTGTTTCATGTATTCGGACTTCCATTTCATTGACGAACAGGGTGAATCAATTATTGTAGAATCTGGTGATCCAAATGCATTGCTGAAGCACCGATTTGAGATAATTGAAGGAAGAGACAGGACTATGGCCTGGACAGTAGTGAACAGTATCTGCAACACCACAGGGGTAGAGAAGCCTAAATTTCTTCCGGATTTATACGACTACAAAGAGAATCGATTCGTTGAAATTGGAGTGACAAGAAGGGAGGTCCACATATACTACCTAGAG…	PA
4933-33_PA	ATGGAAGACTTTGTGCGACAATGCTTCAATCCAATGATCGTCGAGCTTGCGGAAAAGGCAATGAAAGAGTATGGGGAAGATTCGAAAATCGAAACCAACAAGTTCGCTGCAATATGCACGCACTTGGAAGTCTGTTTCATGTATTCGGACTTCCATTTCATTGACGAACAGGGTGAATCAATTATTGTAGAATCTGGTGATCCAAATGCATTGCTGAAGCACCGATTTGAGATAATTGAAGGAAGAGACAGGACTATGGCCTGGACAGTAGTGAACAGTATCTGCAACACCACAGGGGTAGAGAAGCCTAAATTTCTTCCGGATTTATACGACTACAAAGAGAATCGATTCGTTGAAATTGGAGTGACAAGAAGGGAGGTCCACATATACTACCTAGAG…	PA
4484-14_PA	ATGGAAGACTTTGTGCGACAATGCTTCAATCCAATGATCGTCGAGCTTGCGGAAAAGGCAATGAAAGAGTATGGGGAAGATTCGAAAATCGAAACCAACAAGTTCGCTGCAATATGCACGCACTTGGAAGTCTGTTTCATGTATTCGGACTTCCATTTCATTGACGAACAGGGTGAATCAATTATTGTAGAATCTGGTGATCCAAATGCATTGCTGAAGCACCGATTTGAGATAATTGAAGGAAGAGACAGGACTATGGCCTGGACAGTAGTGAACAGTATCTGCAACACCACAGGGGTAGAGAAGCCTAAATTTCTTCCGGATTTATACGACTACAAAGAGAATCGATTCGTTGAAATTGGAGTGACAAGAAGGGAGGTCCACATATACTACCTAGAG…	PA
5179-6_PA	ATGGAAGACTTTGTGCGACAATGCTTCAATCCAATGATCGTCGAGCTTGCGGAAAAGGCAATGAAAGAGTATGGGGAAGATTCGAAAATCGAAACCAACAAGTTCGCTGCAATATGCACGCACTTGGAAGTCTGTTTCATGTATTCGGACTTCCATTTCATTGACGAACAGGGTGAATCAATTATTGTAGAATCTGGTGATCCAAATGCATTGCTGAAGCACCGATTTGAGATAATTGAAGGAAGAGACAGGACTATGGCCTGGACAGTAGTGAACAGTATCTGCAACACCACAGGGGTAGAGAAGCCTAAATTTCTTCCGGATTTATACGACTACAAAGAGAATCGATTCGTTGAAATTGGAGTGACAAGAAGGGAGGTCCACATATACTACCTAGAG…	PA
4471-1_PA	ATGGAAGACTTTGTGCGACAATGCTTCAATCCAATGATCGTCGAGCTTGCGGAAAAGGCAATGAAAGAGTATGGGGAAGATTCGAAAATCGAAACCAACAAGTTCGCTGCAATATGCACGCACTTGGAAGTCTGTTTCATGTATTCGGACTTCCATTTCATTGACGAACAGGGTGAATCAATTATTGTAGAATCTGGTGATCCAAATGCATTGCTGAAGCACCGATTTGAGATAATTGAAGGAAGAGACAGGACTATGGCCTGGACAGTAGTGAACAGTATCTGCAACACCACAGGGGTAGAGAAGCCTAAATTTCTTCCGGATTTATACGACTACAAAGAGAATCGATTCGTTGAAATTGGAGTGACAAGAAGGGAGGTCCACATATACTACCTAGAG…	PA
4479-17_PA	ATGGAAGACTTTGTGCGACAATGCTTCAATCCAATGATCGTCGAGCTTGCGGAAAAGGCAATGAAAGAGTATGGGGAAGATTCGAAAATCGAAACCAACAAGTTCGCTGCAATATGCACGCACTTGGAAGTCTGTTTCATGTATTCGGACTTCCATTTCATTGACGAACAGGGTGAATCAATTATTGTAGAATCTGGTGATCCAAATGCATTGCTGAAGCACCGATTTGAGATAATTGAAGGAAGAGACAGGACTATGGCCTGGACAGTAGTGAACAGTATCTGCAACACCACAGGGGTAGAGAAGCCTAAATTTCTTCCGGATTTATACGACTACAAAGAGAATCGATTCGTTGAAATTGGAGTGACAAGAAGGGAGGTCCACATATACTACCTAGAG…	PA
4933-32_PA	ATGGAAGACTTTGTGCGACAATGCTTCAATCCAATGATCGTCGAGCTTGCGGAAAAGGCAATGAAAGAGTATGGGGAAGATTCGAAAATCGAAACCAACAAGTTCGCTGCAATATGCACGCACTTGGAAGTCTGTTTCATGTATTCGGACTTCCATTTCATTGACGAACAGGGTGAATCAATTATTGTAGAATCTGGTGATCCAAATGCATTGCTGAAGCACCGATTTGAGATAATTGAAGGAAGAGACAGGACTATGGCCTGGACAGTAGTGAACAGTATCTGCAACACCACAGGGGTAGAGAAGCCTAAATTTCTTCCGGATTTATACGACTACAAAGAGAATCGATTCGTTGAAATTGGAGTGACAAGAAGGGAGGTCCACATATACTACCTAGAG…	PA
4484-12_PA	ATGGAAGACTTTGTGCGACAATGCTTCAATCCAATGATCGTCGAGCTTGCGGAAAAGGCAATGAAAGAGTATGGGGAAGATTCGAAAATCGAAACCAACAAGTTCGCTGCAATATGCACGCACTTGGAAGTCTGTTTCATGTATTCGGACTTCCATTTCATTGACGAACAGGGTGAATCAATTATTGTAGAATCTGGTGATCCAAATGCATTGCTGAAGCACCGATTTGAGATAATTGAAGGAAGAGACAGGACTATGGCCTGGACAGTAGTGAACAGTATCTGCAACACCACAGGGGTAGAGAAGCCTAAATTTCTTCCGGATTTATACGACTACAAAGAGAATCGATTCGTTGAAATTGGAGTGACAAGAAGGGAGGTCCACATATACTACCTAGAG…	PA
5167-3_PA	ATGGAAGACTTTGTGCGACAATGCTTCAATCCAATGATCGTCGAGCTTGCGGAAAAGGCAATGAAAGAGTATGGGGAAGATTCGAAAATCGAAACCAACAAGTTCGCTGCAATATGCACGCACTTGGAAGTCTGTTTCATGTATTCGGACTTCCATTTCATTGACGAACAGGGTGAATCAATTATTGTAGAATCTGGTGATCCAAATGCATTGCTGAAGCACCGATTTGAGATAATTGAAGGAAGAGACAGGACTATGGCCTGGACAGTAGTGAACAGTATCTGCAACACCACAGGGGTAGAGAAGCCTAAATTTCTTCCGGATTTATACGACTACAAAGAGAATCGATTCGTTGAAATTGGAGTGACAAGAAGGGAGGTCCACATATACTACCTAGAG…	PA
5179-5_PA	ATGGAAGACTTTGTGCGACAATGCTTCAATCCAATGATCGTCGAGCTTGCGGAAAAGGCAATGAAAGAGTATGGGGAAGATTCGAAAATCGAAACCAACAAGTTCGCTGCAATATGCACGCACTTGGAAGTCTGTTTCATGTATTCGGACTTCCATTTCATTGACGAACAGGGTGAATCAATTATTGTAGAATCTGGTGATCCAAATGCATTGCTGAAGCACCGATTTGAGATAATTGAAGGAAGAGACAGGACTATGGCCTGGACAGTAGTGAACAGTATCTGCAACACCACAGGGGTAGAGAAGCCTAAATTTCTTCCGGATTTATACGACTACAAAGAGAATCGATTCGTTGAAATTGGAGTGACAAGAAGGGAGGTCCACATATACTACCTAGAG…	PA
5179-9_PA	ATGGAAGACTTTGTGCGACAATGCTTCAATCCAATGATCGTCGAGCTTGCGGAAAAGGCAATGAAAGAGTATGGGGAAGATTCGAAAATCGAAACCAACAAGTTCGCTGCAATATGCACGCACTTGGAAGTCTGTTTCATGTATTCGGACTTCCATTTCATTGACGAACAGGGTGAATCAATTATTGTAGAATCTGGTGATCCAAATGCATTGCTGAAGCACCGATTTGAGATAATTGAAGGAAGAGACAGGACTATGGCCTGGACAGTAGTGAACAGTATCTGCAACACCACAGGGGTAGAGAAGCCTAAATTTCTTCCGGATTTATACGACTACAAAGAGAATCGATTCGTTGAAATTGGAGTGACAAGAAGGGAGGTCCACATATACTACCTAGAG…	PA
4551-12_PA	ATGGAAGACTTTGTGCGACAATGCTTCAATCCAATGATCGTCGAGCTTGCGGAAAAGGCAATGAAAGAGTATGGGGAAGATTCGAAAATCGAAACCAACAAGTTCGCTGCAATATGCACGCACTTGGAAGTCTGTTTCATGTATTCGGACTTCCATTTCATTGACGAACAGGGTGAATCAATTATTGTAGAATCTGGTGATCCAAATGCATTGCTGAAGCACCGATTTGAGATAATTGAAGGAAGAGACAGGACTATGGCCTGGACAGTAGTGAACAGTATCTGCAACACCACAGGGGTAGAGAAGCCTAAATTTCTTCCGGATTTATACGACTACAAAGAGAATCGATTCGTTGAAATTGGAGTGACAAGAAGGGAGGTCCACATATACTACCTAGAG…	PA
5184-13_PA	ATGGAAGACTTTGTGCGACAATGCTTCAATCCAATGATCGTCGAGCTTGCGGAAAAGGCAATGAAAGAGTATGGGGAAGATTCGAAAATCGAAACCAACAAGTTCGCTGCAATATGCACGCACTTGGAAGTCTGTTTCATGTATTCGGACTTCCATTTCATTGACGAACAGGGTGAATCAATTATTGTAGAATCTGGTGATCCAAATGCATTGCTGAAGCACCGATTTGAGATAATTGAAGGAAGAGACAGGACTATGGCCTGGACAGTAGTGAACAGTATCTGCAACACCACAGGGGTAGAGAAGCCTAAATTTCTTCCGGATTTATACGACTACAAAGAGAATCGATTCGTTGAAATTGGAGTGACAAGAAGGGAGGTCCACATATACTACCTAGAG…	PA
4490-8_PA	ATGGAAGACTTTGTGCGACAATGCTTCAATCCAATGATCGTCGAGCTTGCGGAAAAGGCAATGAAAGAGTATGGGGAAGATTCGAAAATCGAAACCAACAAGTTCGCTGCAATATGCACGCACTTGGAAGTCTGTTTCATGTATTCGGACTTCCATTTCATTGACGAACAGGGTGAATCAATTATTGTAGAATCTGGTGATCCAAATGCATTGCTGAAGCACCGATTTGAGATAATTGAAGGAAGAGACAGGACTATGGCCTGGACAGTAGTGAACAGTATCTGCAACACCACAGGGGTAGAGAAGCCTAAATTTCTTCCGGATTTATACGACTACAAAGAGAATCGATTCGTTGAAATTGGAGTGACAAGAAGGGAGGTCCACATATACTACCTAGAG…	PA
4933-4_PA	ATGGAAGACTTTGTGCGACAATGCTTCAATCCAATGATCGTCGAGCTTGCGGAAAAGGCAATGAAAGAGTATGGGGAAGATTCGAAAATCGAAACCAACAAGTTCGCTGCAATATGCACGCACTTGGAAGTCTGTTTCATGTATTCGGACTTCCATTTCATTGACGAACAGGGTGAATCAATTATTGTAGAATCTGGTGATCCAAATGCATTGCTGAAGCACCGATTTGAGATAATTGAAGGAAGAGACAGGACTATGGCCTGGACAGTAGTGAACAGTATCTGCAACACCACAGGGGTAGAGAAGCCTAAATTTCTTCCGGATTTATACGACTACAAAGAGAATCGATTCGTTGAAATTGGAGTGACAAGAAGGGAGGTCCACATATACTACCTAGAG…	PA
4933-9_PA	ATGGAAGACTTTGTGCGACAATGCTTCAATCCAATGATCGTCGAGCTTGCGGAAAAGGCAATGAAAGAGTATGGGGAAGATTCGAAAATCGAAACCAACAAGTTCGCTGCAATATGCACGCACTTGGAAGTCTGTTTCATGTATTCGGACTTCCATTTCATTGACGAACAGGGTGAATCAATTATTGTAGAATCTGGTGATCCAAATGCATTGCTGAAGCACCGATTTGAGATAATTGAAGGAAGAGACAGGACTATGGCCTGGACAGTAGTGAACAGTATCTGCAACACCACAGGGGTAGAGAAGCCTAAATTTCTTCCGGATTTATACGACTACAAAGAGAATCGATTCGTTGAAATTGGAGTGACAAGAAGGGAGGTCCACATATACTACCTAGAG…	PA
5184-18_PA	ATGGAAGACTTTGTGCGACAATGCTTCAATCCAATGATCGTCGAGCTTGCGGAAAAGGCAATGAAAGAGTATGGGGAAGATTCGAAAATCGAAACCAACAAGTTCGCTGCAATATGCACGCACTTGGAAGTCTGTTTCATGTATTCGGACTTCCATTTCATTGACGAACAGGGTGAATCAATTATTGTAGAATCTGGTGATCCAAATGCATTGCTGAAGCACCGATTTGAGATAATTGAAGGAAGAGACAGGACTATGGCCTGGACAGTAGTGAACAGTATCTGCAACACCACAGGGGTAGAGAAGCCTAAATTTCTTCCGGATTTATACGACTACAAAGAGAATCGATTCGTTGAAATTGGAGTGACAAGAAGGGAGGTCCACATATACTACCTAGAG…	PA
4933-1_PA	ATGGAAGACTTTGTGCGACAATGCTTCAATCCAATGATCGTCGAGCTTGCGGAAAAGGCAATGAAAGAGTATGGGGAAGATTCGAAAATCGAAACCAACAAGTTCGCTGCAATATGCACGCACTTGGAAGTCTGTTTCATGTATTCGGACTTCCATTTCATTGACGAACAGGGTGAATCAATTATTGTAGAATCTGGTGATCCAAATGCATTGCTGAAGCACCGATTTGAGATAATTGAAGGAAGAGACAGGACTATGGCCTGGACAGTAGTGAACAGTATCTGCAACACCACAGGGGTAGAGAAGCCTAAATTTCTTCCGGATTTATACGACTACAAAGAGAATCGATTCGTTGAAATTGGAGTGACAAGAAGGGAGGTCCACATATACTACCTAGAG…	PA
4933-24_PA	ATGGAAGACTTTGTGCGACAATGCTTCAATCCAATGATCGTCGAGCTTGCGGAAAAGGCAATGAAAGAGTATGGGGAAGATTCGAAAATCGAAACCAACAAGTTCGCTGCAATATGCACGCACTTGGAAGTCTGTTTCATGTATTCGGACTTCCATTTCATTGACGAACAGGGTGAATCAATTATTGTAGAATCTGGTGATCCAAATGCATTGCTGAAGCACCGATTTGAGATAATTGAAGGAAGAGACAGGACTATGGCCTGGACAGTAGTGAACAGTATCTGCAACACCACAGGGGTAGAGAAGCCTAAATTTCTTCCGGATTTATACGACTACAAAGAGAATCGATTCGTTGAAATTGGAGTGACAAGAAGGGAGGTCCACATATACTACCTAGAG…	PA
4490-4_PA	ATGGAAGACTTTGTGCGACAATGCTTCAATCCAATGATCGTCGAGCTTGCGGAAAAGGCAATGAAAGAGTATGGGGAAGATTCGAAAATCGAAACCAACAAGTTCGCTGCAATATGCACGCACTTGGAAGTCTGTTTCATGTATTCGGACTTCCATTTCATTGACGAACAGGGTGAATCAATTATTGTAGAATCTGGTGATCCAAATGCATTGCTGAAGCACCGATTTGAGATAATTGAAGGAAGAGACAGGACTATGGCCTGGACAGTAGTGAACAGTATCTGCAACACCACAGGGGTAGAGAAGCCTAAATTTCTTCCGGATTTATACGACTACAAAGAGAATCGATTCGTTGAAATTGGAGTGACAAGAAGGGAGGTCCACATATACTACCTAGAG…	PA
4479-21_PA	ATGGAAGACTTTGTGCGACAATGCTTCAATCCAATGATCGTCGAGCTTGCGGAAAAGGCAATGAAAGAGTATGGGGAAGATTCGAAAATCGAAACCAACAAGTTCGCTGCAATATGCACGCACTTGGAAGTCTGTTTCATGTATTCGGACTTCCATTTCATTGACGAACAGGGTGAATCAATTATTGTAGAATCTGGTGATCCAAATGCATTGCTGAAGCACCGATTTGAGATAATTGAAGGAAGAGACAGGACTATGGCCTGGACAGTAGTGAACAGTATCTGCAACACCACAGGGGTAGAGAAGCCTAAATTTCTTCCGGATTTATACGACTACAAAGAGAATCGATTCGTTGAAATTGGAGTGACAAGAAGGGAGGTCCACATATACTACCTAGAG…	PA
5174-10_PA	ATGGAAGACTTTGTGCGACAATGCTTCAATCCAATGATCGTCGAGCTTGCGGAAAAGGCAATGAAAGAGTATGGGGAAGATTCGAAAATCGAAACCAACAAGTTCGCTGCAATATGCACGCACTTGGAAGTCTGTTTCATGTATTCGGACTTCCATTTCATTGACGAACAGGGTGAATCAATTATTGTAGAATCTGGTGATCCAAATGCATTGCTGAAGCACCGATTTGAGATAATTGAAGGAAGAGACAGGACTATGGCCTGGACAGTAGTGAACAGTATCTGCAACACCACAGGGGTAGAGAAGCCTAAATTTCTTCCGGATTTATACGACTACAAAGAGAATCGATTCGTTGAAATTGGAGTGACAAGAAGGGAGGTCCACATATACTACCTAGAG…	PA
5179-8_PA	ATGGAAGACTTTGTGCGACAATGCTTCAATCCAATGATCGTCGAGCTTGCGGAAAAGGCAATGAAAGAGTATGGGGAAGATTCGAAAATCGAAACCAACAAGTTCGCTGCAATATGCACGCACTTGGAAGTCTGTTTCATGTATTCGGACTTCCATTTCATTGACGAACAGGGTGAATCAATTATTGTAGAATCTGGTGATCCAAATGCATTGCTGAAGCACCGATTTGAGATAATTGAAGGAAGAGACAGGACTATGGCCTGGACAGTAGTGAACAGTATCTGCAACACCACAGGGGTAGAGAAGCCTAAATTTCTTCCGGATTTATACGACTACAAAGAGAATCGATTCGTTGAAATTGGAGTGACAAGAAGGGAGGTCCACATATACTACCTAGAG…	PA
4551-18_PA	ATGGAAGACTTTGTGCGACAATGCTTCAATCCAATGATCGTCGAGCTTGCGGAAAAGGCAATGAAAGAGTATGGGGAAGATTCGAAAATCGAAACCAACAAGTTCGCTGCAATATGCACGCACTTGGAAGTCTGTTTCATGTATTCGGACTTCCATTTCATTGACGAACAGGGTGAATCAATTATTGTAGAATCTGGTGATCCAAATGCATTGCTGAAGCACCGATTTGAGATAATTGAAGGAAGAGACAGGACTATGGCCTGGACAGTAGTGAACAGTATCTGCAACACCACAGGGGTAGAGAAGCCTAAATTTCTTCCGGATTTATACGACTACAAAGAGAATCGATTCGTTGAAATTGGAGTGACAAGAAGGGAGGTCCACATATACTACCTAGAG…	PA
4484-6_PA	ATGGAAGACTTTGTGCGACAATGCTTCAATCCAATGATCGTCGAGCTTGCGGAAAAGGCAATGAAAGAGTATGGGGAAGATTCGAAAATCGAAACCAACAAGTTCGCTGCAATATGCACGCACTTGGAAGTCTGTTTCATGTATTCGGACTTCCATTTCATTGACGAACAGGGTGAATCAATTATTGTAGAATCTGGTGATCCAAATGCATTGCTGAAGCACCGATTTGAGATAATTGAAGGAAGAGACAGGACTATGGCCTGGACAGTAGTGAACAGTATCTGCAACACCACAGGGGTAGAGAAGCCTAAATTTCTTCCGGATTTATACGACTACAAAGAGAATCGATTCGTTGAAATTGGAGTGACAAGAAGGGAGGTCCACATATACTACCTAGAG…	PA
4484-16_PA	ATGGAAGACTTTGTGCGACAATGCTTCAATCCAATGATCGTCGAGCTTGCGGAAAAGGCAATGAAAGAGTATGGGGAAGATTCGAAAATCGAAACCAACAAGTTCGCTGCAATATGCACGCACTTGGAAGTCTGTTTCATGTATTCGGACTTCCATTTCATTGACGAACAGGGTGAATCAATTATTGTAGAATCTGGTGATCCAAATGCATTGCTGAAGCACCGATTTGAGATAATTGAAGGAAGAGACAGGACTATGGCCTGGACAGTAGTGAACAGTATCTGCAACACCACAGGGGTAGAGAAGCCTAAATTTCTTCCGGATTTATACGACTACAAAGAGAATCGATTCGTTGAAATTGGAGTGACAAGAAGGGAGGTCCACATATACTACCTAGAG…	PA
4551-11_PA	ATGGAAGACTTTGTGCGACAATGCTTCAATCCAATGATCGTCGAGCTTGCGGAAAAGGCAATGAAAGAGTATGGGGAAGATTCGAAAATCGAAACCAACAAGTTCGCTGCAATATGCACGCACTTGGAAGTCTGTTTCATGTATTCGGACTTCCATTTCATTGACGAACAGGGTGAATCAATTATTGTAGAATCTGGTGATCCAAATGCATTGCTGAAGCACCGATTTGAGATAATTGAAGGAAGAGACAGGACTATGGCCTGGACAGTAGTGAACAGTATCTGCAACACCACAGGGGTAGAGAAGCCTAAATTTCTTCCGGATTTATACGACTACAAAGAGAATCGATTCGTTGAAATTGGAGTGACAAGAAGGGAGGTCCACATATACTACCTAGAG…	PA
4933-16_PA	ATGGAAGACTTTGTGCGACAATGCTTCAATCCAATGATCGTCGAGCTTGCGGAAAAGGCAATGAAAGAGTATGGGGAAGATTCGAAAATCGAAACCAACAAGTTCGCTGCAATATGCACGCACTTGGAAGTCTGTTTCATGTATTCGGACTTCCATTTCATTGACGAACAGGGTGAATCAATTATTGTAGAATCTGGTGATCCAAATGCATTGCTGAAGCACCGATTTGAGATAATTGAAGGAAGAGACAGGACTATGGCCTGGACAGTAGTGAACAGTATCTGCAACACCACAGGGGTAGAGAAGCCTAAATTTCTTCCGGATTTATACGACTACAAAGAGAATCGATTCGTTGAAATTGGAGTGACAAGAAGGGAGGTCCACATATACTACCTAGAG…	PA
5167-6_PA	ATGGAAGACTTTGTGCGACAATGCTTCAATCCAATGATCGTCGAGCTTGCGGAAAAGGCAATGAAAGAGTATGGGGAAGATTCGAAAATCGAAACCAACAAGTTCGCTGCAATATGCACGCACTTGGAAGTCTGTTTCATGTATTCGGACTTCCATTTCATTGACGAACAGGGTGAATCAATTATTGTAGAATCTGGTGATCCAAATGCATTGCTGAAGCACCGATTTGAGATAATTGAAGGAAGAGACAGGACTATGGCCTGGACAGTAGTGAACAGTATCTGCAACACCACAGGGGTAGAGAAGCCTAAATTTCTTCCGGATTTATACGACTACAAAGAGAATCGATTCGTTGAAATTGGAGTGACAAGAAGGGAGGTCCACATATACTACCTAGAG…	PA
5167-13_PA	ATGGAAGACTTTGTGCGACAATGCTTCAATCCAATGATCGTCGAGCTTGCGGAAAAGGCAATGAAAGAGTATGGGGAAGATTCGAAAATCGAAACCAACAAGTTCGCTGCAATATGCACGCACTTGGAAGTCTGTTTCATGTATTCGGACTTCCATTTCATTGACGAACAGGGTGAATCAATTATTGTAGAATCTGGTGATCCAAATGCATTGCTGAAGCACCGATTTGAGATAATTGAAGGAAGAGACAGGACTATGGCCTGGACAGTAGTGAACAGTATCTGCAACACCACAGGGGTAGAGAAGCCTAAATTTCTTCCGGATTTATACGACTACAAAGAGAATCGATTCGTTGAAATTGGAGTGACAAGAAGGGAGGTCCACATATACTACCTAGAG…	PA
5167-7_PA	ATGGAAGACTTTGTGCGACAATGCTTCAATCCAATGATCGTCGAGCTTGCGGAAAAGGCAATGAAAGAGTATGGGGAAGATTCGAAAATCGAAACCAACAAGTTCGCTGCAATATGCACGCACTTGGAAGTCTGTTTCATGTATTCGGACTTCCATTTCATTGACGAACAGGGTGAATCAATTATTGTAGAATCTGGTGATCCAAATGCATTGCTGAAGCACCGATTTGAGATAATTGAAGGAAGAGACAGGACTATGGCCTGGACAGTAGTGAACAGTATCTGCAACACCACAGGGGTAGAGAAGCCTAAATTTCTTCCGGATTTATACGACTACAAAGAGAATCGATTCGTTGAAATTGGAGTGACAAGAAGGGAGGTCCACATATACTACCTAGAG…	PA
4933-27_PA	ATGGAAGACTTTGTGCGACAATGCTTCAATCCAATGATCGTCGAGCTTGCGGAAAAGGCAATGAAAGAGTATGGGGAAGATTCGAAAATCGAAACCAACAAGTTCGCTGCAATATGCACGCACTTGGAAGTCTGTTTCATGTATTCGGACTTCCATTTCATTGACGAACAGGGTGAATCAATTATTGTAGAATCTGGTGATCCAAATGCATTGCTGAAGCACCGATTTGAGATAATTGAAGGAAGAGACAGGACTATGGCCTGGACAGTAGTGAACAGTATCTGCAACACCACAGGGGTAGAGAAGCCTAAATTTCTTCCGGATTTATACGACTACAAAGAGAATCGATTCGTTGAAATTGGAGTGACAAGAAGGGAGGTCCACATATACTACCTAGAG…	PA
4484-15_PA	ATGGAAGACTTTGTGCGACAATGCTTCAATCCAATGATCGTCGAGCTTGCGGAAAAGGCAATGAAAGAGTATGGGGAAGATTCGAAAATCGAAACCAACAAGTTCGCTGCAATATGCACGCACTTGGAAGTCTGTTTCATGTATTCGGACTTCCATTTCATTGACGAACAGGGTGAATCAATTATTGTAGAATCTGGTGATCCAAATGCATTGCTGAAGCACCGATTTGAGATAATTGAAGGAAGAGACAGGACTATGGCCTGGACAGTAGTGAACAGTATCTGCAACACCACAGGGGTAGAGAAGCCTAAATTTCTTCCGGATTTATACGACTACAAAGAGAATCGATTCGTTGAAATTGGAGTGACAAGAAGGGAGGTCCACATATACTACCTAGAG…	PA
4469-1_PA	ATGGAAGACTTTGTGCGACAATGCTTCAATCCAATGATCGTCGAGCTTGCGGAAAAGGCAATGAAAGAGTATGGGGAAGATTCGAAAATCGAAACCAACAAGTTCGCTGCAATATGCACGCACTTGGAAGTCTGTTTCATGTATTCGGACTTCCATTTCATTGACGAACAGGGTGAATCAATTATTGTAGAATCTGGTGATCCAAATGCATTGCTGAAGCACCGATTTGAGATAATTGAAGGAAGAGACAGGACTATGGCCTGGACAGTAGTGAACAGTATCTGCAACACCACAGGGGTAGAGAAGCCTAAATTTCTTCCGGATTTATACGACTACAAAGAGAATCGATTCGTTGAAATTGGAGTGACAAGAAGGGAGGTCCACATATACTACCTAGAG…	PA
4551-20_PA	ATGGAAGACTTTGTGCGACAATGCTTCAATCCAATGATCGTCGAGCTTGCGGAAAAGGCAATGAAAGAGTATGGGGAAGATTCGAAAATCGAAACCAACAAGTTCGCTGCAATATGCACGCACTTGGAAGTCTGTTTCATGTATTCGGACTTCCATTTCATTGACGAACAGGGTGAATCAATTATTGTAGAATCTGGTGATCCAAATGCATTGCTGAAGCACCGATTTGAGATAATTGAAGGAAGAGACAGGACTATGGCCTGGACAGTAGTGAACAGTATCTGCAACACCACAGGGGTAGAGAAGCCTAAATTTCTTCCGGATTTATACGACTACAAAGAGAATCGATTCGTTGAAATTGGAGTGACAAGAAGGGAGGTCCACATATACTACCTAGAG…	PA
5179-11_PA	ATGGAAGACTTTGTGCGACAATGCTTCAATCCAATGATCGTCGAGCTTGCGGAAAAGGCAATGAAAGAGTATGGGGAAGATTCGAAAATCGAAACCAACAAGTTCGCTGCAATATGCACGCACTTGGAAGTCTGTTTCATGTATTCGGACTTCCATTTCATTGACGAACAGGGTGAATCAATTATTGTAGAATCTGGTGATCCAAATGCATTGCTGAAGCACCGATTTGAGATAATTGAAGGAAGAGACAGGACTATGGCCTGGACAGTAGTGAACAGTATCTGCAACACCACAGGGGTAGAGAAGCCTAAATTTCTTCCGGATTTATACGACTACAAAGAGAATCGATTCGTTGAAATTGGAGTGACAAGAAGGGAGGTCCACATATACTACCTAGAG…	PA
4551-15_PA	ATGGAAGACTTTGTGCGACAATGCTTCAATCCAATGATCGTCGAGCTTGCGGAAAAGGCAATGAAAGAGTATGGGGAAGATTCGAAAATCGAAACCAACAAGTTCGCTGCAATATGCACGCACTTGGAAGTCTGTTTCATGTATTCGGACTTCCATTTCATTGACGAACAGGGTGAATCAATTATTGTAGAATCTGGTGATCCAAATGCATTGCTGAAGCACCGATTTGAGATAATTGAAGGAAGAGACAGGACTATGGCCTGGACAGTAGTGAACAGTATCTGCAACACCACAGGGGTAGAGAAGCCTAAATTTCTTCCGGATTTATACGACTACAAAGAGAATCGATTCGTTGAAATTGGAGTGACAAGAAGGGAGGTCCACATATACTACCTAGAG…	PA
4484-3_PA	ATGGAAGACTTTGTGCGACAATGCTTCAATCCAATGATCGTCGAGCTTGCGGAAAAGGCAATGAAAGAGTATGGGGAAGATTCGAAAATCGAAACCAACAAGTTCGCTGCAATATGCACGCACTTGGAAGTCTGTTTCATGTATTCGGACTTCCATTTCATTGACGAACAGGGTGAATCAATTATTGTAGAATCTGGTGATCCAAATGCATTGCTGAAGCACCGATTTGAGATAATTGAAGGAAGAGACAGGACTATGGCCTGGACAGTAGTGAACAGTATCTGCAACACCACAGGGGTAGAGAAGCCTAAATTTCTTCCGGATTTATACGACTACAAAGAGAATCGATTCGTTGAAATTGGAGTGACAAGAAGGGAGGTCCACATATACTACCTAGAG…	PA
4933-20_PA	ATGGAAGACTTTGTGCGACAATGCTTCAATCCAATGATCGTCGAGCTTGCGGAAAAGGCAATGAAAGAGTATGGGGAAGATTCGAAAATCGAAACCAACAAGTTCGCTGCAATATGCACGCACTTGGAAGTCTGTTTCATGTATTCGGACTTCCATTTCATTGACGAACAGGGTGAATCAATTATTGTAGAATCTGGTGATCCAAATGCATTGCTGAAGCACCGATTTGAGATAATTGAAGGAAGAGACAGGACTATGGCCTGGACAGTAGTGAACAGTATCTGCAACACCACAGGGGTAGAGAAGCCTAAATTTCTTCCGGATTTATACGACTACAAAGAGAATCGATTCGTTGAAATTGGAGTGACAAGAAGGGAGGTCCACATATACTACCTAGAG…	PA
5167-2_PA	ATGGAAGACTTTGTGCGACAATGCTTCAATCCAATGATCGTCGAGCTTGCGGAAAAGGCAATGAAAGAGTATGGGGAAGATTCGAAAATCGAAACCAACAAGTTCGCTGCAATATGCACGCACTTGGAAGTCTGTTTCATGTATTCGGACTTCCATTTCATTGACGAACAGGGTGAATCAATTATTGTAGAATCTGGTGATCCAAATGCATTGCTGAAGCACCGATTTGAGATAATTGAAGGAAGAGACAGGACTATGGCCTGGACAGTAGTGAACAGTATCTGCAACACCACAGGGGTAGAGAAGCCTAAATTTCTTCCGGATTTATACGACTACAAAGAGAATCGATTCGTTGAAATTGGAGTGACAAGAAGGGAGGTCCACATATACTACCTAGAG…	PA
5167-8_PA	ATGGAAGACTTTGTGCGACAATGCTTCAATCCAATGATCGTCGAGCTTGCGGAAAAGGCAATGAAAGAGTATGGGGAAGATTCGAAAATCGAAACCAACAAGTTCGCTGCAATATGCACGCACTTGGAAGTCTGTTTCATGTATTCGGACTTCCATTTCATTGACGAACAGGGTGAATCAATTATTGTAGAATCTGGTGATCCAAATGCATTGCTGAAGCACCGATTTGAGATAATTGAAGGAAGAGACAGGACTATGGCCTGGACAGTAGTGAACAGTATCTGCAACACCACAGGGGTAGAGAAGCCTAAATTTCTTCCGGATTTATACGACTACAAAGAGAATCGATTCGTTGAAATTGGAGTGACAAGAAGGGAGGTCCACATATACTACCTAGAG…	PA
5179-4_PA	ATGGAAGACTTTGTGCGACAATGCTTCAATCCAATGATCGTCGAGCTTGCGGAAAAGGCAATGAAAGAGTATGGGGAAGATTCGAAAATCGAAACCAACAAGTTCGCTGCAATATGCACGCACTTGGAAGTCTGTTTCATGTATTCGGACTTCCATTTCATTGACGAACAGGGTGAATCAATTATTGTAGAATCTGGTGATCCAAATGCATTGCTGAAGCACCGATTTGAGATAATTGAAGGAAGAGACAGGACTATGGCCTGGACAGTAGTGAACAGTATCTGCAACACCACAGGGGTAGAGAAGCCTAAATTTCTTCCGGATTTATACGACTACAAAGAGAATCGATTCGTTGAAATTGGAGTGACAAGAAGGGAGGTCCACATATACTACCTAGAG…	PA
5179-7_PA	ATGGAAGACTTTGTGCGACAATGCTTCAATCCAATGATCGTCGAGCTTGCGGAAAAGGCAATGAAAGAGTATGGGGAAGATTCGAAAATCGAAACCAACAAGTTCGCTGCAATATGCACGCACTTGGAAGTCTGTTTCATGTATTCGGACTTCCATTTCATTGACGAACAGGGTGAATCAATTATTGTAGAATCTGGTGATCCAAATGCATTGCTGAAGCACCGATTTGAGATAATTGAAGGAAGAGACAGGACTATGGCCTGGACAGTAGTGAACAGTATCTGCAACACCACAGGGGTAGAGAAGCCTAAATTTCTTCCGGATTTATACGACTACAAAGAGAATCGATTCGTTGAAATTGGAGTGACAAGAAGGGAGGTCCACATATACTACCTAGAG…	PA
4551-14_PA	ATGGAAGACTTTGTGCGACAATGCTTCAATCCAATGATCGTCGAGCTTGCGGAAAAGGCAATGAAAGAGTATGGGGAAGATTCGAAAATCGAAACCAACAAGTTCGCTGCAATATGCACGCACTTGGAAGTCTGTTTCATGTATTCGGACTTCCATTTCATTGACGAACAGGGTGAATCAATTATTGTAGAATCTGGTGATCCAAATGCATTGCTGAAGCACCGATTTGAGATAATTGAAGGAAGAGACAGGACTATGGCCTGGACAGTAGTGAACAGTATCTGCAACACCACAGGGGTAGAGAAGCCTAAATTTCTTCCGGATTTATACGACTACAAAGAGAATCGATTCGTTGAAATTGGAGTGACAAGAAGGGAGGTCCACATATACTACCTAGAG…	PA
4551-19_PA	ATGGAAGACTTTGTGCGACAATGCTTCAATCCAATGATCGTCGAGCTTGCGGAAAAGGCAATGAAAGAGTATGGGGAAGATTCGAAAATCGAAACCAACAAGTTCGCTGCAATATGCACGCACTTGGAAGTCTGTTTCATGTATTCGGACTTCCATTTCATTGACGAACAGGGTGAATCAATTATTGTAGAATCTGGTGATCCAAATGCATTGCTGAAGCACCGATTTGAGATAATTGAAGGAAGAGACAGGACTATGGCCTGGACAGTAGTGAACAGTATCTGCAACACCACAGGGGTAGAGAAGCCTAAATTTCTTCCGGATTTATACGACTACAAAGAGAATCGATTCGTTGAAATTGGAGTGACAAGAAGGGAGGTCCACATATACTACCTAGAG…	PA
4933-34_PA	ATGGAAGACTTTGTGCGACAATGCTTCAATCCAATGATCGTCGAGCTTGCGGAAAAGGCAATGAAAGAGTATGGGGAAGATTCGAAAATCGAAACCAACAAGTTCGCTGCAATATGCACGCACTTGGAAGTCTGTTTCATGTATTCGGACTTCCATTTCATTGACGAACAGGGTGAATCAATTATTGTAGAATCTGGTGATCCAAATGCATTGCTGAAGCACCGATTTGAGATAATTGAAGGAAGAGACAGGACTATGGCCTGGACAGTAGTGAACAGTATCTGCAACACCACAGGGGTAGAGAAGCCTAAATTTCTTCCGGATTTATACGACTACAAAGAGAATCGATTCGTTGAAATTGGAGTGACAAGAAGGGAGGTCCACATATACTACCTAGAG…	PA
5167-4_PA	ATGGAAGACTTTGTGCGACAATGCTTCAATCCAATGATCGTCGAGCTTGCGGAAAAGGCAATGAAAGAGTATGGGGAAGATTCGAAAATCGAAACCAACAAGTTCGCTGCAATATGCACGCACTTGGAAGTCTGTTTCATGTATTCGGACTTCCATTTCATTGACGAACAGGGTGAATCAATTATTGTAGAATCTGGTGATCCAAATGCATTGCTGAAGCACCGATTTGAGATAATTGAAGGAAGAGACAGGACTATGGCCTGGACAGTAGTGAACAGTATCTGCAACACCACAGGGGTAGAGAAGCCTAAATTTCTTCCGGATTTATACGACTACAAAGAGAATCGATTCGTTGAAATTGGAGTGACAAGAAGGGAGGTCCACATATACTACCTAGAG…	PA
4933-11_PA	ATGGAAGACTTTGTGCGACAATGCTTCAATCCAATGATCGTCGAGCTTGCGGAAAAGGCAATGAAAGAGTATGGGGAAGATTCGAAAATCGAAACCAACAAGTTCGCTGCAATATGCACGCACTTGGAAGTCTGTTTCATGTATTCGGACTTCCATTTCATTGACGAACAGGGTGAATCAATTATTGTAGAATCTGGTGATCCAAATGCATTGCTGAAGCACCGATTTGAGATAATTGAAGGAAGAGACAGGACTATGGCCTGGACAGTAGTGAACAGTATCTGCAACACCACAGGGGTAGAGAAGCCTAAATTTCTTCCGGATTTATACGACTACAAAGAGAATCGATTCGTTGAAATTGGAGTGACAAGAAGGGAGGTCCACATATACTACCTAGAG…	PA
4933-25_PA	--------------------------------------CGTCGAGCTTGCGGAAAAGGCAATGAAAGAGTATGGGGAAGATTCGAAAATCGAAACCAACAAGTTCGCTGCAATATGCACGCACTTGGAAGTCTGTTTCATGTATTCGGACTTCCATTTCATTGACGAACAGGGTGAATCAATTATTGTAGAATCTGGTGATCCAAATGCATTGCTGAAGCACCGATTTGAGATAATTGAAGGAAGAGACAGGACTATGGCCTGGACAGTAGTGAACAGTATCTGCAACACCACAGGGGTAGAGAAGCCTAAATTTCTTCCGGATTTATACGACTACAAAGAGAATCGATTCGTTGAAATTGGAGTGACAAGAAGGGAGGTCCACATATACTACCTAGAG…	PA
4933-3_PA	---------------------------------------------------------------------------------------ATCGAAACCAACAAGTTCGCTGCAATATGCACGCACTTGGAAGTCTGTTTCATGTATTCGGACTTCCATTTCATTGACGAACAGGGTGAATCAATTATTGTAGAATCTGGTGATCCAAATGCATTGCTGAAGCACCGATTTGAGATAATTGAAGGAAGAGACAGGACTATGGCCTGGACAGTAGTGAACAGTATCTGCAACACCACAGGGGTAGAGAAGCCTAAATTTCTTCCGGATTTATACGACTACAAAGAGAATCGATTCGTTGAAATTGGAGTGACAAGAAGGGAGGTCCACATATACTACCTAGAG…	PA
4484-7_PA	---------------------------------------------------------------------------------------------ACCAACAAGTTCGCTGCAATATGCACGCACTTGGAAGTCTGTTTCATGTATTCGGACTTCCATTTCATTGACGAACAGGGTGAATCAATTATTGTAGAATCTGGTGATCCAAATGCATTGCTGAAGCACCGATTTGAGATAATTGAAGGAAGAGACAGGACTATGGCCTGGACAGTAGTGAACAGTATCTGCAACACCACAGGGGTAGAGAAGCCTAAATTTCTTCCGGATTTATACGACTACAAAGAGAATCGATTCGTTGAAATTGGAGTGACAAGAAGGGAGGTCCACATATACTACCTAGAG…	PA
5166-24_PA	-----------------------------------------------------------------AGAGTATGGGGAAGATTCGAAAATCGAAACCAACAAGTTCGCTGCAATATGCACGCACTTGGAAGTCTGTTTCATGTATTCGGACTTCCATTTCATTGACGAACAGGGTGAATCAATTATTGTAGAATCTGGTGATCCAAATGCATTGCTGAAGCACCGATTTGAGATAATTGAAGGAAGAGACAGGACTATGGCCTGGACAGTAGTGAACAGTATCTGCAACACCACAGGGGTAGAGAAGCCTAAATTTCTTCCGGATTTATACGACTACAAAGAGAATCGATTCGTTGAAATTGGAGTGACAAGAAGGGAGGTCCACATATACTACCTAGAG…	PA
5179-3_PA	-------------------------------------------------------------------------GGGAAGATTCGAAAATCGAAACCAACAAGTTCGCTGCAATATGCACGCACTTGGAAGTCTGTTTCATGTATTCGGACTTCCATTTCATTGACGAACAGGGTGAATCAATTATTGTAGAATCTGGTGATCCAAATGCATTGCTGAAGCACCGATTTGAGATAATTGAAGGAAGAGACAGGACTATGGCCTGGACAGTAGTGAACAGTATCTGCAACACCACAGGGGTAGAGAAGCCTAAATTTCTTCCGGATTTATACGACTACAAAGAGAATCGATTCGTTGAAATTGGAGTGACAAGAAGGGAGGTCCACATATACTACCTAGAG…	PA
4471-3_PA	-------------------------------------------------------------------------------------------------------TCGCTGCAATATGCACGCACTTGGAAGTCTGTTTCATGTATTCGGACTTCCATTTCATTGACGAACAGGGTGAATCAATTATTGTAGAATCTGGTGATCCAAATGCATTGCTGAAGCACCGATTTGAGATAATTGAAGGAAGAGACAGGACTATGGCCTGGACAGTAGTGAACAGTATCTGCAACACCACAGGGGTAGAGAAGCCTAAATTTCTTCCGGATTTATACGACTACAAAGAGAATCGATTCGTTGAAATTGGAGTGACAAGAAGGGAGGTCCACATATACTACCTAGAG…	PA
4479-5_PA.	ATGGAAGACTTTGTGCGACAATGCTTCAATCCAATGATCGTCGAGCTTGCGGAAAAGGCAATGAAAGAGTATGGGGAAGATTCGAAAATCGAAACCAACAAGTTCGCTGCAATATGCACGCACTTGGAAGTCTGTTTCATGTATTCGGACTTCCATTTCATTGACGAACAGGGTGAATCAATTATTGTAGAATCTGGTGATCCAAATGCATTGCTGAAGCACCGATTTGAGATAATTGAAGGAAGAGACAGGACTATGGCCTGGACAGTAGTGAACAGTATCTGCAACACCACAGGGGTAGAGAAGCCTAAATTTCTTCCGGATTTATACGACTACAAAGAGAATCGATTCGTTGAAATTGGAGTGACAAGAAGGGAGGTCCACATATACTACCTAGAG…	PA
4551-8_PA	ATGGAAGACTTTGTGCGACAATGCTTCAATCCAATGATCGTCGAGCTTGCGGAAAAGGCAATGAAAGAGTATGGGGAAGATTCGAAAATCGAAACCAACAAGTTCGCTGCAATATGCACGCACTTGGAAGTCTGTTTCATGTATTCGGACTTCCATTTCATTGACGAACAGGGTGAATCAATTATTGTAGAATCTGGTGATCCAAATGCATTGCTGAAGCACCGATTTGAGATAATTGAAGGAAGAGACAGGACTATGGCCTGGACAGTAGTGAACAGTATCTGCAACACCACAGGGGTAGAGAAGCCTAAATTTCTTCCGGATTTATACGACTACAAAGAGAATCGATTCGTTGAAATTGGAGTGACAAGAAGGGAGGTCCACATATACTACCTAGAG…	PA
5184-23_PA	ATGGAAGACTTTGTGCGACAATGCTTCAATCCAATGATCGTCGAGCTTGCGGAAAAGGCAATGAAAGAGTATGGGGAAGATTCGAAAATCGAAACCAACAAGTTCGCTGCAATATGCACGCACTTGGAAGTCTGTTTCATGTATTCGGACTTCCATTTCATTGACGAACAGGGTGAATCAATTATTGTAGAATCTGGTGATCCAAATGCATTGCTGAAGCACCGATTTGAGATAATTGAAGGAAGAGACAGGACTATGGCCTGGACAGTAGTGAACAGTATCTGCAACACCACAGGGGTAGAGAAGCCTAAATTTCTTCCGGATTTATACGACTACAAAGAGAATCGATTCGTTGAAATTGGAGTGACAAGAAGGGAGGTCCACATATACTACCTAGAG…	PA
5174-12_PA.	ATGGAAGACTTTGTGCGACAATGCTTCAATCCAATGATCGTCGAGCTTGCGGAAAAGGCAATGAAAGAGTATGGGGAAGATTCGAAAATCGAAACCAACAAGTTCGCTGCAATATGCACGCACTTGGAAGTCTGTTTCATGTATTCGGACTTCCATTTCATTGACGAACAGGGTGAATCAATTATTGTAGAATCTGGTGATCCAAATGCATTGCTGAAGCACCGATTTGAGATAATTGAAGGAAGAGACAGGACTATGGCCTGGACAGTAGTGAACAGTATCTGCAACACCACAGGGGTAGAGAAGCCTAAATTTCTTCCGGATTTATACGACTACAAAGAGAATCGATTCGTTGAAATTGGAGTGACAAGAAGGGAGGTCCACATATACTACCTAGAG…	PA
4933-35_PA	-----------------------------------------------------------------------------------------------------------------ATGCACGCACTTGGAAGTCTGTTTCATGTATTCGGACTTCCATTTCATTGACGAACAGGGTGAATCAATTATTGTAGAATCTGGTGATCCAAATGCATTGCTGAAGCACCGATTTGAGATAATTGAAGGAAGAGACAGGACTATGGCCTGGACAGTAGTGAACAGTATCTGCAACACCACAGGGGTAGAGAAGCCTAAATTTCTTCCGGATTTATACGACTACAAAGAGAATCGATTCGTTGAAATTGGAGTGACAAGAAGGGAGGTCCACATATACTACCTAGAG…	PA
4490-1_PA	ATGGAAGACTTTGTGCGACAATGCTTCAATCCAATGATCGTCGAGCTTGCGGAAAAGGCAATGAAAGAGTATGGGGAAGATTCGAAAATCGAAACCAACAAGTTCGCTGCAATATGCACGCACTTGGAAGTCTGTTTCATGTATTCGGACTTCCATTTCATTGACGAACAGGGTGAATCAATTATTGTAGAATCTGGTGATCCAAATGCATTGCTGAAGCACCGATTTGAGATAATTGAAGGAAGAGACAGGACTATGGCCTGGACAGTAGTGAACAGTATCTGCAACACCACAGGGGTAGAGAAGCCTAAATTTCTTCCGGATTTATACGACTACAAAGAGAATCGATTCGTTGAAATTGGAGTGACAAGAAGGGAGGTCCACATATACTACCTAGAG…	PA
4490-11_PA.	ATGGAAGACTTTGTGCGACAATGCTTCAATCCAATGATCGTCGAGCTTGCGGAAAAGGCAATGAAAGAGTATGGGGAAGATTCGAAAATCGAAACCAACAAGTTCGCTGCAATATGCACGCACTTGGAAGTCTGTTTCATGTATTCGGACTTCCATTTCATTGACGAACAGGGTGAATCAATTATTGTAGAATCTGGTGATCCAAATGCATTGCTGAAGCACCGATTTGAGATAATTGAAGGAAGAGACAGGACTATGGCCTGGACAGTAGTGAACAGTATCTGCAACACCACAGGGGTAGAGAAGCCTAAATTTCTTCCGGATTTATACGACTACAAAGAGAATCGATTCGTTGAAATTGGAGTGACAAGAAGGGAGGTCCACATATACTACCTAGAG…	PA
5179-14_PA	ATGGAAGACTTTGTGCGACAATGCTTCAATCCAATGATCGTCGAGCTTGCGGAAAAGGCAATGAAAGAGTATGGGGAAGATTCGAAAATCGAAACCAACAAGTTCGCTGCAATATGCACGCACTTGGAAGTCTGTTTCATGTATTCGGACTTCCATTTCATTGACGAACAGGGTGAATCAATTATTGTAGAATCTGGTGATCCAAATGCATTGCTGAAGCACCGATTTGAGATAATTGAAGGAAGAGACAGGACTATGGCCTGGACAGTAGTGAACAGTATCTGCAACACCACAGGGGTAGAGAAGCCTAAATTTCTTCCGGATTTATACGACTACAAAGAGAATCGATTCGTTGAAATTGGAGTGACAAGAAGGGAGGTCCACATATACTACCTAGAG…	PA
4551-5_PA	-----------------------------------------------------------------------------------------CGAAACCAACAAGTTCGCTGCAATATGCACGCACTTGGAAGTCTGTTTCATGTATTCGGACTTCCATTTCATTGACGAACAGGGTGAATCAATTATTGTAGAATCTGGTGATCCAAATGCATTGCTGAAGCACCGATTTGAGATAATTGAAGGAAGAGACAGGACTATGGCCTGGACAGTAGTGAACAGTATCTGCAACACCACAGGGGTAGAGAAGCCTAAATTTCTTCCGGATTTATACGACTACAAAGAGAATCGATTCGTTGAAATTGGAGTGACAAGAAGGGAGGTCCACATATACTACCTAGAG…	PA
4551-9_PA	------------------CAATGCTTCAATCCAATGATCGTCGAGCTTGCGGAAAAGGCAATGAAAGAGTATGGGGAAGATTCGAAAATCGAAACCAACAAGTTCGCTGCAATATGCACGCACTTGGAAGTCTGTTTCATGTATTCGGACTTCCATTTCATTGACGAACAGGGTGAATCAATTATTGTAGAATCTGGTGATCCAAATGCATTGCTGAAGCACCGATTTGAGATAATTGAAGGAAGAGACAGGACTATGGCCTGGACAGTAGTGAACAGTATCTGCAACACCACAGGGGTAGAGAAGCCTAAATTTCTTCCGGATTTATACGACTACAAAGAGAATCGATTCGTTGAAATTGGAGTGACAAGAAGGGAGGTCCACATATACTACCTAGAG…	PA
4479-3_PA	ATGGAAGACTTTGTGCGACAATGCTTCAATCCAATGATCGTCGAGCTTGCGGAAAAGGCAATGAAAGAGTATGGGGAAGATTCGAAAATCGAAACCAACAAGTTCGCTGCAATATGCACGCACTTGGAAGTCTGTTTCATGTATTCGGACTTCCATTTCATTGACGAACAGGGTGAATCAATTATTGTAGAATCTGGTGATCCAAATGCATTGCTGAAGCACCGATTTGAGATAATTGAAGGAAGAGACAGGACTATGGCCTGGACAGTAGTGAACAGTATCTGCAACACCACAGGGGTAGAGAAGCCTAAATTTCTTCCGGATTTATACGACTACAAAGAGAATCGATTCGTTGAAATTGGAGTGACAAGAAGGGAGGTCCACATATACTACCTAGAG…	PA
4479-6_PA	---------------------------------------------------------------------------------------------------------------------------------------TTCATGTATTCGGACTTCCATTTCATTGACGAACAGGGTGAATCAATTATTGTAGAATCTGGTGATCCAAATGCATTGCTGAAGCACCGATTTGAGATAATTGAAGGAAGAGACAGGACTATGGCCTGGACAGTAGTGAACAGTATCTGCAACACCACAGGGGTAGAGAAGCCTAAATTTCTTCCGGATTTATACGACTACAAAGAGAATCGATTCGTTGAAATTGGAGTGACAAGAAGGGAGGTCCACATATACTACCTAGAG…	PA
4484-4_PA	---------------------------------------------------------------------------------------------------------------------------------------------------------CATTTCATTGACGAACAGGGTGAATCAATTATTGTAGAATCTGGTGATCCAAATGCATTGCTGAAGCACCGATTTGAGATAATTGAAGGAAGAGACAGGACTATGGCCTGGACAGTAGTGAACAGTATCTGCAACACCACAGGGGTAGAGAAGCCTAAATTTCTTCCGGATTTATACGACTACAAAGAGAATCGATTCGTTGAAATTGGAGTGACAAGAAGGGAGGTCCACATATACTACCTAGAG…	PA
4933-5_PA	--------------------------------------------------------------------------------------------------------------------------------------------------------------------CGAACAGGGTGAATCAATTATTGTAGAATCTGGTGATCCAAATGCATTGCTGAAGCACCGATTTGAGATAATTGAAGGAAGAGACAGGACTATGGCCTGGACAGTAGTGAACAGTATCTGCAACACCACAGGGGTAGAGAAGCCTAAATTTCTTCCGGATTTATACGACTACAAAGAGAATCGATTCGTTGAAATTGGAGTGACAAGAAGGGAGGTCCACATATACTACCTAGAG…	PA
4551-7_PA	--------CTTTGTGCGACAATGCTTCAATCCAATGATCGTCGAGCTTGCGGAAAAGGCAATGAAAGAGTATGGGGAAGATTCGAAAATCGAAACCAACAAGTTCGCTGCAATATGCACGCACTTGGAAGTCTGTTTCATGTATTCGGACTTCCATTTCATTGACGAACAGGGTGAATCAATTATTGTAGAATCTGGTGATCCAAATGCATTGCTGAAGCACCGATTTGAGATAATTGAAGGAAGAGACAGGACTATGGCCTGGACAGTAGTGAACAGTATCTGCAACACCACAGGGGTAGAGAAGCCTAAATTTCTTCCGGATTTATACGACTACAAAGAGAATCGATTCGTTGAAATTGGAGTGACAAGAAGGGAGGTCCACATATACTACCTAGAG…	PA
5166-1_PA	-----------------------------------------------------------------------------------GAAAATCGAAACCAACAAGTTCGCTGCAATATGCACGCACTTGGAAGTCTGTTTCATGTATTCGGACTTCCATTTCATTGACGAACAGGGTGAATCAATTATTGTAGAATCTGGTGATCCAAATGCATTGCTGAAGCACCGATTTGAGATAATTGAAGGAAGAGACAGGACTATGGCCTGGACAGTAGTGAACAGTATCTGCAACACCACAGGGGTAGAGAAGCCTAAATTTCTTCCGGATTTATACGACTACAAAGAGAATCGATTCGTTGAAATTGGAGTGACAAGAAGGGAGGTCCACATATACTACCTAGAG…	PA
4471-2_PA	---------------------------------------------------------------------------------------------------------GCTGCAATATGCACGCACTTGGAAGTCTGTTTCATGTATTCGGACTTCCATTTCATTGACGAACAGGGTGAATCAATTATTGTAGAATCTGGTGATCCAAATGCATTGCTGAAGCACCGATTTGAGATAATTGAAGGAAGAGACAGGACTATGGCCTGGACAGTAGTGAACAGTATCTGCAACACCACAGGGGTAGAGAAGCCTAAATTTCTTCCGGATTTATACGACTACAAAGAGAATCGATTCGTTGAAATTGGAGTGACAAGAAGGGAGGTCCACATATACTACCTAGAG…	PA
4479-7_PA	------------------------------------------------------------------------------------------------------------GCAATATGCACGCACTTGGAAGTCTGTTTCATGTATTCGGACTTCCATTTCATTGACGAACAGGGTGAATCAATTATTGTAGAATCTGGTGATCCAAATGCATTGCTGAAGCACCGATTTGAGATAATTGAAGGAAGAGACAGGACTATGGCCTGGACAGTAGTGAACAGTATCTGCAACACCACAGGGGTAGAGAAGCCTAAATTTCTTCCGGATTTATACGACTACAAAGAGAATCGATTCGTTGAAATTGGAGTGACAAGAAGGGAGGTCCACATATACTACCTAGAG…	PA
5166-8_PA	-----------------------------------------------------------------------------------------------------------TGCAATATGCACGCACTTGGAAGTCTGTTTCATGTATTCGGACTTCCATTTCATTGACGAACAGGGTGAATCAATTATTGTAGAATCTGGTGATCCAAATGCATTGCTGAAGCACCGATTTGAGATAATTGAAGGAAGAGACAGGACTATGGCCTGGACAGTAGTGAACAGTATCTGCAACACCACAGGGGTAGAGAAGCCTAAATTTCTTCCGGATTTATACGACTACAAAGAGAATCGATTCGTTGAAATTGGAGTGACAAGAAGGGAGGTCCACATATACTACCTAGAG…	PA
4933-38_PA	------------------------------------------------------------------------------------------------------------------------------------------------------------------------------------------------------------------------------------------------------------------------------------------------------------------------------------------------------AATCGATTCGTTGAAATTGGAGTGACAAGAAGGGAGGTCCACATATACTACCTAGAG…	PA
5166-16_PA	ATGGAAGACTTTGTGCGACAATGCTTCAATCCAATGATCGTCGAGCTTGCGGAAAAGGCAATGAAAGAGTATGGGGAAGATTCGAAAATCGAAACCAACAAGTTCGCTGCAATATGCACGCACTTGGAAGTCTGTTTCATGTATTCGGACTTCCATTTCATTGACGAACAGGGTGAATCAATTATTGTAGAATCTGGTGATCCAAATGCATTGCTGAAGCACCGATTTGAGATAATTGAAGGAAGAGACAGGACTATGGCCTGGACAGTAGTGAACAGTATCTGCAACACCACAGGGGTAGAGAAGCCTAAATTTCTTCCGGATTTATACGATTACAAAGAGAATCGATTCGTTGAAATTGGAGTGACAAGAAGGGAGGTCCACATATACTACCTAGAG…	PA
5166-4_PA	------------------------------------------------------------------------------------------------------------------------------------------------------------------------------------------------------------------TTGCTGAAGCACCGATTTGAGATAATTGAAGGAAGAGACAGGACTATGGCCTGGACAGTAGTGAACAGTATCTGCAACACCACAGGGGTAGAGAAGCCTAAATTTCTTCCGGATTTATACGACTACAAAGAGAATCGATTCGTTGAAATTGGAGTGACAAGAAGGGAGGTCCACATATACTACCTAGAG…	PA
5184-21_PA	--------------------------------------------------------------------GTATGGGGAAGATTCGAAAATCGAAACCAACAAGTTCGCTGCAATATGCACGCACTTGGAAGTCTGTTTCATGTATTCGGACTTCCATTTCATTGACGAACAGGGTGAATCAATTATTGTAGAATCTGGTGATCCAAATGCATTGCTGAAGCACCGATTTGAGATAATTGAAGGAAGAGACAGGACTATGGCCTGGACAGTAGTGAACAGTATCTGCAACACCACAGGGGTAGAGAAGCCTAAATTTCTTCCGGATTTATACGACTACAAAGAGAATCGATTCGCTGAAATTGGAGTGACAAGAAGGGAGGTCCACATATACTACCTAGAG…	PA
5174-9_PA.	ATGGAAGACTTTGTGCGACAATGCTTCAATCCAATGATCGTCGAGCTTGCGGAAAAGGCAATGAAAGAGTATGGGGAAGATTCGAAAATCGAAACCAACAAGTTCGCTGCAATATGCACGCACTTGGAAGTCTGTTTCATGTATTCGGACTTCCATTTCATTGACGAACAGGGTGAATCAATTATTGTAGAATCTGGTGATCCAAATGCATTGCTGAAGCACCGATTTGAGATAATTGAAGGAAGAGACAGGACTATGGCCTGGACAGTAGTGAACAGTATCTGCAACACCACAGGGGTAGAGAAGCCTAAATTTCTTCCGGATTTATACGACTACAAAGAGAATCGATTCGTTGAAATTGGAGTGACAAGAAGGGAGGTCCACATATACTACCTAGAG…	PA
5179-13_PA.	ATGGAAGACTTTGTGCGACAATGCTTCAATCCAATGATCGTCGAGCTTGCGGAAAAGGCAATGAAAGAGTATGGGGAAGATTCGAAAATCGAAACCAACAAGTTCGCTGCAATATGCACGCACTTGGAAGTCTGTTTCATGTATTCGGACTTCCATTTCATTGACGAACAGGGTGAATCAATTATTGTAGAATCTGGTGATCCAAATGCATTGCTGAAGCACCGATTTGAGATAATTGAAGGAAGAGACAGGACTATGGCCTGGACAGTAGTGAACAGTATCTGCAACACCACAGGGGTAGAGAAGCCTAAATTTCTTCCGGATTTATACGACTACAAAGAGAATCGATTCGTTGAAATTGGAGTGACAAGAAGGGAGGTCCACATATACTACCTAGAG…	PA
4479-18_PA	ATGGAAGACTTTGTGCGACAATGCTTCAATCCAATGATCGTCGAGCTTGCGGAAAAGGCAATGAAAGAGTATGGGGAAGATTCGAAAATCGAAACCAACAAGTTCGCTGCAATATGCACGCACTTGGAAGTCTGTTTCATGTATTCGGACTTCCATTTCATTGACGAACAGGGTGAATCAATTATTGTAGAATCTGGTGATCCAAATGCATTGCTGAAGCACCGATTTGAGATAATTGAAGGAAGAGACAGGACTATGGCCTGGACAGTAGTGAACAGTATCTGCAACACCACAGGGGTAGAGAAGCCTAAATTTCTTCCGGATTTATACGACTACAAAGAGAATCGATTCGTTGAAATTGGAGTGACAAGAAGGGAGGTCCACATATACTACCTAGAG…	PA
5174-15_PA.	ATGGAAGACTTTGTGCGACAATGCTTCAATCCAATGATCGTCGAGCTTGCGGAAAAGGCAATGAAAGAGTATGGGGAAGATTCGAAAATCGAAACCAACAAGTTCGCTGCAATATGCACGCACTTGGAAGTCTGTTTCATGTATTCGGACTTCCATTTCATTGACGAACAGGGTGAATCAATTATTGTAGAATCTGGTGATCCAAATGCATTGCTGAAGCACCGATTTGAGATAATTGAAGGAAGAGACAGGACTATGGCCTGGACAGTAGTGAACAGTATCTGCAACACCACAGGGGTAGAGAAGCCTAAATTTCTTCCGGATTTATACGACTACAAAGAGAATCGATTCGTTGAAATTGGAGTGACAAGAAGGGAGGTCCACATATACTACCTAGAG…	PA
5174-2_PA.	---------------------------------------------------------------------------------------------------------------------------------------TTCATGTATTCGGACTTCCATTTCATTGACGAACAGGGTGAATCAATTATTGTAGAATCTGGTGATCCAAATGCATTGCTGAAGCACCGATTTGAGATAATTGAAGGAAGAGACAGGACTATGGCCTGGACAGTAGTGAACAGTATCTGCAACACCACAGGGGTAGAGAAGCCTAAATTTCTTCCGGATTTATACGACTACAAAGAGAATCGATTCGTTGAAATTGGAGTGACAAGAAGGGAGGTCCACATATACTACCTAGAG…	PA
4484-17_PA	---------------------------------------------------------------------------------------------------------------------------------------------------------------------------------------------------------------------------------------------------------------------------------------------------------------------------------------------------------------------------------------------------------------…	PA
4484-2_PA	-------------------------------------------------------------------------------------------------------------------------------------------------------------------------------------------------------------------------------------------------------------------------------------------------------------------------------------------------AAGAGAATCGATTCGTTGAAATTGGAGTGACAAGAAGGGAGGTCCACATATACTACCTAGAG…	PA
5166-7_PA	-----------------------------------------------------------------------------------------------------------------------------------------------------------------------------------------------------------------------------------------------AGGAAGAGACAGGACTATGGCCTGGACAGTAGTGAACAGTATCTGCAACACCACAGGGGTAGAGAAGCCTAAATTTCTTCCGGATTTATACGACTACAAAGAGAATCGATTCGTTGAAATTGGAGTGACAAGAAGGGAGGTCCACATATACTACCTAGAG…	PA
4933-37_PA	-----------------------------------------------------------------------------------------------------------------------------------------------------------------------------------------------------------------------------------------AATTGAAGGAAGAGACAGGACTATGGCCTGGACAGTAGTGAACAGTATCTGCAACACCACAGGGGTAGAGAAGCCTAAATTTCTTCCGGATTTATACGACTACAAAGAGAATCGATTCGTTGAAATTGGAGTGACAAGAAGGGAGGTCCACATATACTACCTAGAG…	PA
5179-8_PA.	-------------------------------------------------------------------------------------------------------------------------------------------------------------------------------------------------------------------------------------------------------------------------------------------------------------------------------------------------------------------------------------GGGAGGTCCACATATACTACCTAGAG…	PA
5166-18_PA	-------------------------------------------------------------------------------------------------------------------------------------------------------------------------------------------------------------------------AGCACCGATTTGAGATAATTGAAGGAAGAGACAGGACTATGGCCTGGACAGTAGTGAACAGTATCTGCAACACCACAGGGGTAGAGAAGCCTAAATTTCTTCCTGATTTGTATGATTACAAAGAGAACCGGTTCATTGAAATTGGAGTAACACGGAGGGAAGTCCACATATATTACCTAGAG…	PA
4490-12_PA	ATGGAAGACTTTGTGCGACAATGCTTCAATCCAATGATCGTCGAGCTTGCGGAAAAGGCAATGAAAGAATATGGGGAAGATCCGAAAATCGAAACTAACAAGTTTGCTGCAATATGCACACATTTGGAAGTTTGTTTCATGTATTCGGATTTCCATTTCATCGACGAACGGGGTGAATCAGTAATTGTAGAATCTGGTGACCCGAATGCACTATTAAAGCACCGATTTGAAATAATTGAAGGAAGAGACCGAATCATGGCCTGGACAGTGGTGAACAGTATATGTAACACAACAGGGGTAGAGAAGCCTAAATTTCTTCCTGATTTGTATGATTACAAAGAGAACCGGTTCATTGAAATTGGAGTAACACGGAGGGAAGTCCACATATATTACCTAGAG…	PA
5174-13_PA	ATGGAAGACTTTGTGCGACAATGCTTCAATCCAATGATCGTCGAGCTTGCGGAAAAGGCAATGAAAGAATATGGGGAAGATCCGAAAATCGAAACTAACAAGTTTGCTGCAATATGCACACATTTGGAAGTTTGTTTCATGTATTCGGATTTCCATTTCATCGACGAACGGGGTGAATCAGTAATTGTAGAATCTGGTGACCCGAATGCACTATTAAAGCACCGATTTGAAATAATTGAAGGAAGAGACCGAATCATGGCCTGGACAGTGGTGAACAGTATATGTAACACAACAGGGGTAGAGAAGCCTAAATTTCTTCCTGATTTGTATGATTACAAAGAGAACCGGTTCATTGAAATTGGAGTAACACGGAGGGAAGTCCACATATATTACCTAGAG…	PA
5174-9_PA	ATGGAAGACTTTGTGCGACAATGCTTCAATCCAATGATCGTCGAGCTTGCGGAAAAGGCAATGAAAGAATATGGGGAAGATCCGAAAATCGAAACTAACAAGTTTGCTGCAATATGCACACATTTGGAAGTTTGTTTCATGTATTCGGATTTCCATTTCATCGACGAACGGGGTGAATCAGTAATTGTAGAATCTGGTGACCCGAATGCACTATTAAAGCACCGATTTGAAATAATTGAAGGAAGAGACCGAATCATGGCCTGGACAGTGGTGAACAGTATATGTAACACAACAGGGGTAGAGAAGCCTAAATTTCTTCCTGATTTGTATGATTACAAAGAGAACCGGTTCATTGAAATTGGAGTAACACGGAGGGAAGTCCACATATATTACCTAGAG…	PA
5174-15_PA	ATGGAAGACTTTGTGCGACAATGCTTCAATCCAATGATCGTCGAGCTTGCGGAAAAGGCAATGAAAGAATATGGGGAAGATCCGAAAATCGAAACTAACAAGTTTGCTGCAATATGCACACATTTGGAAGTTTGTTTCATGTATTCGGATTTCCATTTCATCGACGAACGGGGTGAATCAGTAATTGTAGAATCTGGTGACCCGAATGCACTATTAAAGCACCGATTTGAAATAATTGAAGGAAGAGACCGAATCATGGCCTGGACAGTGGTGAACAGTATATGTAACACAACAGGGGTAGAGAAGCCTAAATTTCTTCCTGATTTGTATGATTACAAAGAGAACCGGTTCATTGAAATTGGAGTAACACGGAGGGAAGTCCACATATATTACCTAGAG…	PA
5174-17_PA	ATGGAAGACTTTGTGCGACAATGCTTCAATCCAATGATCGTCGAGCTTGCGGAAAAGGCAATGAAAGAATATGGGGAAGATCCGAAAATCGAAACTAACAAGTTTGCTGCAATATGCACACATTTGGAAGTTTGTTTCATGTATTCGGATTTCCATTTCATCGACGAACGGGGTGAATCAGTAATTGTAGAATCTGGTGACCCGAATGCACTATTAAAGCACCGATTTGAAATAATTGAAGGAAGAGACCGAATCATGGCCTGGACAGTGGTGAACAGTATATGTAACACAACAGGGGTAGAGAAGCCTAAATTTCTTCCTGATTTGTATGATTACAAAGAGAACCGGTTCATTGAAATTGGAGTAACACGGAGGGAAGTCCACATATATTACCTAGAG…	PA
4490-11_PA	ATGGAAGACTTTGTGCGACAATGCTTCAATCCAATGATCGTCGAGCTTGCGGAAAAGGCAATGAAAGAATATGGGGAAGATCCGAAAATCGAAACTAACAAGTTTGCTGCAATATGCACACATTTGGAAGTTTGTTTCATGTATTCGGATTTCCATTTCATCGACGAACGGGGTGAATCAGTAATTGTAGAATCTGGTGACCCGAATGCACTATTAAAGCACCGATTTGAAATAATTGAAGGAAGAGACCGAATCATGGCCTGGACAGTGGTGAACAGTATATGTAACACAACAGGGGTAGAGAAGCCTAAATTTCTTCCTGATTTGTATGATTACAAAGAGAACCGGTTCATTGAAATTGGAGTAACACGGAGGGAAGTCCACATATATTACCTAGAG…	PA
4479-5_PA	ATGGAAGACTTTGTGCGACAATGCTTCAATCCAATGATCGTCGAGCTTGCGGAAAAGGCAATGAAAGAATATGGGGAAGATCCGAAAATCGAAACTAACAAGTTTGCTGCAATATGCACACATTTGGAAGTTTGTTTCATGTATTCGGATTTCCATTTCATCGACGAACGGGGTGAATCAGTAATTGTAGAATCTGGTGACCCGAATGCACTATTAAAGCACCGATTTGAAATAATTGAAGGAAGAGACCGAATCATGGCCTGGACAGTGGTGAACAGTATATGTAACACAACAGGGGTAGAGAAGCCTAAATTTCTTCCTGATTTGTATGATTACAAAGAGAACCGGTTCATTGAAATTGGAGTAACACGGAGGGAAGTCCACATATATTACCTAGAG…	PA
5184-19_PA	ATGGAAGACTTTGTGCGACAATGCTTCAATCCAATGATCGTCGAGCTTGCGGAAAAGGCAATGAAAGAATATGGGGAAGATCCGAAAATCGAAACTAACAAGTTTGCTGCAATATGCACACATTTGGAAGTTTGTTTCATGTATTCGGATTTCCATTTCATCGACGAACGGGGTGAATCAGTAATTGTAGAATCTGGTGACCCGAATGCACTATTAAAGCACCGATTTGAAATAATTGAAGGAAGAGACCGAATCATGGCCTGGACAGTGGTGAACAGTATATGTAACACAACAGGGGTAGAGAAGCCTAAATTTCTTCCTGATTTGTATGATTACAAAGAGAACCGGTTCATTGAAATTGGAGTAACACGGAGGGAAGTCCACATATATTACCTAGAG…	PA
5184-15_PA	ATGGAAGACTTTGTGCGACAATGCTTCAATCCAATGATCGTCGAGCTTGCGGAAAAGGCAATGAAAGAATATGGGGAAGATCCGAAAATCGAAACTAACAAGTTTGCTGCAATATGCACACATTTGGAAGTTTGTTTCATGTATTCGGATTTCCATTTCATCGACGAACGGGGTGAATCAGTAATTGTAGAATCTGGTGACCCGAATGCACTATTAAAGCACCGATTTGAAATAATTGAAGGAAGAGACCGAATCATGGCCTGGACAGTGGTGAACAGTATATGTAACACAACAGGGGTAGAGAAGCCTAAATTTCTTCCTGATTTGTATGATTACAAAGAGAACCGGTTCATTGAAATTGGAGTAACACGGAGGGAAGTCCACATATATTACCTAGAG…	PA
4490-29_PA	ATGGAAGACTTTGTGCGACAATGCTTCAATCCAATGATCGTCGAGCTTGCGGAAAAGGCAATGAAAGAATATGGGGAAGATCCGAAAATCGAAACTAACAAGTTTGCTGCAATATGCACACATTTGGAAGTTTGTTTCATGTATTCGGATTTCCATTTCATCGACGAACGGGGTGAATCAGTAATTGTAGAATCTGGTGACCCGAATGCACTATTAAAGCACCGATTTGAAATAATTGAAGGAAGAGACCGAATCATGGCCTGGACAGTGGTGAACAGTATATGTAACACAACAGGGGTAGAGAAGCCTAAATTTCTTCCTGATTTGTATGATTACAAAGAGAACCGGTTCATTGAAATTGGAGTAACACGGAGGGAAGTCCACATATATTACCTAGAG…	PA
4490-26_PA	ATGGAAGACTTTGTGCGACAATGCTTCAATCCAATGATCGTCGAGCTTGCGGAAAAGGCAATGAAAGAATATGGGGAAGATCCGAAAATCGAAACTAACAAGTTTGCTGCAATATGCACACATTTGGAAGTTTGTTTCATGTATTCGGATTTCCATTTCATCGACGAACGGGGTGAATCAGTAATTGTAGAATCTGGTGACCCGAATGCACTATTAAAGCACCGATTTGAAATAATTGAAGGAAGAGACCGAATCATGGCCTGGACAGTGGTGAACAGTATATGTAACACAACAGGGGTAGAGAAGCCTAAATTTCTTCCTGATTTGTATGATTACAAAGAGAACCGGTTCATTGAAATTGGAGTAACACGGAGGGAAGTCCACATATATTACCTAGAG…	PA
4490-10_PA	ATGGAAGACTTTGTGCGACAATGCTTCAATCCAATGATCGTCGAGCTTGCGGAAAAGGCAATGAAAGAATATGGGGAAGATCCGAAAATCGAAACTAACAAGTTTGCTGCAATATGCACACATTTGGAAGTTTGTTTCATGTATTCGGATTTCCATTTCATCGACGAACGGGGTGAATCAGTAATTGTAGAATCTGGTGACCCGAATGCACTATTAAAGCACCGATTTGAAATAATTGAAGGAAGAGACCGAATCATGGCCTGGACAGTGGTGAACAGTATATGTAACACAACAGGGGTAGAGAAGCCTAAATTTCTTCCTGATTTGTATGATTACAAAGAGAACCGGTTCATTGAAATTGGAGTAACACGGAGGGAAGTCCACATATATTACCTAGAG…	PA
5174-30_PA	ATGGAAGACTTTGTGCGACAATGCTTCAATCCAATGATCGTCGAGCTTGCGGAAAAGGCAATGAAAGAATATGGGGAAGATCCGAAAATCGAAACTAACAAGTTTGCTGCAATATGCACACATTTGGAAGTTTGTTTCATGTATTCGGATTTCCATTTCATCGACGAACGGGGTGAATCAGTAATTGTAGAATCTGGTGACCCGAATGCACTATTAAAGCACCGATTTGAAATAATTGAAGGAAGAGACCGAATCATGGCCTGGACAGTGGTGAACAGTATATGTAACACAACAGGGGTAGAGAAGCCTAAATTTCTTCCTGATTTGTATGATTACAAAGAGAACCGGTTCATTGAAATTGGAGTAACACGGAGGGAAGTCCACATATATTACCTAGAG…	PA
5174-26_PA	ATGGAAGACTTTGTGCGACAATGCTTCAATCCAATGATCGTCGAGCTTGCGGAAAAGGCAATGAAAGAATATGGGGAAGATCCGAAAATCGAAACTAACAAGTTTGCTGCAATATGCACACATTTGGAAGTTTGTTTCATGTATTCGGATTTCCATTTCATCGACGAACGGGGTGAATCAGTAATTGTAGAATCTGGTGACCCGAATGCACTATTAAAGCACCGATTTGAAATAATTGAAGGAAGAGACCGAATCATGGCCTGGACAGTGGTGAACAGTATATGTAACACAACAGGGGTAGAGAAGCCTAAATTTCTTCCTGATTTGTATGATTACAAAGAGAACCGGTTCATTGAAATTGGAGTAACACGGAGGGAAGTCCACATATATTACCTAGAG…	PA
4490-24_PA	ATGGAAGACTTTGTGCGACAATGCTTCAATCCAATGATCGTCGAGCTTGCGGAAAAGGCAATGAAAGAATATGGGGAAGATCCGAAAATCGAAACTAACAAGTTTGCTGCAATATGCACACATTTGGAAGTTTGTTTCATGTATTCGGATTTCCATTTCATCGACGAACGGGGTGAATCAGTAATTGTAGAATCTGGTGACCCGAATGCACTATTAAAGCACCGATTTGAAATAATTGAAGGAAGAGACCGAATCATGGCCTGGACAGTGGTGAACAGTATATGTAACACAACAGGGGTAGAGAAGCCTAAATTTCTTCCTGATTTGTATGATTACAAAGAGAACCGGTTCATTGAAATTGGAGTAACACGGAGGGAAGTCCACATATATTACCTAGAG…	PA
5174-35_PA	ATGGAAGACTTTGTGCGACAATGCTTCAATCCAATGATCGTCGAGCTTGCGGAAAAGGCAATGAAAGAATATGGGGAAGATCCGAAAATCGAAACTAACAAGTTTGCTGCAATATGCACACATTTGGAAGTTTGTTTCATGTATTCGGATTTCCATTTCATCGACGAACGGGGTGAATCAGTAATTGTAGAATCTGGTGACCCGAATGCACTATTAAAGCACCGATTTGAAATAATTGAAGGAAGAGACCGAATCATGGCCTGGACAGTGGTGAACAGTATATGTAACACAACAGGGGTAGAGAAGCCTAAATTTCTTCCTGATTTGTATGATTACAAAGAGAACCGGTTCATTGAAATTGGAGTAACACGGAGGGAAGTCCACATATATTACCTAGAG…	PA
5174-36_PA	ATGGAAGACTTTGTGCGACAATGCTTCAATCCAATGATCGTCGAGCTTGCGGAAAAGGCAATGAAAGAATATGGGGAAGATCCGAAAATCGAAACTAACAAGTTTGCTGCAATATGCACACATTTGGAAGTTTGTTTCATGTATTCGGATTTCCATTTCATCGACGAACGGGGTGAATCAGTAATTGTAGAATCTGGTGACCCGAATGCACTATTAAAGCACCGATTTGAAATAATTGAAGGAAGAGACCGAATCATGGCCTGGACAGTGGTGAACAGTATATGTAACACAACAGGGGTAGAGAAGCCTAAATTTCTTCCTGATTTGTATGATTACAAAGAGAACCGGTTCATTGAAATTGGAGTAACACGGAGGGAAGTCCACATATATTACCTAGAG…	PA
5174-29_PA	ATGGAAGACTTTGTGCGACAATGCTTCAATCCAATGATCGTCGAGCTTGCGGAAAAGGCAATGAAAGAATATGGGGAAGATCCGAAAATCGAAACTAACAAGTTTGCTGCAATATGCACACATTTGGAAGTTTGTTTCATGTATTCGGATTTCCATTTCATCGACGAACGGGGTGAATCAGTAATTGTAGAATCTGGTGACCCGAATGCACTATTAAAGCACCGATTTGAAATAATTGAAGGAAGAGACCGAATCATGGCCTGGACAGTGGTGAACAGTATATGTAACACAACAGGGGTAGAGAAGCCTAAATTTCTTCCTGATTTGTATGATTACAAAGAGAACCGGTTCATTGAAATTGGAGTAACACGGAGGGAAGTCCACATATATTACCTAGAG…	PA
5174-28_PA	ATGGAAGACTTTGTGCGACAATGCTTCAATCCAATGATCGTCGAGCTTGCGGAAAAGGCAATGAAAGAATATGGGGAAGATCCGAAAATCGAAACTAACAAGTTTGCTGCAATATGCACACATTTGGAAGTTTGTTTCATGTATTCGGATTTCCATTTCATCGACGAACGGGGTGAATCAGTAATTGTAGAATCTGGTGACCCGAATGCACTATTAAAGCACCGATTTGAAATAATTGAAGGAAGAGACCGAATCATGGCCTGGACAGTGGTGAACAGTATATGTAACACAACAGGGGTAGAGAAGCCTAAATTTCTTCCTGATTTGTATGATTACAAAGAGAACCGGTTCATTGAAATTGGAGTAACACGGAGGGAAGTCCACATATATTACCTAGAG…	PA
4490-34_PA	ATGGAAGACTTTGTGCGACAATGCTTCAATCCAATGATCGTCGAGCTTGCGGAAAAGGCAATGAAAGAATATGGGGAAGATCCGAAAATCGAAACTAACAAGTTTGCTGCAATATGCACACATTTGGAAGTTTGTTTCATGTATTCGGATTTCCATTTCATCGACGAACGGGGTGAATCAGTAATTGTAGAATCTGGTGACCCGAATGCACTATTAAAGCACCGATTTGAAATAATTGAAGGAAGAGACCGAATCATGGCCTGGACAGTGGTGAACAGTATATGTAACACAACAGGGGTAGAGAAGCCTAAATTTCTTCCTGATTTGTATGATTACAAAGAGAACCGGTTCATTGAAATTGGAGTAACACGGAGGGAAGTCCACATATATTACCTAGAG…	PA
4490-31_PA	ATGGAAGACTTTGTGCGACAATGCTTCAATCCAATGATCGTCGAGCTTGCGGAAAAGGCAATGAAAGAATATGGGGAAGATCCGAAAATCGAAACTAACAAGTTTGCTGCAATATGCACACATTTGGAAGTTTGTTTCATGTATTCGGATTTCCATTTCATCGACGAACGGGGTGAATCAGTAATTGTAGAATCTGGTGACCCGAATGCACTATTAAAGCACCGATTTGAAATAATTGAAGGAAGAGACCGAATCATGGCCTGGACAGTGGTGAACAGTATATGTAACACAACAGGGGTAGAGAAGCCTAAATTTCTTCCTGATTTGTATGATTACAAAGAGAACCGGTTCATTGAAATTGGAGTAACACGGAGGGAAGTCCACATATATTACCTAGAG…	PA
4490-13_PA	ATGGAAGACTTTGTGCGACAATGCTTCAATCCAATGATCGTCGAGCTTGCGGAAAAGGCAATGAAAGAATATGGGGAAGATCCGAAAATCGAAACTAACAAGTTTGCTGCAATATGCACACATTTGGAAGTTTGTTTCATGTATTCGGATTTCCATTTCATCGACGAACGGGGTGAATCAGTAATTGTAGAATCTGGTGACCCGAATGCACTATTAAAGCACCGATTTGAAATAATTGAAGGAAGAGACCGAATCATGGCCTGGACAGTGGTGAACAGTATATGTAACACAACAGGGGTAGAGAAGCCTAAATTTCTTCCTGATTTGTATGATTACAAAGAGAACCGGTTCATTGAAATTGGAGTAACACGGAGGGAAGTCCACATATATTACCTAGAG…	PA
5174-34_PA	ATGGAAGACTTTGTGCGACAATGCTTCAATCCAATGATCGTCGAGCTTGCGGAAAAGGCAATGAAAGAATATGGGGAAGATCCGAAAATCGAAACTAACAAGTTTGCTGCAATATGCACACATTTGGAAGTTTGTTTCATGTATTCGGATTTCCATTTCATCGACGAACGGGGTGAATCAGTAATTGTAGAATCTGGTGACCCGAATGCACTATTAAAGCACCGATTTGAAATAATTGAAGGAAGAGACCGAATCATGGCCTGGACAGTGGTGAACAGTATATGTAACACAACAGGGGTAGAGAAGCCTAAATTTCTTCCTGATTTGTATGATTACAAAGAGAACCGGTTCATTGAAATTGGAGTAACACGGAGGGAAGTCCACATATATTACCTAGAG…	PA
5174-33_PA	ATGGAAGACTTTGTGCGACAATGCTTCAATCCAATGATCGTCGAGCTTGCGGAAAAGGCAATGAAAGAATATGGGGAAGATCCGAAAATCGAAACTAACAAGTTTGCTGCAATATGCACACATTTGGAAGTTTGTTTCATGTATTCGGATTTCCATTTCATCGACGAACGGGGTGAATCAGTAATTGTAGAATCTGGTGACCCGAATGCACTATTAAAGCACCGATTTGAAATAATTGAAGGAAGAGACCGAATCATGGCCTGGACAGTGGTGAACAGTATATGTAACACAACAGGGGTAGAGAAGCCTAAATTTCTTCCTGATTTGTATGATTACAAAGAGAACCGGTTCATTGAAATTGGAGTAACACGGAGGGAAGTCCACATATATTACCTAGAG…	PA
5174-32_PA	ATGGAAGACTTTGTGCGACAATGCTTCAATCCAATGATCGTCGAGCTTGCGGAAAAGGCAATGAAAGAATATGGGGAAGATCCGAAAATCGAAACTAACAAGTTTGCTGCAATATGCACACATTTGGAAGTTTGTTTCATGTATTCGGATTTCCATTTCATCGACGAACGGGGTGAATCAGTAATTGTAGAATCTGGTGACCCGAATGCACTATTAAAGCACCGATTTGAAATAATTGAAGGAAGAGACCGAATCATGGCCTGGACAGTGGTGAACAGTATATGTAACACAACAGGGGTAGAGAAGCCTAAATTTCTTCCTGATTTGTATGATTACAAAGAGAACCGGTTCATTGAAATTGGAGTAACACGGAGGGAAGTCCACATATATTACCTAGAG…	PA
5174-31_PA	ATGGAAGACTTTGTGCGACAATGCTTCAATCCAATGATCGTCGAGCTTGCGGAAAAGGCAATGAAAGAATATGGGGAAGATCCGAAAATCGAAACTAACAAGTTTGCTGCAATATGCACACATTTGGAAGTTTGTTTCATGTATTCGGATTTCCATTTCATCGACGAACGGGGTGAATCAGTAATTGTAGAATCTGGTGACCCGAATGCACTATTAAAGCACCGATTTGAAATAATTGAAGGAAGAGACCGAATCATGGCCTGGACAGTGGTGAACAGTATATGTAACACAACAGGGGTAGAGAAGCCTAAATTTCTTCCTGATTTGTATGATTACAAAGAGAACCGGTTCATTGAAATTGGAGTAACACGGAGGGAAGTCCACATATATTACCTAGAG…	PA
5174-27_PA	ATGGAAGACTTTGTGCGACAATGCTTCAATCCAATGATCGTCGAGCTTGCGGAAAAGGCAATGAAAGAATATGGGGAAGATCCGAAAATCGAAACTAACAAGTTTGCTGCAATATGCACACATTTGGAAGTTTGTTTCATGTATTCGGATTTCCATTTCATCGACGAACGGGGTGAATCAGTAATTGTAGAATCTGGTGACCCGAATGCACTATTAAAGCACCGATTTGAAATAATTGAAGGAAGAGACCGAATCATGGCCTGGACAGTGGTGAACAGTATATGTAACACAACAGGGGTAGAGAAGCCTAAATTTCTTCCTGATTTGTATGATTACAAAGAGAACCGGTTCATTGAAATTGGAGTAACACGGAGGGAAGTCCACATATATTACCTAGAG…	PA
5174-25_PA	ATGGAAGACTTTGTGCGACAATGCTTCAATCCAATGATCGTCGAGCTTGCGGAAAAGGCAATGAAAGAATATGGGGAAGATCCGAAAATCGAAACTAACAAGTTTGCTGCAATATGCACACATTTGGAAGTTTGTTTCATGTATTCGGATTTCCATTTCATCGACGAACGGGGTGAATCAGTAATTGTAGAATCTGGTGACCCGAATGCACTATTAAAGCACCGATTTGAAATAATTGAAGGAAGAGACCGAATCATGGCCTGGACAGTGGTGAACAGTATATGTAACACAACAGGGGTAGAGAAGCCTAAATTTCTTCCTGATTTGTATGATTACAAAGAGAACCGGTTCATTGAAATTGGAGTAACACGGAGGGAAGTCCACATATATTACCTAGAG…	PA
4490-35_PA	ATGGAAGACTTTGTGCGACAATGCTTCAATCCAATGATCGTCGAGCTTGCGGAAAAGGCAATGAAAGAATATGGGGAAGATCCGAAAATCGAAACTAACAAGTTTGCTGCAATATGCACACATTTGGAAGTTTGTTTCATGTATTCGGATTTCCATTTCATCGACGAACGGGGTGAATCAGTAATTGTAGAATCTGGTGACCCGAATGCACTATTAAAGCACCGATTTGAAATAATTGAAGGAAGAGACCGAATCATGGCCTGGACAGTGGTGAACAGTATATGTAACACAACAGGGGTAGAGAAGCCTAAATTTCTTCCTGATTTGTATGATTACAAAGAGAACCGGTTCATTGAAATTGGAGTAACACGGAGGGAAGTCCACATATATTACCTAGAG…	PA
4490-33_PA	ATGGAAGACTTTGTGCGACAATGCTTCAATCCAATGATCGTCGAGCTTGCGGAAAAGGCAATGAAAGAATATGGGGAAGATCCGAAAATCGAAACTAACAAGTTTGCTGCAATATGCACACATTTGGAAGTTTGTTTCATGTATTCGGATTTCCATTTCATCGACGAACGGGGTGAATCAGTAATTGTAGAATCTGGTGACCCGAATGCACTATTAAAGCACCGATTTGAAATAATTGAAGGAAGAGACCGAATCATGGCCTGGACAGTGGTGAACAGTATATGTAACACAACAGGGGTAGAGAAGCCTAAATTTCTTCCTGATTTGTATGATTACAAAGAGAACCGGTTCATTGAAATTGGAGTAACACGGAGGGAAGTCCACATATATTACCTAGAG…	PA
4490-32_PA	ATGGAAGACTTTGTGCGACAATGCTTCAATCCAATGATCGTCGAGCTTGCGGAAAAGGCAATGAAAGAATATGGGGAAGATCCGAAAATCGAAACTAACAAGTTTGCTGCAATATGCACACATTTGGAAGTTTGTTTCATGTATTCGGATTTCCATTTCATCGACGAACGGGGTGAATCAGTAATTGTAGAATCTGGTGACCCGAATGCACTATTAAAGCACCGATTTGAAATAATTGAAGGAAGAGACCGAATCATGGCCTGGACAGTGGTGAACAGTATATGTAACACAACAGGGGTAGAGAAGCCTAAATTTCTTCCTGATTTGTATGATTACAAAGAGAACCGGTTCATTGAAATTGGAGTAACACGGAGGGAAGTCCACATATATTACCTAGAG…	PA
4490-28_PA	ATGGAAGACTTTGTGCGACAATGCTTCAATCCAATGATCGTCGAGCTTGCGGAAAAGGCAATGAAAGAATATGGGGAAGATCCGAAAATCGAAACTAACAAGTTTGCTGCAATATGCACACATTTGGAAGTTTGTTTCATGTATTCGGATTTCCATTTCATCGACGAACGGGGTGAATCAGTAATTGTAGAATCTGGTGACCCGAATGCACTATTAAAGCACCGATTTGAAATAATTGAAGGAAGAGACCGAATCATGGCCTGGACAGTGGTGAACAGTATATGTAACACAACAGGGGTAGAGAAGCCTAAATTTCTTCCTGATTTGTATGATTACAAAGAGAACCGGTTCATTGAAATTGGAGTAACACGGAGGGAAGTCCACATATATTACCTAGAG…	PA
4490-27_PA	ATGGAAGACTTTGTGCGACAATGCTTCAATCCAATGATCGTCGAGCTTGCGGAAAAGGCAATGAAAGAATATGGGGAAGATCCGAAAATCGAAACTAACAAGTTTGCTGCAATATGCACACATTTGGAAGTTTGTTTCATGTATTCGGATTTCCATTTCATCGACGAACGGGGTGAATCAGTAATTGTAGAATCTGGTGACCCGAATGCACTATTAAAGCACCGATTTGAAATAATTGAAGGAAGAGACCGAATCATGGCCTGGACAGTGGTGAACAGTATATGTAACACAACAGGGGTAGAGAAGCCTAAATTTCTTCCTGATTTGTATGATTACAAAGAGAACCGGTTCATTGAAATTGGAGTAACACGGAGGGAAGTCCACATATATTACCTAGAG…	PA
4490-25_PA	ATGGAAGACTTTGTGCGACAATGCTTCAATCCAATGATCGTCGAGCTTGCGGAAAAGGCAATGAAAGAATATGGGGAAGATCCGAAAATCGAAACTAACAAGTTTGCTGCAATATGCACACATTTGGAAGTTTGTTTCATGTATTCGGATTTCCATTTCATCGACGAACGGGGTGAATCAGTAATTGTAGAATCTGGTGACCCGAATGCACTATTAAAGCACCGATTTGAAATAATTGAAGGAAGAGACCGAATCATGGCCTGGACAGTGGTGAACAGTATATGTAACACAACAGGGGTAGAGAAGCCTAAATTTCTTCCTGATTTGTATGATTACAAAGAGAACCGGTTCATTGAAATTGGAGTAACACGGAGGGAAGTCCACATATATTACCTAGAG…	PA
4479-8_PA	ATGGAAGACTTTGTGCGACAATGCTTCAATCCAATGATCGTCGAGCTTGCGGAAAAGGCAATGAAAGAATATGGGGAAGATCCGAAAATCGAAACTAACAAGTTTGCTGCAATATGCACACATTTGGAAGTTTGTTTCATGTATTCGGATTTCCATTTCATCGACGAACGGGGTGAATCAGTAATTGTAGAATCTGGTGACCCGAATGCACTATTAAAGCACCGATTTGAAATAATTGAAGGAAGAGACCGAATCATGGCCTGGACAGTGGTGAACAGTATATGTAACACAACAGGGGTAGAGAAGCCTAAATTTCTTCCTGATTTGTATGATTACAAAGAGAACCGGTTCATTGAAATTGGAGTAACACGGAGGGAAGTCCACATATATTACCTAGAG…	PA
4490-3_PA	ATGGAAGACTTTGTGCGACAATGCTTCAATCCAATGATCGTCGAGCTTGCGGAAAAGGCAATGAAAGAATATGGGGAAGATCCGAAAATCGAAACTAACAAGTTTGCTGCAATATGCACACATTTGGAAGTTTGTTTCATGTATTCGGATTTCCATTTCATCGACGAACGGGGTGAATCAGTAATTGTAGAATCTGGTGACCCGAATGCACTATTAAAGCACCGATTTGAAATAATTGAAGGAAGAGACCGAATCATGGCCTGGACAGTGGTGAACAGTATATGTAACACAACAGGGGTAGAGAAGCCTAAATTTCTTCCTGATTTGTATGATTACAAAGAGAACCGGTTCATTGAAATTGGAGTAACACGGAGGGAAGTCCACATATATTACCTAGAG…	PA
4479-16_PA	ATGGAAGACTTTGTGCGACAATGCTTCAATCCAATGATCGTCGAGCTTGCGGAAAAGGCAATGAAAGAATATGGGGAAGATCCGAAAATCGAAACTAACAAGTTTGCTGCAATATGCACACATTTGGAAGTTTGTTTCATGTATTCGGATTTCCATTTCATCGACGAACGGGGTGAATCAGTAATTGTAGAATCTGGTGACCCGAATGCACTATTAAAGCACCGATTTGAAATAATTGAAGGAAGAGACCGAATCATGGCCTGGACAGTGGTGAACAGTATATGTAACACAACAGGGGTAGAGAAGCCTAAATTTCTTCCTGATTTGTATGATTACAAAGAGAACCGGTTCATTGAAATTGGAGTAACACGGAGGGAAGTCCACATATATTACCTAGAG…	PA
4479-15_PA	ATGGAAGACTTTGTGCGACAATGCTTCAATCCAATGATCGTCGAGCTTGCGGAAAAGGCAATGAAAGAATATGGGGAAGATCCGAAAATCGAAACTAACAAGTTTGCTGCAATATGCACACATTTGGAAGTTTGTTTCATGTATTCGGATTTCCATTTCATCGACGAACGGGGTGAATCAGTAATTGTAGAATCTGGTGACCCGAATGCACTATTAAAGCACCGATTTGAAATAATTGAAGGAAGAGACCGAATCATGGCCTGGACAGTGGTGAACAGTATATGTAACACAACAGGGGTAGAGAAGCCTAAATTTCTTCCTGATTTGTATGATTACAAAGAGAACCGGTTCATTGAAATTGGAGTAACACGGAGGGAAGTCCACATATATTACCTAGAG…	PA
4479-2_PA	ATGGAAGACTTTGTGCGACAATGCTTCAATCCAATGATCGTCGAGCTTGCGGAAAAGGCAATGAAAGAATATGGGGAAGATCCGAAAATCGAAACTAACAAGTTTGCTGCAATATGCACACATTTGGAAGTTTGTTTCATGTATTCGGATTTCCATTTCATCGACGAACGGGGTGAATCAGTAATTGTAGAATCTGGTGACCCGAATGCACTATTAAAGCACCGATTTGAAATAATTGAAGGAAGAGACCGAATCATGGCCTGGACAGTGGTGAACAGTATATGTAACACAACAGGGGTAGAGAAGCCTAAATTTCTTCCTGATTTGTATGATTACAAAGAGAACCGGTTCATTGAAATTGGAGTAACACGGAGGGAAGTCCACATATATTACCTAGAG…	PA
5179-13_PA	ATGGAAGACTTTGTGCGACAATGCTTCAATCCAATGATCGTCGAGCTTGCGGAAAAGGCAATGAAAGAATATGGGGAAGATCCGAAAATCGAAACTAACAAGTTTGCTGCAATATGCACACATTTGGAAGTTTGTTTCATGTATTCGGATTTCCATTTCATCGACGAACGGGGTGAATCAGTAATTGTAGAATCTGGTGACCCGAATGCACTATTAAAGCACCGATTTGAAATAATTGAAGGAAGAGACCGAATCATGGCCTGGACAGTGGTGAACAGTATATGTAACACAACAGGGGTAGAGAAGCCTAAATTTCTTCCTGATTTGTATGATTACAAAGAGAACCGGTTCATTGAAATTGGAGTAACACGGAGGGAAGTCCACATATATTACCTAGAG…	PA
4490-30_PA	--GGAAGACTTTGTGCGACAATGCTTCAATCCAATGATCGTCGAGCTTGCGGAAAAGGCAATGAAAGAATATGGGGAAGATCCGAAAATCGAAACTAACAAGTTTGCTGCAATATGCACACATTTGGAAGTTTGTTTCATGTATTCGGATTTCCATTTCATCGACGAACGGGGTGAATCAGTAATTGTAGAATCTGGTGACCCGAATGCACTATTAAAGCACCGATTTGAAATAATTGAAGGAAGAGACCGAATCATGGCCTGGACAGTGGTGAACAGTATATGTAACACAACAGGGGTAGAGAAGCCTAAATTTCTTCCTGATTTGTATGATTACAAAGAGAACCGGTTCATTGAAATTGGAGTAACACGGAGGGAAGTCCACATATATTACCTAGAG…	PA
5174-10_PA.	ATGGAAGACTTTGTGCGACAATGCTTCAATCCAATGATCGTCGAGCTTGCGGAAAAGGCAATGAAAGAATATGGGGAAGATCCGAAAATCGAAACTAACAAGTTTGCTGCAATATGCACACATTTGGAAGTTTGTTTCATGTATTCGGATTTCCATTTCATCGACGAACGGGGTGAATCAGTAATTGTAGAATCTGGTGACCCGAATGCACTATTAAAGCACCGATTTGAAATAATTGAAGGAAGAGACCGAATCATGGCCTGGACAGTGGTGAACAGTATATGTAACACAACAGGGGTAGAGAAGCCTAAATTTCTTCCTGATTTGTATGATTACAAAGAGAACCGGTTCATTGAAATTGGAGTAACACGGAGGGAAGTCCACATATATTACCTAGAG…	PA
4479-10_PA	ATGGAAGACTTTGTGCGACAATGCTTCAATCCAATGATCGTCGAGCTTGCGGAAAAGGCAATGAAAGAATATGGGGAAGATCCGAAAATCGAAACTAACAAGTTTGCTGCAATATGCACACATTTGGAAGTTTGTTTCATGTATTCGGATTTCCATTTCATCGACGAACGGGGTGAATCAGTAATTGTAGAATCTGGTGACCCGAATGCACTATTAAAGCACCGATTTGAAATAATTGAAGGAAGAGACCGAATCATGGCCTGGACAGTGGTGAACAGTATATGTAACACAACAGGGGTAGAGAAGCCTAAATTTCTTCCTGATTTGTATGATTACAAAGAGAACCGGTTCATTGAAATTGGAGTAACACGGAGGGAAGTCCACATATATTACCTAGAG…	PA
5174-2_PA	ATGGAAGACTTTGTGCGACAATGCTTCAATCCAATGATCGTCGAGCTTGCGGAAAAGGCAATGAAAGAATATGGGGAAGATCCGAAAATCGAAACTAACAAGTTTGCTGCAATATGCACACATTTGGAAGTTTGTTTCATGTATTCGGATTTCCATTTCATCGACGAACGGGGTGAATCAGTAATTGTAGAATCTGGTGACCCGAATGCACTATTAAAGCACCGATTTGAAATAATTGAAGGAAGAGACCGAATCATGGCCTGGACAGTGGTGAACAGTATATGTAACACAACAGGGGTAGAGAAGCCTAAATTTCTTCCTGATTTGTATGATTACAAAGAGAACCGGTTCATTGAAATTGGAGTAACACGGAGGGAAGTCCACATATATTACCTAGAG…	PA
4479-9_PA	--------------------------------------------------------------------------------------------------------------------------------------------------------------------------------------------------------------------------------------------------------------------------AGTGGTGAACAGTA--TGTAACACAACAGGGGTAGAGAAGCCTAAATTTCTTCCTGATTTGTATGATTACAAAGAGAACCGGTTCATTGAAATTGGAGTAACACGGAGGGAAGTCCACATATATTACCTAGAG…	PA
4479-20_PA	ATGGAAGACTTTGTGCGACAATGCTTCAATCCAATGATCGTCGAGCTTGCGGAAAAGGCAATGAAAGAATATGGGGAAGATCCGAAAATCGAAACTAACAAGTTTGCTGCAATATGCACACATTTGGAAGTTTGTTTCATGTATTCGGATTTCCATTTCATCGACGAACGGGGTGAATCAGTAATTGTAGAATCTGGTGACCCGAATGCACTATTAAAGCACCGATTTGAAATAATTGAAGGAAGAGACCGAATCATGGCCTGGACAGTGGTGAACAGTATATGTAACACAACAGGGGTAGAGAAGCCTAAATTTCTTCCTGATTTGTATGATTACAAAGAGAACCGGTTCATTGAAATTGGAGTAACACGGAGGGAAGTCCACATATATTACCTAGAG…	PA
4490-7_PA	ATGGAAGACTTTGTGCGACAATGCTTCAATCCAATGATCGTCGAGCTTGCGGAAAAGGCAATGAAAGAATATGGGGAAGATCCGAAAATCGAAACTAACAAGTTTGCTGCAATATGCACACATTTGGAAGTTTGTTTCATGTATTCGGATTTCCATTTCATCGACGAACGGGGTGAATCAGTAATTGTAGAATCTGGTGACCCGAATGCACTATTAAAGCACCGATTTGAAATAATTGAAGGAAGAGACCGAATCATGGCCTGGACAGTGGTGAACAGTATATGTAACACAACAGGGGTAGAGAAGCCTAAATTTCTTCCTGATTTGTATGATTACAAAGAGAACCGGTTCATTGAAATTGGAGTAACACGGAGGGAAGTCCACATATATTACCTAGAG…	PA
4490-1_PA.	ATGGAAGACTTTGTGCGACAATGCTTCAATCCAATGATCGTCGAGCTTGCGGAAAAGGCAATGAAAGAATATGGGGAAGATCCGAAAATCGAAACTAACAAGTTTGCTGCAATATGCACACATTTGGAAGTTTGTTTCATGTATTCGGATTTCCATTTCATCGACGAACGGGGTGAATCAGTAATTGTAGAATCTGGTGACCCGAATGCACTATTAAAGCACCGATTTGAAATAATTGAAGGAAGAGACCGAATCATGGCCTGGACAGTGGTGAACAGTATATGTAACACAACAGGGGTAGAGAAGCCTAAATTTCTTCCTGATTTGTATGATTACAAAGAGAACCGGTTCATTGAAATTGGAGTAACACGGAGGGAAGTCCACATATATTACCTAGAG…	PA
5174-12_PA	ATGGAAGACTTTGTGCGACAATGCTTCAATCCAATGATCGTCGAGCTTGCGGAAAAGGCAATGAAAGAATATGGGGAAGATCCGAAAATCGAAACTAACAAGTTTGCTGCAATATGCACACATTTGGAAGTTTGTTTCATGTATTCGGATTTCCATTTCATCGACGAACGGGGTGAATCAGTAATTGTAGAATCTGGTGACCCGAATGCACTATTAAAGCACCGATTTGAAATAATTGAAGGAAGAGACCGAATCATGGCCTGGACAGTGGTGAACAGTATATGTAACACAACAGGGGTAGAGAAGCCTAAATTTCTTCCTGATTTGTATGATTACAAAGAGAACCGGTTCATTGAAATTGGAGTAACACGGAGGGAAGTCCACATATATTACCTAGAG…	PA
5174-7_PA	ATGGAAGACTTTGTGCGACAATGCTTCAATCCAATGATCGTCGAGCTTGCGGAAAAGGCAATGAAAGAATATGGGGAAGATCCGAAAATCGAAACTAACAAGTTTGCTGCAATATGCACACATTTGGAAGTTTGTTTCATGTATTCGGATTTCCATTTCATCGACGAACGGGGTGAATCAGTAATTGTAGAATCTGGTGACCCGAATGCACTATTAAAGCACCGATTTGAAATAATTGAAGGAAGAGACCGAATCATGGCCTGGACAGTGGTGAACAGTATATGTAACACAACAGGGGTAGAGAAGCCTAAATTTCTTCCTGATTTGTATGATTACAAAGAGAACCGGTTCATTGAAATTGGAGTAACACGGAGGGAAGTCCACATATATTACCTAGAG…	PA
5174-3_PA	ATGGAAGACTTTGTGCGACAATGCTTCAATCCAATGATCGTCGAGCTTGCGGAAAAGGCAATGAAAGAATATGGGGAAGATCCGAAAATCGAAACTAACAAGTTTGCTGCAATATGCACACATTTGGAAGTTTGTTTCATGTATTCGGATTTCCATTTCATCGACGAACGGGGTGAATCAGTAATTGTAGAATCTGGTGACCCGAATGCACTATTAAAGCACCGATTTGAAATAATTGAAGGAAGAGACCGAATCATGGCCTGGACAGTGGTGAACAGTATATGTAACACAACAGGGGTAGAGAAGCCTAAATTTCTTCCTGATTTGTATGATTACAAAGAGAACCGGTTCATTGAAATTGGAGTAACACGGAGGGAAGTCCACATATATTACCTAGAG…	PA
4490-5_PA	ATGGAAGACTTTGTGCGACAATGCTTCAATCCAATGATCGTCGAGCTTGCGGAAAAGGCAATGAAAGAATATGGGGAAGATCCGAAAATCGAAACTAACAAGTTTGCTGCAATATGCACACATTTGGAAGTTTGTTTCATGTATTCGGATTTCCATTTCATCGACGAACGGGGTGAATCAGTAATTGTAGAATCTGGTGACCCGAATGCACTATTAAAGCACCGATTTGAAATAATTGAAGGAAGAGACCGAATCATGGCCTGGACAGTGGTGAACAGTATATGTAACACAACAGGGGTAGAGAAGCCTAAATTTCTTCCTGATTTGTATGATTACAAAGAGAACCGGTTCATTGAAATTGGAGTAACACGGAGGGAAGTCCACATATATTACCTAGAG…	PA
5166-12_PA	ATGGAAGACTTTGTGCGACAATGCTTCAATCCAATGATCGTCGAGCTTGCGGAAAAGGCAATGAAAGAATATGGGGAAGATCCGAAAATCGAAACTAACAAGTTTGCTGCAATATGCACACATTTGGAAGTTTGTTTCATGTATTCGGATTTCCATTTCATCGACGAACGGGGTGAATCAGTAATTGTAGAATCTGGTGACCCGAATGCACTATTAAAGCACCGATTTGAAATAATTGAAGGAAGAGACCGAATCATGGCCTGGACAGTGGTGAACAGTATATGTAACACAACAGGGGTAGAGAAGCCTAAATTTCTTCCTGATTTGTATGATTACAAAGAGAACCGGTTCATTGAAATTGGAGTAACACGGAGGGAAGTCCACATATATTACCTAGAG…	PA
4490-2_PA	---------------------------------------------------------------------------------------------------------------------------------------------------------------------------------------------------------------------------------------------------------------------------------------------------------------------------------------------------------------------------------------------------------------…	PA
5184-8_PA	ATGGAAGACTTTGTGCGACAATGCTTCAATCCAATGATCGTCGAGCTTGCGGAAAAGGCAATGAAAGAATATGGGGAAGATCCGAAAATCGAAACTAACAAGTTTGCTGCAATATGCACACATTTGGAAGTTTGTTTCATGTATTCGGATTTCCATTTCATCGACGAACGGGGTGAATCAGTAATTGTAGAATCTGGTGACCCGAATGCACTATTAAAGCACCGATTTGAAATAATTGAAGGAAGAGACCGAATCATGGCCTGGACAGTGGTGAACAGTATATGTAACACAACAGGGGTAGAGAAGCCTAAATTTCTTCCTGATTTGTATGATTACAAAGAGAACCGGTTCATTGAAATTGGAGTAACACGGAGGGAAGTCCACATATATTACCTAGAG…	PA
5174-6_PA	ATGGAAGACTTTGTGCGACAATGCTTCAATCCAATGATCGTCGAGCTTGCGGAAAAGGCAATGAAAGAATATGGGGAAGATCCGAAAATCGAAACTAACAAGTTTGCTGCAATATGCACACATTTGGAAGTTTGTTTCATGTATTCGGATTTCCATTTCATCGACGAACGGGGTGAATCAGTAATTGTAGAATCTGGTGACCCGAATGCACTATTAAAGCACCGATTTGAAATAATTGAAGGAAGAGACCGAATCATGGCCTGGACAGTGGTGAACAGTATATGTAACACAACAGGGGTAGAGAAGCCTAAATTTCTTCCTGATTTGTATGATTACAAAGAGAACCGGTTCATTGAAATTGGAGTAACACGGAGGGAAGTCCACATATATTACCTAGAG…	PA
4551-21_NS	ATGGACTCCAATACTGTGTCAAGCTTTCAGGTAGACTGTTTCCTTTGGCACATCCGCAAACGGTTTGCAGACAATGGATTGGGTGATGCCCCATTCCTTGATCGGCTCCGCCGGGATCAAAAGTCCCTGATAGGAAGAGGCAACACCCTTAACCTCGACATCGAAACAGCCACTCTTGTTGGGAAACAAATTGTTGAGTGGATTTTGAAAGAGGAATCCAGCGATACAATTAAGATGACCATTGCATCTGTACCCACCCCGCGCTACCTAGCTGACATGACCCTCGAGGAAATGTCACGAGACTGGTTCATGCTCATGCCTAGGCAAAAGATAATAGGCCCTCTTTGTGTGCGAATGGACCAGGCGATCCTGGAAAAGAACATCATACTGAAAGCGAAC…	NS
5179-4_NS	ATGGACTCCAATACTGTGTCAAGCTTTCAGGTAGACTGTTTCCTTTGGCACATCCGCAAACGGTTTGCAGACAATGGATTGGGTGATGCCCCATTCCTTGATCGGCTCCGCCGGGATCAAAAGTCCCTGATAGGAAGAGGCAACACCCTTAACCTCGACATCGAAACAGCCACTCTTGTTGGGAAACAAATTGTTGAGTGGATTTTGAAAGAGGAATCCAGCGATACAATTAAGATGACCATTGCATCTGTATCCACCCCGCGCTACCTAGCTGACATGACCCTCGAGGAAATGTCACGAGACTGGTTCATGCTCATGCCTAGGCAAAAGATAATAGGCCCTCTTTGTGTGCGAATGGACCAGGCGATCCTGGAAAAGAACATCATACTGAAAGCGAAC…	NS
5184-5_NS	ATGGACTCCAATACTGTGTCAAGCTTTCAGGTAGACTGTTTCCTTTGGCACATCCGCAAACGGTTTGCAGACAATGGATTGGGTGATACCCCATTCCTTGATCGGCTCCGCCGGGATCAAAAGTCCCTGATAGGAAGAGGCAACACCCTTAACCTCGACATCGAAACAGCCACTCTTGTTGGGAAACAAATTGTTGAGTGGATTTTGAAAGAGGAATCCAGCGATACAATTAAGATGACCATTGCATCTGTACCCACCCCGCGCTACCTAGCTGACATGACCCTCGAGGAAATGTCACGAGACTGGTTCATGCTCATGCCTAGGCAAAAGATAATAGGCCCTCTTTGTGTGCGAATGGACCAGGCGATCCTGGAAAAGAACATCATACTGAAAGCGAAC…	NS
5184-21_NS	ATGGACTCCAACACTGTGTCAAGCTTTCAGGTAGACTGTTTCCTTTGGCACATCCGCAAACGGTTTGCAGACAATGGATTGGGTGATGCCCCATTCCTTGATCGGCTCCGCCGGGATCAAAAGTCCCTGATAGGAAGAGGCAACACCCTTAACCTCGACATCGAAACAGCCACTCTTGTTGGGAAACAAATTGTTGAGTGGATTTTGAAAGAGGAATCCAGCGATACAATTAAGATGACCATTGCATCTGTACCCACCCCGCGCTACCTAGCTGACATGACCCTCGAGGAAATGTCACGAGACTGGTTCATGCTCATGCCTAGGCAAAAGATAATAGGCCCTCTTTGTGTGCGAATGGACCAGGCGATCCTGGAAAAGAACATCATACTGAAAGCGAAC…	NS
5179-7_NS	ATGGACTCCAATACTATGTCAAGCTTTCAGGTAGACTGTTTCCTTTGGCACATCCGCAAACGGTTTGCAGACAATGGATTGGGTGATGCCCCATTCCTTGATCGGCTCCGCCGGGATCAAAAGTCCCTGATAGGAAGAGGCAACACCCTTAACCTCGACATCGAAACAGCCACTCTTGTTGGGAAACAAATTGTTGAGTGGATTTTGAAAGAGGAATCCAGCGATACAATTAAGATGACCATTGCATCTGTACCCACCCCGCGCTACCTAGCTGACATGACCCTCGAGGAAATGTCACGAGACTGGTTCATGCTCATGCCTAGGCAAAAGATAATAGGCCCTCTTTGTGTGCGAATGGACCAGGCGATCCTGGAAAAGAACATCATACTGAAAGCGAAC…	NS
5166-22_NS	ATGGACTCCAATACTGTGTCAAGCTTTCAGGTAGACTGTTTCCTTTGGCACATCCGCAAACGGTTTGCAGACAATGGATTGGGTGATGCCCCATTCCTTGATCGGCTCCGCCGGGATCAAAAGTCCCTGATAGGAAGAGGCAACACCCTTAACCTCGACATCGAAACAGCCACTCTTGTTGGGAAACAAATTGTTGAGTGGATTTTGAAAGAGGAATCCAGCGATACAATTAAGATGACCATTGCATCTGTACCCACCCCGCGCTACCTAGCTGACATGACCCTCGAGGAAATGTCACGAGACTGGTTCATGCTCATGCCTAGGCAAAAGATAATAGGCCCTCTTTGTGTGCGAATGGACCAGGCGATCCTGGAAAAGAACATCATACTGAAAGCGAAC…	NS
5166-1_NS	ATGGACTCCAATACTGTGTCAAGCTTTCAGGTAGACTGTTTCCTTTGGCACATCCGCAAACGGTTTGCAGACAATGGATTGGGTGATGCCCCATTCCTTGATCGGCTCCGCCGGGATCAAAAGTCCCTGATAGGAAGAGGCAACACCCTTAACCTCGACATCGAAACAGCCACTCTTGTTGGGAAACAAATTGTTGAGTGGATTTTGAAAGAGGAATCCAGCGATACAATTAAGATGACCATTGCATCTGTACCCACCCCGCGCTACCTAGCTGACATGACCCTCGAGGAAATGTCACGAGACTGGTTCATGCTCATGCCTAGGCAAAAGATAATAGGCCCTCTTTGTGTGCGAATGGACCAGGCGATCCTGGAAAAGAACATCATACTGAAAGCGAAC…	NS
4551-5_NS	ATGGACTCCAATACTGTGTCAAGCTTTCAGGTAGACTGTTTCCTTTGGCACATCCGCAAACGGTTTGCAGACAATGGATTGGGTGATGCCCCATTCCTTGATCGGCTCCGCCGGGATCAAAAGTCCCTGATAGGAAGAGGCAACACCCTTAACCTCGACATCGAAACAGCCACTCTTGTTGGGAAACAAATTGTTGAGTGGATTTTGAAAGAGGAATCCAGCGATACAATTAAGATGACCATTGCATCTGTACCCACCCCGCGCTACCTAGCTGACATGACCCTCGAGGAAATGTCACGAGACTGGTTCATGCTCATGCCTAGGCAAAAGATAATAGGCCCTCTTTGTGTGCGAATGGACCAGGCGATCCTGGAAAAGAACATCATACTGAAAGCGAAC…	NS
4479-17_NS	ATGGACTCCAATACTGTGTCAAGCTTTCAGGTAGACTGTTTCCTTTGGCACATCCGCAAACGGTTTGCAGACAATGGATTGGGTGATGCCCCATTCCTTGATCGGCTCCGCCGGGATCAAAAGTCCCTGATAGGAAGAGGCAACACCCTTAACCTCGACATCGAAACAGCCACTCTTGTTGGGAAACAAATTGTTGAGTGGATTTTGAAAGAGGAATCCAGCGATACAATTAAGATGACCATTGCATCTGTACCCACCCCGCGCTACCTAGCTGACATGACCCTCGAGGAAATGTCACGAGACTGGTTCATGCTCATGCCTAGGCAAAAGATAATAGGCCCTCTTTGTGTGCGAATGGACCAGGCGATCCTGGAAAAGAACATCATACTGAAAGCGAAC…	NS
4479-5_NS	ATGGACTCCAATACTGTGTCAAGCTTTCAGGTAGACTGTTTCCTTTGGCACATCCGCAAACGGTTTGCAGACAATGGATTGGGTGATGCCCCATTCCTTGATCGGCTCCGCCGGGATCAAAAGTCCCTGATAGGAAGAGGCAACACCCTTAACCTCGACATCGAAACAGCCACTCTTGTTGGGAAACAAATTGTTGAGTGGATTTTGAAAGAGGAATCCAGCGATACAATTAAGATGACCATTGCATCTGTACCCACCCCGCGCTACCTAGCTGACATGACCCTCGAGGAAATGTCACGAGACTGGTTCATGCTCATGCCTAGGCAAAAGATAATAGGCCCTCTTTGTGTGCGAATGGACCAGGCGATCCTGGAAAAGAACATCATACTGAAAGCGAAC…	NS
4479-8_NS	ATGGACTCCAATACTGTGTCAAGCTTTCAGGTAGACTGTTTCCTTTGGCACATCCGCAAACGGTTTGCAGACAATGGATTGGGTGATGCCCCATTCCTTGATCGGCTCCGCCGGGATCAAAAGTCCCTGATAGGAAGAGGCAACACCCTTAACCTCGACATCGAAACAGCCACTCTTGTTGGGAAACAAATTGTTGAGTGGATTTTGAAAGAGGAATCCAGCGATACAATTAAGATGACCATTGCATCTGTACCCACCCCGCGCTACCTAGCTGACATGACCCTCGAGGAAATGTCACGAGACTGGTTCATGCTCATGCCTAGGCAAAAGATAATAGGCCCTCTTTGTGTGCGAATGGACCAGGCGATCCTGGAAAAGAACATCATACTGAAAGCGAAC…	NS
4479-3_NS	ATGGACTCCAATACTGTGTCAAGCTTTCAGGTAGACTGTTTCCTTTGGCACATCCGCAAACGGTTTGCAGACAATGGATTGGGTGATGCCCCATTCCTTGATCGGCTCCGCCGGGATCAAAAGTCCCTGATAGGAAGAGGCAACACCCTTAACCTCGACATCGAAACAGCCACTCTTGTTGGGAAACAAATTGTTGAGTGGATTTTGAAAGAGGAATCCAGCGATACAATTAAGATGACCATTGCATCTGTACCCACCCCGCGCTACCTAGCTGACATGACCCTCGAGGAAATGTCACGAGACTGGTTCATGCTCATGCCTAGGCAAAAGATAATAGGCCCTCTTTGTGTGCGAATGGACCAGGCGATCCTGGAAAAGAACATCATACTGAAAGCGAAC…	NS
4479-2_NS	ATGGACTCCAATACTGTGTCAAGCTTTCAGGTAGACTGTTTCCTTTGGCACATCCGCAAACGGTTTGCAGACAATGGATTGGGTGATGCCCCATTCCTTGATCGGCTCCGCCGGGATCAAAAGTCCCTGATAGGAAGAGGCAACACCCTTAACCTCGACATCGAAACAGCCACTCTTGTTGGGAAACAAATTGTTGAGTGGATTTTGAAAGAGGAATCCAGCGATACAATTAAGATGACCATTGCATCTGTACCCACCCCGCGCTACCTAGCTGACATGACCCTCGAGGAAATGTCACGAGACTGGTTCATGCTCATGCCTAGGCAAAAGATAATAGGCCCTCTTTGTGTGCGAATGGACCAGGCGATCCTGGAAAAGAACATCATACTGAAAGCGAAC…	NS
4479-21_NS	ATGGACTCCAATACTGTGTCAAGCTTTCAGGTAGACTGTTTCCTTTGGCACATCCGCAAACGGTTTGCAGACAATGGATTGGGTGATGCCCCATTCCTTGATCGGCTCCGCCGGGATCAAAAGTCCCTGATAGGAAGAGGCAACACCCTTAACCTCGACATCGAAACAGCCACTCTTGTTGGGAAACAAATTGTTGAGTGGATTTTGAAAGAGGAATCCAGCGATACAATTAAGATGACCATTGCATCTGTACCCACCCCGCGCTACCTAGCTGACATGACCCTCGAGGAAATGTCACGAGACTGGTTCATGCTCATGCCTAGGCAAAAGATAATAGGCCCTCTTTGTGTGCGAATGGACCAGGCGATCCTGGAAAAGAACATCATACTGAAAGCGAAC…	NS
4479-16_NS	ATGGACTCCAATACTGTGTCAAGCTTTCAGGTAGACTGTTTCCTTTGGCACATCCGCAAACGGTTTGCAGACAATGGATTGGGTGATGCCCCATTCCTTGATCGGCTCCGCCGGGATCAAAAGTCCCTGATAGGAAGAGGCAACACCCTTAACCTCGACATCGAAACAGCCACTCTTGTTGGGAAACAAATTGTTGAGTGGATTTTGAAAGAGGAATCCAGCGATACAATTAAGATGACCATTGCATCTGTACCCACCCCGCGCTACCTAGCTGACATGACCCTCGAGGAAATGTCACGAGACTGGTTCATGCTCATGCCTAGGCAAAAGATAATAGGCCCTCTTTGTGTGCGAATGGACCAGGCGATCCTGGAAAAGAACATCATACTGAAAGCGAAC…	NS
5167-12_NS	ATGGACTCCAATACTGTGTCAAGCTTTCAGGTAGACTGTTTCCTTTGGCACATCCGCAAACGGTTTGCAGACAATGGATTGGGTGATGCCCCATTCCTTGATCGGCTCCGCCGGGATCAAAAGTCCCTGATAGGAAGAGGCAACACCCTTAACCTCGACATCGAAACAGCCACTCTTGTTGGGAAACAAATTGTTGAGTGGATTTTGAAAGAGGAATCCAGCGATACAATTAAGATGACCATTGCATCTGTACCCACCCCGCGCTACCTAGCTGACATGACCCTCGAGGAAATGTCACGAGACTGGTTCATGCTCATGCCTAGGCAAAAGATAATAGGCCCTCTTTGTGTGCGAATGGACCAGGCGATCCTGGAAAAGAACATCATACTGAAAGCGAAC…	NS
5166-17_NS	ATGGACTCCAATACTGTGTCAAGCTTTCAGGTAGACTGTTTCCTTTGGCACATCCGCAAACGGTTTGCAGACAATGGATTGGGTGATGCCCCATTCCTTGATCGGCTCCGCCGGGATCAAAAGTCCCTGATAGGAAGAGGCAACACCCTTAACCTCGACATCGAAACAGCCACTCTTGTTGGGAAACAAATTGTTGAGTGGATTTTGAAAGAGGAATCCAGCGATACAATTAAGATGACCATTGCATCTGTACCCACCCCGCGCTACCTAGCTGACATGACCCTCGAGGAAATGTCACGAGACTGGTTCATGCTCATGCCTAGGCAAAAGATAATAGGCCCTCTTTGTGTGCGAATGGACCAGGCGATCCTGGAAAAGAACATCATACTGAAAGCGAAC…	NS
4551-8_NS	ATGGACTCCAATACTGTGTCAAGCTTTCAGGTAGACTGTTTCCTTTGGCACATCCGCAAACGGTTTGCAGACAATGGATTGGGTGATGCCCCATTCCTTGATCGGCTCCGCCGGGATCAAAAGTCCCTGATAGGAAGAGGCAACACCCTTAACCTCGACATCGAAACAGCCACTCTTGTTGGGAAACAAATTGTTGAGTGGATTTTGAAAGAGGAATCCAGCGATACAATTAAGATGACCATTGCATCTGTACCCACCCCGCGCTACCTAGCTGACATGACCCTCGAGGAAATGTCACGAGACTGGTTCATGCTCATGCCTAGGCAAAAGATAATAGGCCCTCTTTGTGTGCGAATGGACCAGGCGATCCTGGAAAAGAACATCATACTGAAAGCGAAC…	NS
4551-1_NS	ATGGACTCCAATACTGTGTCAAGCTTTCAGGTAGACTGTTTCCTTTGGCACATCCGCAAACGGTTTGCAGACAATGGATTGGGTGATGCCCCATTCCTTGATCGGCTCCGCCGGGATCAAAAGTCCCTGATAGGAAGAGGCAACACCCTTAACCTCGACATCGAAACAGCCACTCTTGTTGGGAAACAAATTGTTGAGTGGATTTTGAAAGAGGAATCCAGCGATACAATTAAGATGACCATTGCATCTGTACCCACCCCGCGCTACCTAGCTGACATGACCCTCGAGGAAATGTCACGAGACTGGTTCATGCTCATGCCTAGGCAAAAGATAATAGGCCCTCTTTGTGTGCGAATGGACCAGGCGATCCTGGAAAAGAACATCATACTGAAAGCGAAC…	NS
4551-6_NS	ATGGACTCCAATACTGTGTCAAGCTTTCAGGTAGACTGTTTCCTTTGGCACATCCGCAAACGGTTTGCAGACAATGGATTGGGTGATGCCCCATTCCTTGATCGGCTCCGCCGGGATCAAAAGTCCCTGATAGGAAGAGGCAACACCCTTAACCTCGACATCGAAACAGCCACTCTTGTTGGGAAACAAATTGTTGAGTGGATTTTGAAAGAGGAATCCAGCGATACAATTAAGATGACCATTGCATCTGTACCCACCCCGCGCTACCTAGCTGACATGACCCTCGAGGAAATGTCACGAGACTGGTTCATGCTCATGCCTAGGCAAAAGATAATAGGCCCTCTTTGTGTGCGAATGGACCAGGCGATCCTGGAAAAGAACATCATACTGAAAGCGAAC…	NS
4551-13_NS	ATGGACTCCAATACTGTGTCAAGCTTTCAGGTAGACTGTTTCCTTTGGCACATCCGCAAACGGTTTGCAGACAATGGATTGGGTGATGCCCCATTCCTTGATCGGCTCCGCCGGGATCAAAAGTCCCTGATAGGAAGAGGCAACACCCTTAACCTCGACATCGAAACAGCCACTCTTGTTGGGAAACAAATTGTTGAGTGGATTTTGAAAGAGGAATCCAGCGATACAATTAAGATGACCATTGCATCTGTACCCACCCCGCGCTACCTAGCTGACATGACCCTCGAGGAAATGTCACGAGACTGGTTCATGCTCATGCCTAGGCAAAAGATAATAGGCCCTCTTTGTGTGCGAATGGACCAGGCGATCCTGGAAAAGAACATCATACTGAAAGCGAAC…	NS
5166-16_NS	ATGGACTCCAATACTGTGTCAAGCTTTCAGGTAGACTGTTTCCTTTGGCACATCCGCAAACGGTTTGCAGACAATGGATTGGGTGATGCCCCATTCCTTGATCGGCTCCGCCGGGATCAAAAGTCCCTGATAGGAAGAGGCAACACCCTTAACCTCGACATCGAAACAGCCACTCTTGTTGGGAAACAAATTGTTGAGTGGATTTTGAAAGAGGAATCCAGCGATACAATTAAGATGACCATTGCATCTGTACCCACCCCGCGCTACCTAGCTGACATGACCCTCGAGGAAATGTCACGAGACTGGTTCATGCTCATGCCTAGGCAAAAGATAATAGGCCCTCTTTGTGTGCGAATGGACCAGGCGATCCTGGAAAAGAACATCATACTGAAAGCGAAC…	NS
5184-13_NS	ATGGACTCCAATACTGTGTCAAGCTTTCAGGTAGACTGTTTCCTTTGGCACATCCGCAAACGGTTTGCAGACAATGGATTGGGTGATGCCCCATTCCTTGATCGGCTCCGCCGGGATCAAAAGTCCCTGATAGGAAGAGGCAACACCCTTAACCTCGACATCGAAACAGCCACTCTTGTTGGGAAACAAATTGTTGAGTGGATTTTGAAAGAGGAATCCAGCGATACAATTAAGATGACCATTGCATCTGTACCCACCCCGCGCTACCTAGCTGACATGACCCTCGAGGAAATGTCACGAGACTGGTTCATGCTCATGCCTAGGCAAAAGATAATAGGCCCTCTTTGTGTGCGAATGGACCAGGCGATCCTGGAAAAGAACATCATACTGAAAGCGAAC…	NS
5179-12_NS	ATGGACTCCAATACTGTGTCAAGCTTTCAGGTAGACTGTTTCCTTTGGCACATCCGCAAACGGTTTGCAGACAATGGATTGGGTGATGCCCCATTCCTTGATCGGCTCCGCCGGGATCAAAAGTCCCTGATAGGAAGAGGCAACACCCTTAACCTCGACATCGAAACAGCCACTCTTGTTGGGAAACAAATTGTTGAGTGGATTTTGAAAGAGGAATCCAGCGATACAATTAAGATGACCATTGCATCTGTACCCACCCCGCGCTACCTAGCTGACATGACCCTCGAGGAAATGTCACGAGACTGGTTCATGCTCATGCCTAGGCAAAAGATAATAGGCCCTCTTTGTGTGCGAATGGACCAGGCGATCCTGGAAAAGAACATCATACTGAAAGCGAAC…	NS
5179-14_NS	ATGGACTCCAATACTGTGTCAAGCTTTCAGGTAGACTGTTTCCTTTGGCACATCCGCAAACGGTTTGCAGACAATGGATTGGGTGATGCCCCATTCCTTGATCGGCTCCGCCGGGATCAAAAGTCCCTGATAGGAAGAGGCAACACCCTTAACCTCGACATCGAAACAGCCACTCTTGTTGGGAAACAAATTGTTGAGTGGATTTTGAAAGAGGAATCCAGCGATACAATTAAGATGACCATTGCATCTGTACCCACCCCGCGCTACCTAGCTGACATGACCCTCGAGGAAATGTCACGAGACTGGTTCATGCTCATGCCTAGGCAAAAGATAATAGGCCCTCTTTGTGTGCGAATGGACCAGGCGATCCTGGAAAAGAACATCATACTGAAAGCGAAC…	NS
4484-4_NS	ATGGACTCCAATACTGTGTCAAGCTTTCAGGTAGACTGTTTCCTTTGGCACATCCGCAAACGGTTTGCAGACAATGGATTGGGTGATGCCCCATTCCTTGATCGGCTCCGCCGGGATCAAAAGTCCCTGATAGGAAGAGGCAACACCCTTAACCTCGACATCGAAACAGCCACTCTTGTTGGGAAACAAATTGTTGAGTGGATTTTGAAAGAGGAATCCAGCGATACAATTAAGATGACCATTGCATCTGTACCCACCCCGCGCTACCTAGCTGACATGACCCTCGAGGAAATGTCACGAGACTGGTTCATGCTCATGCCTAGGCAAAAGATAATAGGCCCTCTTTGTGTGCGAATGGACCAGGCGATCCTGGAAAAGAACATCATACTGAAAGCGAAC…	NS
4933-24_NS	ATGGACTCCAATACTGTGTCAAGCTTTCAGGTAGACTGTTTCCTTTGGCACATCCGCAAACGGTTTGCAGACAATGGATTGGGTGATGCCCCATTCCTTGATCGGCTCCGCCGGGATCAAAAGTCCCTGATAGGAAGAGGCAACACCCTTAACCTCGACATCGAAACAGCCACTCTTGTTGGGAAACAAATTGTTGAGTGGATTTTGAAAGAGGAATCCAGCGATACAATTAAGATGACCATTGCATCTGTACCCACCCCGCGCTACCTAGCTGACATGACCCTCGAGGAAATGTCACGAGACTGGTTCATGCTCATGCCTAGGCAAAAGATAATAGGCCCTCTTTGTGTGCGAATGGACCAGGCGATCCTGGAAAAGAACATCATACTGAAAGCGAAC…	NS
4484-13_NS	ATGGACTCCAATACTGTGTCAAGCTTTCAGGTAGACTGTTTCCTTTGGCACATCCGCAAACGGTTTGCAGACAATGGATTGGGTGATGCCCCATTCCTTGATCGGCTCCGCCGGGATCAAAAGTCCCTGATAGGAAGAGGCAACACCCTTAACCTCGACATCGAAACAGCCACTCTTGTTGGGAAACAAATTGTTGAGTGGATTTTGAAAGAGGAATCCAGCGATACAATTAAGATGACCATTGCATCTGTACCCACCCCGCGCTACCTAGCTGACATGACCCTCGAGGAAATGTCACGAGACTGGTTCATGCTCATGCCTAGGCAAAAGATAATAGGCCCTCTTTGTGTGCGAATGGACCAGGCGATCCTGGAAAAGAACATCATACTGAAAGCGAAC…	NS
4933-8_NS	ATGGACTCCAATACTGTGTCAAGCTTTCAGGTAGACTGTTTCCTTTGGCACATCCGCAAACGGTTTGCAGACAATGGATTGGGTGATGCCCCATTCCTTGATCGGCTCCGCCGGGATCAAAAGTCCCTGATAGGAAGAGGCAACACCCTTAACCTCGACATCGAAACAGCCACTCTTGTTGGGAAACAAATTGTTGAGTGGATTTTGAAAGAGGAATCCAGCGATACAATTAAGATGACCATTGCATCTGTACCCACCCCGCGCTACCTAGCTGACATGACCCTCGAGGAAATGTCACGAGACTGGTTCATGCTCATGCCTAGGCAAAAGATAATAGGCCCTCTTTGTGTGCGAATGGACCAGGCGATCCTGGAAAAGAACATCATACTGAAAGCGAAC…	NS
4933-16_NS	ATGGACTCCAATACTGTGTCAAGCTTTCAGGTAGACTGTTTCCTTTGGCACATCCGCAAACGGTTTGCAGACAATGGATTGGGTGATGCCCCATTCCTTGATCGGCTCCGCCGGGATCAAAAGTCCCTGATAGGAAGAGGCAACACCCTTAACCTCGACATCGAAACAGCCACTCTTGTTGGGAAACAAATTGTTGAGTGGATTTTGAAAGAGGAATCCAGCGATACAATTAAGATGACCATTGCATCTGTACCCACCCCGCGCTACCTAGCTGACATGACCCTCGAGGAAATGTCACGAGACTGGTTCATGCTCATGCCTAGGCAAAAGATAATAGGCCCTCTTTGTGTGCGAATGGACCAGGCGATCCTGGAAAAGAACATCATACTGAAAGCGAAC…	NS
4933-39_NS	ATGGACTCCAATACTGTGTCAAGCTTTCAGGTAGACTGTTTCCTTTGGCACATCCGCAAACGGTTTGCAGACAATGGATTGGGTGATGCCCCATTCCTTGATCGGCTCCGCCGGGATCAAAAGTCCCTGATAGGAAGAGGCAACACCCTTAACCTCGACATCGAAACAGCCACTCTTGTTGGGAAACAAATTGTTGAGTGGATTTTGAAAGAGGAATCCAGCGATACAATTAAGATGACCATTGCATCTGTACCCACCCCGCGCTACCTAGCTGACATGACCCTCGAGGAAATGTCACGAGACTGGTTCATGCTCATGCCTAGGCAAAAGATAATAGGCCCTCTTTGTGTGCGAATGGACCAGGCGATCCTGGAAAAGAACATCATACTGAAAGCGAAC…	NS
4479-19_NS	ATGGACTCCAATACTGTGTCAAGCTTTCAGGTAGACTGTTTCCTTTGGCACATCCGCAAACGGTTTGCAGACAATGGATTGGGTGATGCCCCATTCCTTGATCGGCTCCGCCGGGATCAAAAGTCCCTGATAGGAAGAGGCAACACCCTTAACCTCGACATCGAAACAGCCACTCTTGTTGGGAAACAAATTGTTGAGTGGATTTTGAAAGAGGAATCCAGCGATACAATTAAGATGACCATTGCATCTGTACCCACCCCGCGCTACCTAGCTGACATGACCCTCGAGGAAATGTCACGAGACTGGTTCATGCTCATGCCTAGGCAAAAGATAATAGGCCCTCTTTGTGTGCGAATGGACCAGGCGATCCTGGAAAAGAACATCATACTGAAAGCGAAC…	NS
5166-11_NS	ATGGACTCCAATACTGTGTCAAGCTTTCAGGTAGACTGTTTCCTTTGGCACATCCGCAAACGGTTTGCAGACAATGGATTGGGTGATGCCCCATTCCTTGATCGGCTCCGCCGGGATCAAAAGTCCCTGATAGGAAGAGGCAACACCCTTAACCTCGACATCGAAACAGCCACTCTTGTTGGGAAACAAATTGTTGAGTGGATTTTGAAAGAGGAATCCAGCGATACAATTAAGATGACCATTGCATCTGTACCCACCCCGCGCTACCTAGCTGACATGACCCTCGAGGAAATGTCACGAGACTGGTTCATGCTCATGCCTAGGCAAAAGATAATAGGCCCTCTTTGTGTGCGAATGGACCAGGCGATCCTGGAAAAGAACATCATACTGAAAGCGAAC…	NS
5166-20_NS	ATGGACTCCAATACTGTGTCAAGCTTTCAGGTAGACTGTTTCCTTTGGCACATCCGCAAACGGTTTGCAGACAATGGATTGGGTGATGCCCCATTCCTTGATCGGCTCCGCCGGGATCAAAAGTCCCTGATAGGAAGAGGCAACACCCTTAACCTCGACATCGAAACAGCCACTCTTGTTGGGAAACAAATTGTTGAGTGGATTTTGAAAGAGGAATCCAGCGATACAATTAAGATGACCATTGCATCTGTACCCACCCCGCGCTACCTAGCTGACATGACCCTCGAGGAAATGTCACGAGACTGGTTCATGCTCATGCCTAGGCAAAAGATAATAGGCCCTCTTTGTGTGCGAATGGACCAGGCGATCCTGGAAAAGAACATCATACTGAAAGCGAAC…	NS
5166-21_NS	ATGGACTCCAATACTGTGTCAAGCTTTCAGGTAGACTGTTTCCTTTGGCACATCCGCAAACGGTTTGCAGACAATGGATTGGGTGATGCCCCATTCCTTGATCGGCTCCGCCGGGATCAAAAGTCCCTGATAGGAAGAGGCAACACCCTTAACCTCGACATCGAAACAGCCACTCTTGTTGGGAAACAAATTGTTGAGTGGATTTTGAAAGAGGAATCCAGCGATACAATTAAGATGACCATTGCATCTGTACCCACCCCGCGCTACCTAGCTGACATGACCCTCGAGGAAATGTCACGAGACTGGTTCATGCTCATGCCTAGGCAAAAGATAATAGGCCCTCTTTGTGTGCGAATGGACCAGGCGATCCTGGAAAAGAACATCATACTGAAAGCGAAC…	NS
5167-2_NS	ATGGACTCCAATACTGTGTCAAGCTTTCAGGTAGACTGTTTCCTTTGGCACATCCGCAAACGGTTTGCAGACAATGGATTGGGTGATGCCCCATTCCTTGATCGGCTCCGCCGGGATCAAAAGTCCCTGATAGGAAGAGGCAACACCCTTAACCTCGACATCGAAACAGCCACTCTTGTTGGGAAACAAATTGTTGAGTGGATTTTGAAAGAGGAATCCAGCGATACAATTAAGATGACCATTGCATCTGTACCCACCCCGCGCTACCTAGCTGACATGACCCTCGAGGAAATGTCACGAGACTGGTTCATGCTCATGCCTAGGCAAAAGATAATAGGCCCTCTTTGTGTGCGAATGGACCAGGCGATCCTGGAAAAGAACATCATACTGAAAGCGAAC…	NS
4479-14_NS	ATGGACTCCAATACTGTGTCAAGCTTTCAGGTAGACTGTTTCCTTTGGCACATCCGCAAACGGTTTGCAGACAATGGATTGGGTGATGCCCCATTCCTTGATCGGCTCCGCCGGGATCAAAAGTCCCTGATAGGAAGAGGCAACACCCTTAACCTCGACATCGAAACAGCCACTCTTGTTGGGAAACAAATTGTTGAGTGGATTTTGAAAGAGGAATCCAGCGATACAATTAAGATGACCATTGCATCTGTACCCACCCCGCGCTACCTAGCTGACATGACCCTCGAGGAAATGTCACGAGACTGGTTCATGCTCATGCCTAGGCAAAAGATAATAGGCCCTCTTTGTGTGCGAATGGACCAGGCGATCCTGGAAAAGAACATCATACTGAAAGCGAAC…	NS
4484-14_NS	ATGGACTCCAATACTGTGTCAAGCTTTCAGGTAGACTGTTTCCTTTGGCACATCCGCAAACGGTTTGCAGACAATGGATTGGGTGATGCCCCATTCCTTGATCGGCTCCGCCGGGATCAAAAGTCCCTGATAGGAAGAGGCAACACCCTTAACCTCGACATCGAAACAGCCACTCTTGTTGGGAAACAAATTGTTGAGTGGATTTTGAAAGAGGAATCCAGCGATACAATTAAGATGACCATTGCATCTGTACCCACCCCGCGCTACCTAGCTGACATGACCCTCGAGGAAATGTCACGAGACTGGTTCATGCTCATGCCTAGGCAAAAGATAATAGGCCCTCTTTGTGTGCGAATGGACCAGGCGATCCTGGAAAAGAACATCATACTGAAAGCGAAC…	NS
4490-6_NS	ATGGACTCCAATACTGTGTCAAGCTTTCAGGTAGACTGTTTCCTTTGGCACATCCGCAAACGGTTTGCAGACAATGGATTGGGTGATGCCCCATTCCTTGATCGGCTCCGCCGGGATCAAAAGTCCCTGATAGGAAGAGGCAACACCCTTAACCTCGACATCGAAACAGCCACTCTTGTTGGGAAACAAATTGTTGAGTGGATTTTGAAAGAGGAATCCAGCGATACAATTAAGATGACCATTGCATCTGTACCCACCCCGCGCTACCTAGCTGACATGACCCTCGAGGAAATGTCACGAGACTGGTTCATGCTCATGCCTAGGCAAAAGATAATAGGCCCTCTTTGTGTGCGAATGGACCAGGCGATCCTGGAAAAGAACATCATACTGAAAGCGAAC…	NS
4551-11_NS	ATGGACTCCAATACTGTGTCAAGCTTTCAGGTAGACTGTTTCCTTTGGCACATCCGCAAACGGTTTGCAGACAATGGATTGGGTGATGCCCCATTCCTTGATCGGCTCCGCCGGGATCAAAAGTCCCTGATAGGAAGAGGCAACACCCTTAACCTCGACATCGAAACAGCCACTCTTGTTGGGAAACAAATTGTTGAGTGGATTTTGAAAGAGGAATCCAGCGATACAATTAAGATGACCATTGCATCTGTACCCACCCCGCGCTACCTAGCTGACATGACCCTCGAGGAAATGTCACGAGACTGGTTCATGCTCATGCCTAGGCAAAAGATAATAGGCCCTCTTTGTGTGCGAATGGACCAGGCGATCCTGGAAAAGAACATCATACTGAAAGCGAAC…	NS
4933-37_NS	ATGGACTCCAATACTGTGTCAAGCTTTCAGGTAGACTGTTTCCTTTGGCACATCCGCAAACGGTTTGCAGACAATGGATTGGGTGATGCCCCATTCCTTGATCGGCTCCGCCGGGATCAAAAGTCCCTGATAGGAAGAGGCAACACCCTTAACCTCGACATCGAAACAGCCACTCTTGTTGGGAAACAAATTGTTGAGTGGATTTTGAAAGAGGAATCCAGCGATACAATTAAGATGACCATTGCATCTGTACCCACCCCGCGCTACCTAGCTGACATGACCCTCGAGGAAATGTCACGAGACTGGTTCATGCTCATGCCTAGGCAAAAGATAATAGGCCCTCTTTGTGTGCGAATGGACCAGGCGATCCTGGAAAAGAACATCATACTGAAAGCGAAC…	NS
4945-1_NS	ATGGACTCCAATACTGTGTCAAGCTTTCAGGTAGACTGTTTCCTTTGGCACATCCGCAAACGGTTTGCAGACAATGGATTGGGTGATGCCCCATTCCTTGATCGGCTCCGCCGGGATCAAAAGTCCCTGATAGGAAGAGGCAACACCCTTAACCTCGACATCGAAACAGCCACTCTTGTTGGGAAACAAATTGTTGAGTGGATTTTGAAAGAGGAATCCAGCGATACAATTAAGATGACCATTGCATCTGTACCCACCCCGCGCTACCTAGCTGACATGACCCTCGAGGAAATGTCACGAGACTGGTTCATGCTCATGCCTAGGCAAAAGATAATAGGCCCTCTTTGTGTGCGAATGGACCAGGCGATCCTGGAAAAGAACATCATACTGAAAGCGAAC…	NS
5184-14_NS	ATGGACTCCAATACTGTGTCAAGCTTTCAGGTAGACTGTTTCCTTTGGCACATCCGCAAACGGTTTGCAGACAATGGATTGGGTGATGCCCCATTCCTTGATCGGCTCCGCCGGGATCAAAAGTCCCTGATAGGAAGAGGCAACACCCTTAACCTCGACATCGAAACAGCCACTCTTGTTGGGAAACAAATTGTTGAGTGGATTTTGAAAGAGGAATCCAGCGATACAATTAAGATGACCATTGCATCTGTACCCACCCCGCGCTACCTAGCTGACATGACCCTCGAGGAAATGTCACGAGACTGGTTCATGCTCATGCCTAGGCAAAAGATAATAGGCCCTCTTTGTGTGCGAATGGACCAGGCGATCCTGGAAAAGAACATCATACTGAAAGCGAAC…	NS
4479-15_NS	ATGGACTCCAATACTGTGTCAAGCTTTCAGGTAGACTGTTTCCTTTGGCACATCCGCAAACGGTTTGCAGACAATGGATTGGGTGATGCCCCATTCCTTGATCGGCTCCGCCGGGATCAAAAGTCCCTGATAGGAAGAGGCAACACCCTTAACCTCGACATCGAAACAGCCACTCTTGTTGGGAAACAAATTGTTGAGTGGATTTTGAAAGAGGAATCCAGCGATACAATTAAGATGACCATTGCATCTGTACCCACCCCGCGCTACCTAGCTGACATGACCCTCGAGGAAATGTCACGAGACTGGTTCATGCTCATGCCTAGGCAAAAGATAATAGGCCCTCTTTGTGTGCGAATGGACCAGGCGATCCTGGAAAAGAACATCATACTGAAAGCGAAC…	NS
5184-15_NS	ATGGACTCCAATACTGTGTCAAGCTTTCAGGTAGACTGTTTCCTTTGGCACATCCGCAAACGGTTTGCAGACAATGGATTGGGTGATGCCCCATTCCTTGATCGGCTCCGCCGGGATCAAAAGTCCCTGATAGGAAGAGGCAACACCCTTAACCTCGACATCGAAACAGCCACTCTTGTTGGGAAACAAATTGTTGAGTGGATTTTGAAAGAGGAATCCAGCGATACAATTAAGATGACCATTGCATCTGTACCCACCCCGCGCTACCTAGCTGACATGACCCTCGAGGAAATGTCACGAGACTGGTTCATGCTCATGCCTAGGCAAAAGATAATAGGCCCTCTTTGTGTGCGAATGGACCAGGCGATCCTGGAAAAGAACATCATACTGAAAGCGAAC…	NS
4933-9_NS	ATGGACTCCAATACTGTGTCAAGCTTTCAGGTAGACTGTTTCCTTTGGCACATCCGCAAACGGTTTGCAGACAATGGATTGGGTGATGCCCCATTCCTTGATCGGCTCCGCCGGGATCAAAAGTCCCTGATAGGAAGAGGCAACACCCTTAACCTCGACATCGAAACAGCCACTCTTGTTGGGAAACAAATTGTTGAGTGGATTTTGAAAGAGGAATCCAGCGATACAATTAAGATGACCATTGCATCTGTACCCACCCCGCGCTACCTAGCTGACATGACCCTCGAGGAAATGTCACGAGACTGGTTCATGCTCATGCCTAGGCAAAAGATAATAGGCCCTCTTTGTGTGCGAATGGACCAGGCGATCCTGGAAAAGAACATCATACTGAAAGCGAAC…	NS
4484-11_NS	ATGGACTCCAATACTGTGTCAAGCTTTCAGGTAGACTGTTTCCTTTGGCACATCCGCAAACGGTTTGCAGACAATGGATTGGGTGATGCCCCATTCCTTGATCGGCTCCGCCGGGATCAAAAGTCCCTGATAGGAAGAGGCAACACCCTTAACCTCGACATCGAAACAGCCACTCTTGTTGGGAAACAAATTGTTGAGTGGATTTTGAAAGAGGAATCCAGCGATACAATTAAGATGACCATTGCATCTGTACCCACCCCGCGCTACCTAGCTGACATGACCCTCGAGGAAATGTCACGAGACTGGTTCATGCTCATGCCTAGGCAAAAGATAATAGGCCCTCTTTGTGTGCGAATGGACCAGGCGATCCTGGAAAAGAACATCATACTGAAAGCGAAC…	NS
4551-20_NS	ATGGACTCCAATACTGTGTCAAGCTTTCAGGTAGACTGTTTCCTTTGGCACATCCGCAAACGGTTTGCAGACAATGGATTGGGTGATGCCCCATTCCTTGATCGGCTCCGCCGGGATCAAAAGTCCCTGATAGGAAGAGGCAACACCCTTAACCTCGACATCGAAACAGCCACTCTTGTTGGGAAACAAATTGTTGAGTGGATTTTGAAAGAGGAATCCAGCGATACAATTAAGATGACCATTGCATCTGTACCCACCCCGCGCTACCTAGCTGACATGACCCTCGAGGAAATGTCACGAGACTGGTTCATGCTCATGCCTAGGCAAAAGATAATAGGCCCTCTTTGTGTGCGAATGGACCAGGCGATCCTGGAAAAGAACATCATACTGAAAGCGAAC…	NS
4933-1_NS	ATGGACTCCAATACTGTGTCAAGCTTTCAGGTAGACTGTTTCCTTTGGCACATCCGCAAACGGTTTGCAGACAATGGATTGGGTGATGCCCCATTCCTTGATCGGCTCCGCCGGGATCAAAAGTCCCTGATAGGAAGAGGCAACACCCTTAACCTCGACATCGAAACAGCCACTCTTGTTGGGAAACAAATTGTTGAGTGGATTTTGAAAGAGGAATCCAGCGATACAATTAAGATGACCATTGCATCTGTACCCACCCCGCGCTACCTAGCTGACATGACCCTCGAGGAAATGTCACGAGACTGGTTCATGCTCATGCCTAGGCAAAAGATAATAGGCCCTCTTTGTGTGCGAATGGACCAGGCGATCCTGGAAAAGAACATCATACTGAAAGCGAAC…	NS
4479-9_NS	ATGGACTCCAATACTGTGTCAAGCTTTCAGGTAGACTGTTTCCTTTGGCACATCCGCAAACGGTTTGCAGACAATGGATTGGGTGATGCCCCATTCCTTGATCGGCTCCGCCGGGATCAAAAGTCCCTGATAGGAAGAGGCAACACCCTTAACCTCGACATCGAAACAGCCACTCTTGTTGGGAAACAAATTGTTGAGTGGATTTTGAAAGAGGAATCCAGCGATACAATTAAGATGACCATTGCATCTGTACCCACCCCGCGCTACCTAGCTGACATGACCCTCGAGGAAATGTCACGAGACTGGTTCATGCTCATGCCTAGGCAAAAGATAATAGGCCCTCTTTGTGTGCGAATGGACCAGGCGATCCTGGAAAAGAACATCATACTGAAAGCGAAC…	NS
4933-35_NS	ATGGACTCCAATACTGTGTCAAGCTTTCAGGTAGACTGTTTCCTTTGGCACATCCGCAAACGGTTTGCAGACAATGGATTGGGTGATGCCCCATTCCTTGATCGGCTCCGCCGGGATCAAAAGTCCCTGATAGGAAGAGGCAACACCCTTAACCTCGACATCGAAACAGCCACTCTTGTTGGGAAACAAATTGTTGAGTGGATTTTGAAAGAGGAATCCAGCGATACAATTAAGATGACCATTGCATCTGTACCCACCCCGCGCTACCTAGCTGACATGACCCTCGAGGAAATGTCACGAGACTGGTTCATGCTCATGCCTAGGCAAAAGATAATAGGCCCTCTTTGTGTGCGAATGGACCAGGCGATCCTGGAAAAGAACATCATACTGAAAGCGAAC…	NS
4551-14_NS	ATGGACTCCAATACTGTGTCAAGCTTTCAGGTAGACTGTTTCCTTTGGCACATCCGCAAACGGTTTGCAGACAATGGATTGGGTGATGCCCCATTCCTTGATCGGCTCCGCCGGGATCAAAAGTCCCTGATAGGAAGAGGCAACACCCTTAACCTCGACATCGAAACAGCCACTCTTGTTGGGAAACAAATTGTTGAGTGGATTTTGAAAGAGGAATCCAGCGATACAATTAAGATGACCATTGCATCTGTACCCACCCCGCGCTACCTAGCTGACATGACCCTCGAGGAAATGTCACGAGACTGGTTCATGCTCATGCCTAGGCAAAAGATAATAGGCCCTCTTTGTGTGCGAATGGACCAGGCGATCCTGGAAAAGAACATCATACTGAAAGCGAAC…	NS
4933-33_NS	ATGGACTCCAATACTGTGTCAAGCTTTCAGGTAGACTGTTTCCTTTGGCACATCCGCAAACGGTTTGCAGACAATGGATTGGGTGATGCCCCATTCCTTGATCGGCTCCGCCGGGATCAAAAGTCCCTGATAGGAAGAGGCAACACCCTTAACCTCGACATCGAAACAGCCACTCTTGTTGGGAAACAAATTGTTGAGTGGATTTTGAAAGAGGAATCCAGCGATACAATTAAGATGACCATTGCATCTGTACCCACCCCGCGCTACCTAGCTGACATGACCCTCGAGGAAATGTCACGAGACTGGTTCATGCTCATGCCTAGGCAAAAGATAATAGGCCCTCTTTGTGTGCGAATGGACCAGGCGATCCTGGAAAAGAACATCATACTGAAAGCGAAC…	NS
4484-9_NS	ATGGACTCCAATACTGTGTCAAGCTTTCAGGTAGACTGTTTCCTTTGGCACATCCGCAAACGGTTTGCAGACAATGGATTGGGTGATGCCCCATTCCTTGATCGGCTCCGCCGGGATCAAAAGTCCCTGATAGGAAGAGGCAACACCCTTAACCTCGACATCGAAACAGCCACTCTTGTTGGGAAACAAATTGTTGAGTGGATTTTGAAAGAGGAATCCAGCGATACAATTAAGATGACCATTGCATCTGTACCCACCCCGCGCTACCTAGCTGACATGACCCTCGAGGAAATGTCACGAGACTGGTTCATGCTCATGCCTAGGCAAAAGATAATAGGCCCTCTTTGTGTGCGAATGGACCAGGCGATCCTGGAAAAGAACATCATACTGAAAGCGAAC…	NS
4551-2_NS	ATGGACTCCAATACTGTGTCAAGCTTTCAGGTAGACTGTTTCCTTTGGCACATCCGCAAACGGTTTGCAGACAATGGATTGGGTGATGCCCCATTCCTTGATCGGCTCCGCCGGGATCAAAAGTCCCTGATAGGAAGAGGCAACACCCTTAACCTCGACATCGAAACAGCCACTCTTGTTGGGAAACAAATTGTTGAGTGGATTTTGAAAGAGGAATCCAGCGATACAATTAAGATGACCATTGCATCTGTACCCACCCCGCGCTACCTAGCTGACATGACCCTCGAGGAAATGTCACGAGACTGGTTCATGCTCATGCCTAGGCAAAAGATAATAGGCCCTCTTTGTGTGCGAATGGACCAGGCGATCCTGGAAAAGAACATCATACTGAAAGCGAAC…	NS
5167-8_NS	ATGGACTCCAATACTGTGTCAAGCTTTCAGGTAGACTGTTTCCTTTGGCACATCCGCAAACGGTTTGCAGACAATGGATTGGGTGATGCCCCATTCCTTGATCGGCTCCGCCGGGATCAAAAGTCCCTGATAGGAAGAGGCAACACCCTTAACCTCGACATCGAAACAGCCACTCTTGTTGGGAAACAAATTGTTGAGTGGATTTTGAAAGAGGAATCCAGCGATACAATTAAGATGACCATTGCATCTGTACCCACCCCGCGCTACCTAGCTGACATGACCCTCGAGGAAATGTCACGAGACTGGTTCATGCTCATGCCTAGGCAAAAGATAATAGGCCCTCTTTGTGTGCGAATGGACCAGGCGATCCTGGAAAAGAACATCATACTGAAAGCGAAC…	NS
4551-10_NS	ATGGACTCCAATACTGTGTCAAGCTTTCAGGTAGACTGTTTCCTTTGGCACATCCGCAAACGGTTTGCAGACAATGGATTGGGTGATGCCCCATTCCTTGATCGGCTCCGCCGGGATCAAAAGTCCCTGATAGGAAGAGGCAACACCCTTAACCTCGACATCGAAACAGCCACTCTTGTTGGGAAACAAATTGTTGAGTGGATTTTGAAAGAGGAATCCAGCGATACAATTAAGATGACCATTGCATCTGTACCCACCCCGCGCTACCTAGCTGACATGACCCTCGAGGAAATGTCACGAGACTGGTTCATGCTCATGCCTAGGCAAAAGATAATAGGCCCTCTTTGTGTGCGAATGGACCAGGCGATCCTGGAAAAGAACATCATACTGAAAGCGAAC…	NS
5166-5_NS	ATGGACTCCAATACTGTGTCAAGCTTTCAGGTAGACTGTTTCCTTTGGCACATCCGCAAACGGTTTGCAGACAATGGATTGGGTGATGCCCCATTCCTTGATCGGCTCCGCCGGGATCAAAAGTCCCTGATAGGAAGAGGCAACACCCTTAACCTCGACATCGAAACAGCCACTCTTGTTGGGAAACAAATTGTTGAGTGGATTTTGAAAGAGGAATCCAGCGATACAATTAAGATGACCATTGCATCTGTACCCACCCCGCGCTACCTAGCTGACATGACCCTCGAGGAAATGTCACGAGACTGGTTCATGCTCATGCCTAGGCAAAAGATAATAGGCCCTCTTTGTGTGCGAATGGACCAGGCGATCCTGGAAAAGAACATCATACTGAAAGCGAAC…	NS
4484-1_NS	ATGGACTCCAATACTGTGTCAAGCTTTCAGGTAGACTGTTTCCTTTGGCACATCCGCAAACGGTTTGCAGACAATGGATTGGGTGATGCCCCATTCCTTGATCGGCTCCGCCGGGATCAAAAGTCCCTGATAGGAAGAGGCAACACCCTTAACCTCGACATCGAAACAGCCACTCTTGTTGGGAAACAAATTGTTGAGTGGATTTTGAAAGAGGAATCCAGCGATACAATTAAGATGACCATTGCATCTGTACCCACCCCGCGCTACCTAGCTGACATGACCCTCGAGGAAATGTCACGAGACTGGTTCATGCTCATGCCTAGGCAAAAGATAATAGGCCCTCTTTGTGTGCGAATGGACCAGGCGATCCTGGAAAAGAACATCATACTGAAAGCGAAC…	NS
4484-12_NS	ATGGACTCCAATACTGTGTCAAGCTTTCAGGTAGACTGTTTCCTTTGGCACATCCGCAAACGGTTTGCAGACAATGGATTGGGTGATGCCCCATTCCTTGATCGGCTCCGCCGGGATCAAAAGTCCCTGATAGGAAGAGGCAACACCCTTAACCTCGACATCGAAACAGCCACTCTTGTTGGGAAACAAATTGTTGAGTGGATTTTGAAAGAGGAATCCAGCGATACAATTAAGATGACCATTGCATCTGTACCCACCCCGCGCTACCTAGCTGACATGACCCTCGAGGAAATGTCACGAGACTGGTTCATGCTCATGCCTAGGCAAAAGATAATAGGCCCTCTTTGTGTGCGAATGGACCAGGCGATCCTGGAAAAGAACATCATACTGAAAGCGAAC…	NS
5184-4_NS	ATGGACTCCAATACTGTGTCAAGCTTTCAGGTAGACTGTTTCCTTTGGCACATCCGCAAACGGTTTGCAGACAATGGATTGGGTGATGCCCCATTCCTTGATCGGCTCCGCCGGGATCAAAAGTCCCTGATAGGAAGAGGCAACACCCTTAACCTCGACATCGAAACAGCCACTCTTGTTGGGAAACAAATTGTTGAGTGGATTTTGAAAGAGGAATCCAGCGATACAATTAAGATGACCATTGCATCTGTACCCACCCCGCGCTACCTAGCTGACATGACCCTCGAGGAAATGTCACGAGACTGGTTCATGCTCATGCCTAGGCAAAAGATAATAGGCCCTCTTTGTGTGCGAATGGACCAGGCGATCCTGGAAAAGAACATCATACTGAAAGCGAAC…	NS
4933-6_NS	ATGGACTCCAATACTGTGTCAAGCTTTCAGGTAGACTGTTTCCTTTGGCACATCCGCAAACGGTTTGCAGACAATGGATTGGGTGATGCCCCATTCCTTGATCGGCTCCGCCGGGATCAAAAGTCCCTGATAGGAAGAGGCAACACCCTTAACCTCGACATCGAAACAGCCACTCTTGTTGGGAAACAAATTGTTGAGTGGATTTTGAAAGAGGAATCCAGCGATACAATTAAGATGACCATTGCATCTGTACCCACCCCGCGCTACCTAGCTGACATGACCCTCGAGGAAATGTCACGAGACTGGTTCATGCTCATGCCTAGGCAAAAGATAATAGGCCCTCTTTGTGTGCGAATGGACCAGGCGATCCTGGAAAAGAACATCATACTGAAAGCGAAC…	NS
5184-2_NS	ATGGACTCCAATACTGTGTCAAGCTTTCAGGTAGACTGTTTCCTTTGGCACATCCGCAAACGGTTTGCAGACAATGGATTGGGTGATGCCCCATTCCTTGATCGGCTCCGCCGGGATCAAAAGTCCCTGATAGGAAGAGGCAACACCCTTAACCTCGACATCGAAACAGCCACTCTTGTTGGGAAACAAATTGTTGAGTGGATTTTGAAAGAGGAATCCAGCGATACAATTAAGATGACCATTGCATCTGTACCCACCCCGCGCTACCTAGCTGACATGACCCTCGAGGAAATGTCACGAGACTGGTTCATGCTCATGCCTAGGCAAAAGATAATAGGCCCTCTTTGTGTGCGAATGGACCAGGCGATCCTGGAAAAGAACATCATACTGAAAGCGAAC…	NS
5167-10_NS	ATGGACTCCAATACTGTGTCAAGCTTTCAGGTAGACTGTTTCCTTTGGCACATCCGCAAACGGTTTGCAGACAATGGATTGGGTGATGCCCCATTCCTTGATCGGCTCCGCCGGGATCAAAAGTCCCTGATAGGAAGAGGCAACACCCTTAACCTCGACATCGAAACAGCCACTCTTGTTGGGAAACAAATTGTTGAGTGGATTTTGAAAGAGGAATCCAGCGATACAATTAAGATGACCATTGCATCTGTACCCACCCCGCGCTACCTAGCTGACATGACCCTCGAGGAAATGTCACGAGACTGGTTCATGCTCATGCCTAGGCAAAAGATAATAGGCCCTCTTTGTGTGCGAATGGACCAGGCGATCCTGGAAAAGAACATCATACTGAAAGCGAAC…	NS
4484-16_NS	ATGGACTCCAATACTGTGTCAAGCTTTCAGGTAGACTGTTTCCTTTGGCACATCCGCAAACGGTTTGCAGACAATGGATTGGGTGATGCCCCATTCCTTGATCGGCTCCGCCGGGATCAAAAGTCCCTGATAGGAAGAGGCAACACCCTTAACCTCGACATCGAAACAGCCACTCTTGTTGGGAAACAAATTGTTGAGTGGATTTTGAAAGAGGAATCCAGCGATACAATTAAGATGACCATTGCATCTGTACCCACCCCGCGCTACCTAGCTGACATGACCCTCGAGGAAATGTCACGAGACTGGTTCATGCTCATGCCTAGGCAAAAGATAATAGGCCCTCTTTGTGTGCGAATGGACCAGGCGATCCTGGAAAAGAACATCATACTGAAAGCGAAC…	NS
5184-22_NS	ATGGACTCCAATACTGTGTCAAGCTTTCAGGTAGACTGTTTCCTTTGGCACATCCGCAAACGGTTTGCAGACAATGGATTGGGTGATGCCCCATTCCTTGATCGGCTCCGCCGGGATCAAAAGTCCCTGATAGGAAGAGGCAACACCCTTAACCTCGACATCGAAACAGCCACTCTTGTTGGGAAACAAATTGTTGAGTGGATTTTGAAAGAGGAATCCAGCGATACAATTAAGATGACCATTGCATCTGTACCCACCCCGCGCTACCTAGCTGACATGACCCTCGAGGAAATGTCACGAGACTGGTTCATGCTCATGCCTAGGCAAAAGATAATAGGCCCTCTTTGTGTGCGAATGGACCAGGCGATCCTGGAAAAGAACATCATACTGAAAGCGAAC…	NS
5167-5_NS	ATGGACTCCAATACTGTGTCAAGCTTTCAGGTAGACTGTTTCCTTTGGCACATCCGCAAACGGTTTGCAGACAATGGATTGGGTGATGCCCCATTCCTTGATCGGCTCCGCCGGGATCAAAAGTCCCTGATAGGAAGAGGCAACACCCTTAACCTCGACATCGAAACAGCCACTCTTGTTGGGAAACAAATTGTTGAGTGGATTTTGAAAGAGGAATCCAGCGATACAATTAAGATGACCATTGCATCTGTACCCACCCCGCGCTACCTAGCTGACATGACCCTCGAGGAAATGTCACGAGACTGGTTCATGCTCATGCCTAGGCAAAAGATAATAGGCCCTCTTTGTGTGCGAATGGACCAGGCGATCCTGGAAAAGAACATCATACTGAAAGCGAAC…	NS
4469-1_NS	ATGGACTCCAATACTGTGTCAAGCTTTCAGGTAGACTGTTTCCTTTGGCACATCCGCAAACGGTTTGCAGACAATGGATTGGGTGATGCCCCATTCCTTGATCGGCTCCGCCGGGATCAAAAGTCCCTGATAGGAAGAGGCAACACCCTTAACCTCGACATCGAAACAGCCACTCTTGTTGGGAAACAAATTGTTGAGTGGATTTTGAAAGAGGAATCCAGCGATACAATTAAGATGACCATTGCATCTGTACCCACCCCGCGCTACCTAGCTGACATGACCCTCGAGGAAATGTCACGAGACTGGTTCATGCTCATGCCTAGGCAAAAGATAATAGGCCCTCTTTGTGTGCGAATGGACCAGGCGATCCTGGAAAAGAACATCATACTGAAAGCGAAC…	NS
4484-15_NS	ATGGACTCCAATACTGTGTCAAGCTTTCAGGTAGACTGTTTCCTTTGGCACATCCGCAAACGGTTTGCAGACAATGGATTGGGTGATGCCCCATTCCTTGATCGGCTCCGCCGGGATCAAAAGTCCCTGATAGGAAGAGGCAACACCCTTAACCTCGACATCGAAACAGCCACTCTTGTTGGGAAACAAATTGTTGAGTGGATTTTGAAAGAGGAATCCAGCGATACAATTAAGATGACCATTGCATCTGTACCCACCCCGCGCTACCTAGCTGACATGACCCTCGAGGAAATGTCACGAGACTGGTTCATGCTCATGCCTAGGCAAAAGATAATAGGCCCTCTTTGTGTGCGAATGGACCAGGCGATCCTGGAAAAGAACATCATACTGAAAGCGAAC…	NS
5184-6_NS	ATGGACTCCAATACTGTGTCAAGCTTTCAGGTAGACTGTTTCCTTTGGCACATCCGCAAACGGTTTGCAGACAATGGATTGGGTGATGCCCCATTCCTTGATCGGCTCCGCCGGGATCAAAAGTCCCTGATAGGAAGAGGCAACACCCTTAACCTCGACATCGAAACAGCCACTCTTGTTGGGAAACAAATTGTTGAGTGGATTTTGAAAGAGGAATCCAGCGATACAATTAAGATGACCATTGCATCTGTACCCACCCCGCGCTACCTAGCTGACATGACCCTCGAGGAAATGTCACGAGACTGGTTCATGCTCATGCCTAGGCAAAAGATAATAGGCCCTCTTTGTGTGCGAATGGACCAGGCGATCCTGGAAAAGAACATCATACTGAAAGCGAAC…	NS
4933-2_NS	ATGGACTCCAATACTGTGTCAAGCTTTCAGGTAGACTGTTTCCTTTGGCACATCCGCAAACGGTTTGCAGACAATGGATTGGGTGATGCCCCATTCCTTGATCGGCTCCGCCGGGATCAAAAGTCCCTGATAGGAAGAGGCAACACCCTTAACCTCGACATCGAAACAGCCACTCTTGTTGGGAAACAAATTGTTGAGTGGATTTTGAAAGAGGAATCCAGCGATACAATTAAGATGACCATTGCATCTGTACCCACCCCGCGCTACCTAGCTGACATGACCCTCGAGGAAATGTCACGAGACTGGTTCATGCTCATGCCTAGGCAAAAGATAATAGGCCCTCTTTGTGTGCGAATGGACCAGGCGATCCTGGAAAAGAACATCATACTGAAAGCGAAC…	NS
5179-6_NS	ATGGACTCCAATACTGTGTCAAGCTTTCAGGTAGACTGTTTCCTTTGGCACATCCGCAAACGGTTTGCAGACAATGGATTGGGTGATGCCCCATTCCTTGATCGGCTCCGCCGGGATCAAAAGTCCCTGATAGGAAGAGGCAACACCCTTAACCTCGACATCGAAACAGCCACTCTTGTTGGGAAACAAATTGTTGAGTGGATTTTGAAAGAGGAATCCAGCGATACAATTAAGATGACCATTGCATCTGTACCCACCCCGCGCTACCTAGCTGACATGACCCTCGAGGAAATGTCACGAGACTGGTTCATGCTCATGCCTAGGCAAAAGATAATAGGCCCTCTTTGTGTGCGAATGGACCAGGCGATCCTGGAAAAGAACATCATACTGAAAGCGAAC…	NS
5184-16_NS	ATGGACTCCAATACTGTGTCAAGCTTTCAGGTAGACTGTTTCCTTTGGCACATCCGCAAACGGTTTGCAGACAATGGATTGGGTGATGCCCCATTCCTTGATCGGCTCCGCCGGGATCAAAAGTCCCTGATAGGAAGAGGCAACACCCTTAACCTCGACATCGAAACAGCCACTCTTGTTGGGAAACAAATTGTTGAGTGGATTTTGAAAGAGGAATCCAGCGATACAATTAAGATGACCATTGCATCTGTACCCACCCCGCGCTACCTAGCTGACATGACCCTCGAGGAAATGTCACGAGACTGGTTCATGCTCATGCCTAGGCAAAAGATAATAGGCCCTCTTTGTGTGCGAATGGACCAGGCGATCCTGGAAAAGAACATCATACTGAAAGCGAAC…	NS
4484-8_NS	ATGGACTCCAATACTGTGTCAAGCTTTCAGGTAGACTGTTTCCTTTGGCACATCCGCAAACGGTTTGCAGACAATGGATTGGGTGATGCCCCATTCCTTGATCGGCTCCGCCGGGATCAAAAGTCCCTGATAGGAAGAGGCAACACCCTTAACCTCGACATCGAAACAGCCACTCTTGTTGGGAAACAAATTGTTGAGTGGATTTTGAAAGAGGAATCCAGCGATACAATTAAGATGACCATTGCATCTGTACCCACCCCGCGCTACCTAGCTGACATGACCCTCGAGGAAATGTCACGAGACTGGTTCATGCTCATGCCTAGGCAAAAGATAATAGGCCCTCTTTGTGTGCGAATGGACCAGGCGATCCTGGAAAAGAACATCATACTGAAAGCGAAC…	NS
4471-2_NS	ATGGACTCCAATACTGTGTCAAGCTTTCAGGTAGACTGTTTCCTTTGGCACATCCGCAAACGGTTTGCAGACAATGGATTGGGTGATGCCCCATTCCTTGATCGGCTCCGCCGGGATCAAAAGTCCCTGATAGGAAGAGGCAACACCCTTAACCTCGACATCGAAACAGCCACTCTTGTTGGGAAACAAATTGTTGAGTGGATTTTGAAAGAGGAATCCAGCGATACAATTAAGATGACCATTGCATCTGTACCCACCCCGCGCTACCTAGCTGACATGACCCTCGAGGAAATGTCACGAGACTGGTTCATGCTCATGCCTAGGCAAAAGATAATAGGCCCTCTTTGTGTGCGAATGGACCAGGCGATCCTGGAAAAGAACATCATACTGAAAGCGAAC…	NS
5179-8_NS	ATGGACTCCAATACTGTGTCAAGCTTTCAGGTAGACTGTTTCCTTTGGCACATCCGCAAACGGTTTGCAGACAATGGATTGGGTGATGCCCCATTCCTTGATCGGCTCCGCCGGGATCAAAAGTCCCTGATAGGAAGAGGCAACACCCTTAACCTCGACATCGAAACAGCCACTCTTGTTGGGAAACAAATTGTTGAGTGGATTTTGAAAGAGGAATCCAGCGATACAATTAAGATGACCATTGCATCTGTACCCACCCCGCGCTACCTAGCTGACATGACCCTCGAGGAAATGTCACGAGACTGGTTCATGCTCATGCCTAGGCAAAAGATAATAGGCCCTCTTTGTGTGCGAATGGACCAGGCGATCCTGGAAAAGAACATCATACTGAAAGCGAAC…	NS
4933-34_NS	ATGGACTCCAATACTGTGTCAAGCTTTCAGGTAGACTGTTTCCTTTGGCACATCCGCAAACGGTTTGCAGACAATGGATTGGGTGATGCCCCATTCCTTGATCGGCTCCGCCGGGATCAAAAGTCCCTGATAGGAAGAGGCAACACCCTTAACCTCGACATCGAAACAGCCACTCTTGTTGGGAAACAAATTGTTGAGTGGATTTTGAAAGAGGAATCCAGCGATACAATTAAGATGACCATTGCATCTGTACCCACCCCGCGCTACCTAGCTGACATGACCCTCGAGGAAATGTCACGAGACTGGTTCATGCTCATGCCTAGGCAAAAGATAATAGGCCCTCTTTGTGTGCGAATGGACCAGGCGATCCTGGAAAAGAACATCATACTGAAAGCGAAC…	NS
5167-6_NS	ATGGACTCCAATACTGTGTCAAGCTTTCAGGTAGACTGTTTCCTTTGGCACATCCGCAAACGGTTTGCAGACAATGGATTGGGTGATGCCCCATTCCTTGATCGGCTCCGCCGGGATCAAAAGTCCCTGATAGGAAGAGGCAACACCCTTAACCTCGACATCGAAACAGCCACTCTTGTTGGGAAACAAATTGTTGAGTGGATTTTGAAAGAGGAATCCAGCGATACAATTAAGATGACCATTGCATCTGTACCCACCCCGCGCTACCTAGCTGACATGACCCTCGAGGAAATGTCACGAGACTGGTTCATGCTCATGCCTAGGCAAAAGATAATAGGCCCTCTTTGTGTGCGAATGGACCAGGCGATCCTGGAAAAGAACATCATACTGAAAGCGAAC…	NS
5167-9_NS	ATGGACTCCAATACTGTGTCAAGCTTTCAGGTAGACTGTTTCCTTTGGCACATCCGCAAACGGTTTGCAGACAATGGATTGGGTGATGCCCCATTCCTTGATCGGCTCCGCCGGGATCAAAAGTCCCTGATAGGAAGAGGCAACACCCTTAACCTCGACATCGAAACAGCCACTCTTGTTGGGAAACAAATTGTTGAGTGGATTTTGAAAGAGGAATCCAGCGATACAATTAAGATGACCATTGCATCTGTACCCACCCCGCGCTACCTAGCTGACATGACCCTCGAGGAAATGTCACGAGACTGGTTCATGCTCATGCCTAGGCAAAAGATAATAGGCCCTCTTTGTGTGCGAATGGACCAGGCGATCCTGGAAAAGAACATCATACTGAAAGCGAAC…	NS
5184-12_NS	ATGGACTCCAATACTGTGTCAAGCTTTCAGGTAGACTGTTTCCTTTGGCACATCCGCAAACGGTTTGCAGACAATGGATTGGGTGATGCCCCATTCCTTGATCGGCTCCGCCGGGATCAAAAGTCCCTGATAGGAAGAGGCAACACCCTTAACCTCGACATCGAAACAGCCACTCTTGTTGGGAAACAAATTGTTGAGTGGATTTTGAAAGAGGAATCCAGCGATACAATTAAGATGACCATTGCATCTGTACCCACCCCGCGCTACCTAGCTGACATGACCCTCGAGGAAATGTCACGAGACTGGTTCATGCTCATGCCTAGGCAAAAGATAATAGGCCCTCTTTGTGTGCGAATGGACCAGGCGATCCTGGAAAAGAACATCATACTGAAAGCGAAC…	NS
5179-2_NS	ATGGACTCCAATACTGTGTCAAGCTTTCAGGTAGACTGTTTCCTTTGGCACATCCGCAAACGGTTTGCAGACAATGGATTGGGTGATGCCCCATTCCTTGATCGGCTCCGCCGGGATCAAAAGTCCCTGATAGGAAGAGGCAACACCCTTAACCTCGACATCGAAACAGCCACTCTTGTTGGGAAACAAATTGTTGAGTGGATTTTGAAAGAGGAATCCAGCGATACAATTAAGATGACCATTGCATCTGTACCCACCCCGCGCTACCTAGCTGACATGACCCTCGAGGAAATGTCACGAGACTGGTTCATGCTCATGCCTAGGCAAAAGATAATAGGCCCTCTTTGTGTGCGAATGGACCAGGCGATCCTGGAAAAGAACATCATACTGAAAGCGAAC…	NS
5174-34_NS	ATGGACTCCAATACTGTGTCAAGCTTTCAGGTAGACTGTTTCCTTTGGCACATCCGCAAACGGTTTGCAGACAATGGATTGGGTGATGCCCCATTCCTTGATCGGCTCCGCCGGGATCAAAAGTCCCTGATAGGAAGAGGCAACACCCTTAACCTCGACATCGAAACAGCCACTCTTGTTGGGAAACAAATTGTTGAGTGGATTTTGAAAGAGGAATCCAGCGATACAATTAAGATGACCATTGCATCTGTACCCACCCCGCGCTACCTAGCTGACATGACCCTCGAGGAAATGTCACGAGACTGGTTCATGCTCATGCCTAGGCAAAAGATAATAGGCCCTCTTTGTGTGCGAATGGACCAGGCGATCCTGGAAAAGAACATCATACTGAAAGCGAAC…	NS
4933-25_NS	ATGGACTCCAATACTGTGTCAAGCTTTCAGGTAGACTGTTTCCTTTGGCACATCCGCAAACGGTTTGCAGACAATGGATTGGGTGATGCCCCATTCCTTGATCGGCTCCGCCGGGATCAAAAGTCCCTGATAGGAAGAGGCAACACCCTTAACCTCGACATCGAAACAGCCACTCTTGTTGGGAAACAAATTGTTGAGTGGATTTTGAAAGAGGAATCCAGCGATACAATTAAGATGACCATTGCATCTGTACCCACCCCGCGCTACCTAGCTGACATGACCCTCGAGGAAATGTCACGAGACTGGTTCATGCTCATGCCTAGGCAAAAGATAATAGGCCCTCTTTGTGTGCGAATGGACCAGGCGATCCTGGAAAAGAACATCATACTGAAAGCGAAC…	NS
4933-28_NS	ATGGACTCCAATACTGTGTCAAGCTTTCAGGTAGACTGTTTCCTTTGGCACATCCGCAAACGGTTTGCAGACAATGGATTGGGTGATGCCCCATTCCTTGATCGGCTCCGCCGGGATCAAAAGTCCCTGATAGGAAGAGGCAACACCCTTAACCTCGACATCGAAACAGCCACTCTTGTTGGGAAACAAATTGTTGAGTGGATTTTGAAAGAGGAATCCAGCGATACAATTAAGATGACCATTGCATCTGTACCCACCCCGCGCTACCTAGCTGACATGACCCTCGAGGAAATGTCACGAGACTGGTTCATGCTCATGCCTAGGCAAAAGATAATAGGCCCTCTTTGTGTGCGAATGGACCAGGCGATCCTGGAAAAGAACATCATACTGAAAGCGAAC…	NS
5166-8_NS	ATGGACTCCAATACTGTGTCAAGCTTTCAGGTAGACTGTTTCCTTTGGCACATCCGCAAACGGTTTGCAGACAATGGATTGGGTGATGCCCCATTCCTTGATCGGCTCCGCCGGGATCAAAAGTCCCTGATAGGAAGAGGCAACACCCTTAACCTCGACATCGAAACAGCCACTCTTGTTGGGAAACAAATTGTTGAGTGGATTTTGAAAGAGGAATCCAGCGATACAATTAAGATGACCATTGCATCTGTACCCACCCCGCGCTACCTAGCTGACATGACCCTCGAGGAAATGTCACGAGACTGGTTCATGCTCATGCCTAGGCAAAAGATAATAGGCCCTCTTTGTGTGCGAATGGACCAGGCGATCCTGGAAAAGAACATCATACTGAAAGCGAAC…	NS
4551-18_NS	ATGGACTCCAATACTGTGTCAAGCTTTCAGGTAGACTGTTTCCTTTGGCACATCCGCAAACGGTTTGCAGACAATGGATTGGGTGATGCCCCATTCCTTGATCGGCTCCGCCGGGATCAAAAGTCCCTGATAGGAAGAGGCAACACCCTTAACCTCGACATCGAAACAGCCACTCTTGTTGGGAAACAAATTGTTGAGTGGATTTTGAAAGAGGAATCCAGCGATACAATTAAGATGACCATTGCATCTGTACCCACCCCGCGCTACCTAGCTGACATGACCCTCGAGGAAATGTCACGAGACTGGTTCATGCTCATGCCTAGGCAAAAGATAATAGGCCCTCTTTGTGTGCGAATGGACCAGGCGATCCTGGAAAAGAACATCATACTGAAAGCGAAC…	NS
4551-16_NS	ATGGACTCCAATACTGTGTCAAGCTTTCAGGTAGACTGTTTCCTTTGGCACATCCGCAAACGGTTTGCAGACAATGGATTGGGTGATGCCCCATTCCTTGATCGGCTCCGCCGGGATCAAAAGTCCCTGATAGGAAGAGGCAACACCCTTAACCTCGACATCGAAACAGCCACTCTTGTTGGGAAACAAATTGTTGAGTGGATTTTGAAAGAGGAATCCAGCGATACAATTAAGATGACCATTGCATCTGTACCCACCCCGCGCTACCTAGCTGACATGACCCTCGAGGAAATGTCACGAGACTGGTTCATGCTCATGCCTAGGCAAAAGATAATAGGCCCTCTTTGTGTGCGAATGGACCAGGCGATCCTGGAAAAGAACATCATACTGAAAGCGAAC…	NS
5184-24_NS	ATGGACTCCAATACTGTGTCAAGCTTTCAGGTAGACTGTTTCCTTTGGCACATCCGCAAACGGTTTGCAGACAATGGATTGGGTGATGCCCCATTCCTTGATCGGCTCCGCCGGGATCAAAAGTCCCTGATAGGAAGAGGCAACACCCTTAACCTCGACATCGAAACAGCCACTCTTGTTGGGAAACAAATTGTTGAGTGGATTTTGAAAGAGGAATCCAGCGATACAATTAAGATGACCATTGCATCTGTACCCACCCCGCGCTACCTAGCTGACATGACCCTCGAGGAAATGTCACGAGACTGGTTCATGCTCATGCCTAGGCAAAAGATAATAGGCCCTCTTTGTGTGCGAATGGACCAGGCGATCCTGGAAAAGAACATCATACTGAAAGCGAAC…	NS
5184-3_NS	ATGGACTCCAATACTGTGTCAAGCTTTCAGGTAGACTGTTTCCTTTGGCACATCCGCAAACGGTTTGCAGACAATGGATTGGGTGATGCCCCATTCCTTGATCGGCTCCGCCGGGATCAAAAGTCCCTGATAGGAAGAGGCAACACCCTTAACCTCGACATCGAAACAGCCACTCTTGTTGGGAAACAAATTGTTGAGTGGATTTTGAAAGAGGAATCCAGCGATACAATTAAGATGACCATTGCATCTGTACCCACCCCGCGCTACCTAGCTGACATGACCCTCGAGGAAATGTCACGAGACTGGTTCATGCTCATGCCTAGGCAAAAGATAATAGGCCCTCTTTGTGTGCGAATGGACCAGGCGATCCTGGAAAAGAACATCATACTGAAAGCGAAC…	NS
5184-1_NS	ATGGACTCCAATACTGTGTCAAGCTTTCAGGTAGACTGTTTCCTTTGGCACATCCGCAAACGGTTTGCAGACAATGGATTGGGTGATGCCCCATTCCTTGATCGGCTCCGCCGGGATCAAAAGTCCCTGATAGGAAGAGGCAACACCCTTAACCTCGACATCGAAACAGCCACTCTTGTTGGGAAACAAATTGTTGAGTGGATTTTGAAAGAGGAATCCAGCGATACAATTAAGATGACCATTGCATCTGTACCCACCCCGCGCTACCTAGCTGACATGACCCTCGAGGAAATGTCACGAGACTGGTTCATGCTCATGCCTAGGCAAAAGATAATAGGCCCTCTTTGTGTGCGAATGGACCAGGCGATCCTGGAAAAGAACATCATACTGAAAGCGAAC…	NS
5167-7_NS	ATGGACTCCAATACTGTGTCAAGCTTTCAGGTAGACTGTTTCCTTTGGCACATCCGCAAACGGTTTGCAGACAATGGATTGGGTGATGCCCCATTCCTTGATCGGCTCCGCCGGGATCAAAAGTCCCTGATAGGAAGAGGCAACACCCTTAACCTCGACATCGAAACAGCCACTCTTGTTGGGAAACAAATTGTTGAGTGGATTTTGAAAGAGGAATCCAGCGATACAATTAAGATGACCATTGCATCTGTACCCACCCCGCGCTACCTAGCTGACATGACCCTCGAGGAAATGTCACGAGACTGGTTCATGCTCATGCCTAGGCAAAAGATAATAGGCCCTCTTTGTGTGCGAATGGACCAGGCGATCCTGGAAAAGAACATCATACTGAAAGCGAAC…	NS
4933-7_NS	ATGGACTCCAATACTGTGTCAAGCTTTCAGGTAGACTGTTTCCTTTGGCACATCCGCAAACGGTTTGCAGACAATGGATTGGGTGATGCCCCATTCCTTGATCGGCTCCGCCGGGATCAAAAGTCCCTGATAGGAAGAGGCAACACCCTTAACCTCGACATCGAAACAGCCACTCTTGTTGGGAAACAAATTGTTGAGTGGATTTTGAAAGAGGAATCCAGCGATACAATTAAGATGACCATTGCATCTGTACCCACCCCGCGCTACCTAGCTGACATGACCCTCGAGGAAATGTCACGAGACTGGTTCATGCTCATGCCTAGGCAAAAGATAATAGGCCCTCTTTGTGTGCGAATGGACCAGGCGATCCTGGAAAAGAACATCATACTGAAAGCGAAC…	NS
4471-3_NS	ATGGACTCCAATACTGTGTCAAGCTTTCAGGTAGACTGTTTCCTTTGGCACATCCGCAAACGGTTTGCAGACAATGGATTGGGTGATGCCCCATTCCTTGATCGGCTCCGCCGGGATCAAAAGTCCCTGATAGGAAGAGGCAACACCCTTAACCTCGACATCGAAACAGCCACTCTTGTTGGGAAACAAATTGTTGAGTGGATTTTGAAAGAGGAATCCAGCGATACAATTAAGATGACCATTGCATCTGTACCCACCCCGCGCTACCTAGCTGACATGACCCTCGAGGAAATGTCACGAGACTGGTTCATGCTCATGCCTAGGCAAAAGATAATAGGCCCTCTTTGTGTGCGAATGGACCAGGCGATCCTGGAAAAGAACATCATACTGAAAGCGAAC…	NS
4933-3_NS	ATGGACTCCAATACTGTGTCAAGCTTTCAGGTAGACTGTTTCCTTTGGCACATCCGCAAACGGTTTGCAGACAATGGATTGGGTGATGCCCCATTCCTTGATCGGCTCCGCCGGGATCAAAAGTCCCTGATAGGAAGAGGCAACACCCTTAACCTCGACATCGAAACAGCCACTCTTGTTGGGAAACAAATTGTTGAGTGGATTTTGAAAGAGGAATCCAGCGATACAATTAAGATGACCATTGCATCTGTACCCACCCCGCGCTACCTAGCTGACATGACCCTCGAGGAAATGTCACGAGACTGGTTCATGCTCATGCCTAGGCAAAAGATAATAGGCCCTCTTTGTGTGCGAATGGACCAGGCGATCCTGGAAAAGAACATCATACTGAAAGCGAAC…	NS
4933-20_NS	ATGGACTCCAATACTGTGTCAAGCTTTCAGGTAGACTGTTTCCTTTGGCACATCCGCAAACGGTTTGCAGACAATGGATTGGGTGATGCCCCATTCCTTGATCGGCTCCGCCGGGATCAAAAGTCCCTGATAGGAAGAGGCAACACCCTTAACCTCGACATCGAAACAGCCACTCTTGTTGGGAAACAAATTGTTGAGTGGATTTTGAAAGAGGAATCCAGCGATACAATTAAGATGACCATTGCATCTGTACCCACCCCGCGCTACCTAGCTGACATGACCCTCGAGGAAATGTCACGAGACTGGTTCATGCTCATGCCTAGGCAAAAGATAATAGGCCCTCTTTGTGTGCGAATGGACCAGGCGATCCTGGAAAAGAACATCATACTGAAAGCGAAC…	NS
5167-1_NS	ATGGACTCCAATACTGTGTCAAGCTTTCAGGTAGACTGTTTCCTTTGGCACATCCGCAAACGGTTTGCAGACAATGGATTGGGTGATGCCCCATTCCTTGATCGGCTCCGCCGGGATCAAAAGTCCCTGATAGGAAGAGGCAACACCCTTAACCTCGACATCGAAACAGCCACTCTTGTTGGGAAACAAATTGTTGAGTGGATTTTGAAAGAGGAATCCAGCGATACAATTAAGATGACCATTGCATCTGTACCCACCCCGCGCTACCTAGCTGACATGACCCTCGAGGAAATGTCACGAGACTGGTTCATGCTCATGCCTAGGCAAAAGATAATAGGCCCTCTTTGTGTGCGAATGGACCAGGCGATCCTGGAAAAGAACATCATACTGAAAGCGAAC…	NS
5166-4_NS	ATGGACTCCAATACTGTGTCAAGCTTTCAGGTAGACTGTTTCCTTTGGCACATCCGCAAACGGTTTGCAGACAATGGATTGGGTGATGCCCCATTCCTTGATCGGCTCCGCCGGGATCAAAAGTCCCTGATAGGAAGAGGCAACACCCTTAACCTCGACATCGAAACAGCCACTCTTGTTGGGAAACAAATTGTTGAGTGGATTTTGAAAGAGGAATCCAGCGATACAATTAAGATGACCATTGCATCTGTACCCACCCCGCGCTACCTAGCTGACATGACCCTCGAGGAAATGTCACGAGACTGGTTCATGCTCATGCCTAGGCAAAAGATAATAGGCCCTCTTTGTGTGCGAATGGACCAGGCGATCCTGGAAAAGAACATCATACTGAAAGCGAAC…	NS
4490-7_NS	ATGGACTCCAATACTGTGTCAAGCTTTCAGGTAGACTGTTTCCTTTGGCACATCCGCAAACGGTTTGCAGACAATGGATTGGGTGATGCCCCATTCCTTGATCGGCTCCGCCGGGATCAAAAGTCCCTGATAGGAAGAGGCAACACCCTTAACCTCGACATCGAAACAGCCACTCTTGTTGGGAAACAAATTGTTGAGTGGATTTTGAAAGAGGAATCCAGCGATACAATTAAGATGACCATTGCATCTGTACCCACCCCGCGCTACCTAGCTGACATGACCCTCGAGGAAATGTCACGAGACTGGTTCATGCTCATGCCTAGGCAAAAGATAATAGGCCCTCTTTGTGTGCGAATGGACCAGGCGATCCTGGAAAAGAACATCATACTGAAAGCGAAC…	NS
4933-27_NS	ATGGACTCCAATACTGTGTCAAGCTTTCAGGTAGACTGTTTCCTTTGGCACATCCGCAAACGGTTTGCAGACAATGGATTGGGTGATGCCCCATTCCTTGATCGGCTCCGCCGGGATCAAAAGTCCCTGATAGGAAGAGGCAACACCCTTAACCTCGACATCGAAACAGCCACTCTTGTTGGGAAACAAATTGTTGAGTGGATTTTGAAAGAGGAATCCAGCGATACAATTAAGATGACCATTGCATCTGTACCCACCCCGCGCTACCTAGCTGACATGACCCTCGAGGAAATGTCACGAGACTGGTTCATGCTCATGCCTAGGCAAAAGATAATAGGCCCTCTTTGTGTGCGAATGGACCAGGCGATCCTGGAAAAGAACATCATACTGAAAGCGAAC…	NS
5184-17_NS	ATGGACTCCAATACTGTGTCAAGCTTTCAGGTAGACTGTTTCCTTTGGCACATCCGCAAACGGTTTGCAGACAATGGATTGGGTGATGCCCCATTCCTTGATCGGCTCCGCCGGGATCAAAAGTCCCTGATAGGAAGAGGCAACACCCTTAACCTCGACATCGAAACAGCCACTCTTGTTGGGAAACAAATTGTTGAGTGGATTTTGAAAGAGGAATCCAGCGATACAATTAAGATGACCATTGCATCTGTACCCACCCCGCGCTACCTAGCTGACATGACCCTCGAGGAAATGTCACGAGACTGGTTCATGCTCATGCCTAGGCAAAAGATAATAGGCCCTCTTTGTGTGCGAATGGACCAGGCGATCCTGGAAAAGAACATCATACTGAAAGCGAAC…	NS
4933-5_NS	ATGGACTCCAATACTGTGTCAAGCTTTCAGGTAGACTGTTTCCTTTGGCACATCCGCAAACGGTTTGCAGACAATGGATTGGGTGATGCCCCATTCCTTGATCGGCTCCGCCGGGATCAAAAGTCCCTGATAGGAAGAGGCAACACCCTTAACCTCGACATCGAAACAGCCACTCTTGTTGGGAAACAAATTGTTGAGTGGATTTTGAAAGAGGAATCCAGCGATACAATTAAGATGACCATTGCATCTGTACCCACCCCGCGCTACCTAGCTGACATGACCCTCGAGGAAATGTCACGAGACTGGTTCATGCTCATGCCTAGGCAAAAGATAATAGGCCCTCTTTGTGTGCGAATGGACCAGGCGATCCTGGAAAAGAACATCATACTGAAAGCGAAC…	NS
4484-6_NS	ATGGACTCCAATACTGTGTCAAGCTTTCAGGTAGACTGTTTCCTTTGGCACATCCGCAAACGGTTTGCAGACAATGGATTGGGTGATGCCCCATTCCTTGATCGGCTCCGCCGGGATCAAAAGTCCCTGATAGGAAGAGGCAACACCCTTAACCTCGACATCGAAACAGCCACTCTTGTTGGGAAACAAATTGTTGAGTGGATTTTGAAAGAGGAATCCAGCGATACAATTAAGATGACCATTGCATCTGTACCCACCCCGCGCTACCTAGCTGACATGACCCTCGAGGAAATGTCACGAGACTGGTTCATGCTCATGCCTAGGCAAAAGATAATAGGCCCTCTTTGTGTGCGAATGGACCAGGCGATCCTGGAAAAGAACATCATACTGAAAGCGAAC…	NS
4490-8_NS	ATGGACTCCAATACTGTGTCAAGCTTTCAGGTAGACTGTTTCCTTTGGCACATCCGCAAACGGTTTGCAGACAATGGATTGGGTGATGCCCCATTCCTTGATCGGCTCCGCCGGGATCAAAAGTCCCTGATAGGAAGAGGCAACACCCTTAACCTCGACATCGAAACAGCCACTCTTGTTGGGAAACAAATTGTTGAGTGGATTTTGAAAGAGGAATCCAGCGATACAATTAAGATGACCATTGCATCTGTACCCACCCCGCGCTACCTAGCTGACATGACCCTCGAGGAAATGTCACGAGACTGGTTCATGCTCATGCCTAGGCAAAAGATAATAGGCCCTCTTTGTGTGCGAATGGACCAGGCGATCCTGGAAAAGAACATCATACTGAAAGCGAAC…	NS
4933-21_NS	ATGGACTCCAATACTGTGTCAAGCTTTCAGGTAGACTGTTTCCTTTGGCACATCCGCAAACGGTTTGCAGACAATGGATTGGGTGATGCCCCATTCCTTGATCGGCTCCGCCGGGATCAAAAGTCCCTGATAGGAAGAGGCAACACCCTTAACCTCGACATCGAAACAGCCACTCTTGTTGGGAAACAAATTGTTGAGTGGATTTTGAAAGAGGAATCCAGCGATACAATTAAGATGACCATTGCATCTGTACCCACCCCGCGCTACCTAGCTGACATGACCCTCGAGGAAATGTCACGAGACTGGTTCATGCTCATGCCTAGGCAAAAGATAATAGGCCCTCTTTGTGTGCGAATGGACCAGGCGATCCTGGAAAAGAACATCATACTGAAAGCGAAC…	NS
5184-20_NS	ATGGACTCCAATACTGTGTCAAGCTTTCAGGTAGACTGTTTCCTTTGGCACATCCGCAAACGGTTTGCAGACAATGGATTGGGTGATGCCCCATTCCTTGATCGGCTCCGCCGGGATCAAAAGTCCCTGATAGGAAGAGGCAACACCCTTAACCTCGACATCGAAACAGCCACTCTTGTTGGGAAACAAATTGTTGAGTGGATTTTGAAAGAGGAATCCAGCGATACAATTAAGATGACCATTGCATCTGTACCCACCCCGCGCTACCTAGCTGACATGACCCTCGAGGAAATGTCACGAGACTGGTTCATGCTCATGCCTAGGCAAAAGATAATAGGCCCTCTTTGTGTGCGAATGGACCAGGCGATCCTGGAAAAGAACATCATACTGAAAGCGAAC…	NS
4484-2_NS	ATGGACTCCAATACTGTGTCAAGCTTTCAGGTAGACTGTTTCCTTTGGCACATCCGCAAACGGTTTGCAGACAATGGATTGGGTGATGCCCCATTCCTTGATCGGCTCCGCCGGGATCAAAAGTCCCTGATAGGAAGAGGCAACACCCTTAACCTCGACATCGAAACAGCCACTCTTGTTGGGAAACAAATTGTTGAGTGGATTTTGAAAGAGGAATCCAGCGATACAATTAAGATGACCATTGCATCTGTACCCACCCCGCGCTACCTAGCTGACATGACCCTCGAGGAAATGTCACGAGACTGGTTCATGCTCATGCCTAGGCAAAAGATAATAGGCCCTCTTTGTGTGCGAATGGACCAGGCGATCCTGGAAAAGAACATCATACTGAAAGCGAAC…	NS
4551-9_NS	ATGGACTCCAATACTGTGTCAAGCTTTCAGGTAGACTGTTTCCTTTGGCACATCCGCAAACGGTTTGCAGACAATGGATTGGGTGATGCCCCATTCCTTGATCGGCTCCGCCGGGATCAAAAGTCCCTGATAGGAAGAGGCAACACCCTTAACCTCGACATCGAAACAGCCACTCTTGTTGGGAAACAAATTGTTGAGTGGATTTTGAAAGAGGAATCCAGCGATACAATTAAGATGACCATTGCATCTGTACCCACCCCGCGCTACCTAGCTGACATGACCCTCGAGGAAATGTCACGAGACTGGTTCATGCTCATGCCTAGGCAAAAGATAATAGGCCCTCTTTGTGTGCGAATGGACCAGGCGATCCTGGAAAAGAACATCATACTGAAAGCGAAC…	NS
4551-12_NS	ATGGACTCCAATACTGTGTCAAGCTTTCAGGTAGACTGTTTCCTTTGGCACATCCGCAAACGGTTTGCAGACAATGGATTGGGTGATGCCCCATTCCTTGATCGGCTCCGCCGGGATCAAAAGTCCCTGATAGGAAGAGGCAACACCCTTAACCTCGACATCGAAACAGCCACTCTTGTTGGGAAACAAATTGTTGAGTGGATTTTGAAAGAGGAATCCAGCGATACAATTAAGATGACCATTGCATCTGTACCCACCCCGCGCTACCTAGCTGACATGACCCTCGAGGAAATGTCACGAGACTGGTTCATGCTCATGCCTAGGCAAAAGATAATAGGCCCTCTTTGTGTGCGAATGGACCAGGCGATCCTGGAAAAGAACATCATACTGAAAGCGAAC…	NS
4945-2_NS	ATGGACTCCAATACTGTGTCAAGCTTTCAGGTAGACTGTTTCCTTTGGCACATCCGCAAACGGTTTGCAGACAATGGATTGGGTGATGCCCCATTCCTTGATCGGCTCCGCCGGGATCAAAAGTCCCTGATAGGAAGAGGCAACACCCTTAACCTCGACATCGAAACAGCCACTCTTGTTGGGAAACAAATTGTTGAGTGGATTTTGAAAGAGGAATCCAGCGATACAATTAAGATGACCATTGCATCTGTACCCACCCCGCGCTACCTAGCTGACATGACCCTCGAGGAAATGTCACGAGACTGGTTCATGCTCATGCCTAGGCAAAAGATAATAGGCCCTCTTTGTGTGCGAATGGACCAGGCGATCCTGGAAAAGAACATCATACTGAAAGCGAAC…	NS
5166-15_NS	ATGGACTCCAATACTGTGTCAAGCTTTCAGGTAGACTGTTTCCTTTGGCACATCCGCAAACGGTTTGCAGACAATGGATTGGGTGATGCCCCATTCCTTGATCGGCTCCGCCGGGATCAAAAGTCCCTGATAGGAAGAGGCAACACCCTTAACCTCGACATCGAAACAGCCACTCTTGTTGGGAAACAAATTGTTGAGTGGATTTTGAAAGAGGAATCCAGCGATACAATTAAGATGACCATTGCATCTGTACCCACCCCGCGCTACCTAGCTGACATGACCCTCGAGGAAATGTCACGAGACTGGTTCATGCTCATGCCTAGGCAAAAGATAATAGGCCCTCTTTGTGTGCGAATGGACCAGGCGATCCTGGAAAAGAACATCATACTGAAAGCGAAC…	NS
5167-3_NS	ATGGACTCCAATACTGTGTCAAGCTTTCAGGTAGACTGTTTCCTTTGGCACATCCGCAAACGGTTTGCAGACAATGGATTGGGTGATGCCCCATTCCTTGATCGGCTCCGCCGGGATCAAAAGTCCCTGATAGGAAGAGGCAACACCCTTAACCTCGACATCGAAACAGCCACTCTTGTTGGGAAACAAATTGTTGAGTGGATTTTGAAAGAGGAATCCAGCGATACAATTAAGATGACCATTGCATCTGTACCCACCCCGCGCTACCTAGCTGACATGACCCTCGAGGAAATGTCACGAGACTGGTTCATGCTCATGCCTAGGCAAAAGATAATAGGCCCTCTTTGTGTGCGAATGGACCAGGCGATCCTGGAAAAGAACATCATACTGAAAGCGAAC…	NS
4551-15_NS	ATGGACTCCAATACTGTGTCAAGCTTTCAGGTAGACTGTTTCCTTTGGCACATCCGCAAACGGTTTGCAGACAATGGATTGGGTGATGCCCCATTCCTTGATCGGCTCCGCCGGGATCAAAAGTCCCTGATAGGAAGAGGCAACACCCTTAACCTCGACATCGAAACAGCCACTCTTGTTGGGAAACAAATTGTTGAGTGGATTTTGAAAGAGGAATCCAGCGATACAATTAAGATGACCATTGCATCTGTACCCACCCCGCGCTACCTAGCTGACATGACCCTCGAGGAAATGTCACGAGACTGGTTCATGCTCATGCCTAGGCAAAAGATAATAGGCCCTCTTTGTGTGCGAATGGACCAGGCGATCCTGGAAAAGAACATCATACTGAAAGCGAAC…	NS
4933-4_NS	ATGGACTCCAATACTGTGTCAAGCTTTCAGGTAGACTGTTTCCTTTGGCACATCCGCAAACGGTTTGCAGACAATGGATTGGGTGATGCCCCATTCCTTGATCGGCTCCGCCGGGATCAAAAGTCCCTGATAGGAAGAGGCAACACCCTTAACCTCGACATCGAAACAGCCACTCTTGTTGGGAAACAAATTGTTGAGTGGATTTTGAAAGAGGAATCCAGCGATACAATTAAGATGACCATTGCATCTGTACCCACCCCGCGCTACCTAGCTGACATGACCCTCGAGGAAATGTCACGAGACTGGTTCATGCTCATGCCTAGGCAAAAGATAATAGGCCCTCTTTGTGTGCGAATGGACCAGGCGATCCTGGAAAAGAACATCATACTGAAAGCGAAC…	NS
5179-1_NS	ATGGACTCCAATACTGTGTCAAGCTTTCAGGTAGACTGTTTCCTTTGGCACATCCGCAAACGGTTTGCAGACAATGGATTGGGTGATGCCCCATTCCTTGATCGGCTCCGCCGGGATCAAAAGTCCCTGATAGGAAGAGGCAACACCCTTAACCTCGACATCGAAACAGCCACTCTTGTTGGGAAACAAATTGTTGAGTGGATTTTGAAAGAGGAATCCAGCGATACAATTAAGATGACCATTGCATCTGTACCCACCCCGCGCTACCTAGCTGACATGACCCTCGAGGAAATGTCACGAGACTGGTTCATGCTCATGCCTAGGCAAAAGATAATAGGCCCTCTTTGTGTGCGAATGGACCAGGCGATCCTGGAAAAGAACATCATACTGAAAGCGAAC…	NS
5184-19_NS	ATGGACTCCAATACTGTGTCAAGCTTTCAGGTAGACTGTTTCCTTTGGCACATCCGCAAACGGTTTGCAGACAATGGATTGGGTGATGCCCCATTCCTTGATCGGCTCCGCCGGGATCAAAAGTCCCTGATAGGAAGAGGCAACACCCTTAACCTCGACATCGAAACAGCCACTCTTGTTGGGAAACAAATTGTTGAGTGGATTTTGAAAGAGGAATCCAGCGATACAATTAAGATGACCATTGCATCTGTACCCACCCCGCGCTACCTAGCTGACATGACCCTCGAGGAAATGTCACGAGACTGGTTCATGCTCATGCCTAGGCAAAAGATAATAGGCCCTCTTTGTGTGCGAATGGACCAGGCGATCCTGGAAAAGAACATCATACTGAAAGCGAAC…	NS
4933-32_NS	ATGGACTCCAATACTGTGTCAAGCTTTCAGGTAGACTGTTTCCTTTGGCACATCCGCAAACGGTTTGCAGACAATGGATTGGGTGATGCCCCATTCCTTGATCGGCTCCGCCGGGATCAAAAGTCCCTGATAGGAAGAGGCAACACCCTTAACCTCGACATCGAAACAGCCACTCTTGTTGGGAAACAAATTGTTGAGTGGATTTTGAAAGAGGAATCCAGCGATACAATTAAGATGACCATTGCATCTGTACCCACCCCGCGCTACCTAGCTGACATGACCCTCGAGGAAATGTCACGAGACTGGTTCATGCTCATGCCTAGGCAAAAGATAATAGGCCCTCTTTGTGTGCGAATGGACCAGGCGATCCTGGAAAAGAACATCATACTGAAAGCGAAC…	NS
5167-4_NS	ATGGACTCCAATACTGTGTCAAGCTTTCAGGTAGACTGTTTCCTTTGGCACATCCGCAAACGGTTTGCAGACAATGGATTGGGTGATGCCCCATTCCTTGATCGGCTCCGCCGGGATCAAAAGTCCCTGATAGGAAGAGGCAACACCCTTAACCTCGACATCGAAACAGCCACTCTTGTTGGGAAACAAATTGTTGAGTGGATTTTGAAAGAGGAATCCAGCGATACAATTAAGATGACCATTGCATCTGTACCCACCCCGCGCTACCTAGCTGACATGACCCTCGAGGAAATGTCACGAGACTGGTTCATGCTCATGCCTAGGCAAAAGATAATAGGCCCTCTTTGTGTGCGAATGGACCAGGCGATCCTGGAAAAGAACATCATACTGAAAGCGAAC…	NS
5179-5_NS	ATGGACTCCAATACTGTGTCAAGCTTTCAGGTAGACTGTTTCCTTTGGCACATCCGCAAACGGTTTGCAGACAATGGATTGGGTGATGCCCCATTCCTTGATCGGCTCCGCCGGGATCAAAAGTCCCTGATAGGAAGAGGCAACACCCTTAACCTCGACATCGAAACAGCCACTCTTGTTGGGAAACAAATTGTTGAGTGGATTTTGAAAGAGGAATCCAGCGATACAATTAAGATGACCATTGCATCTGTACCCACCCCGCGCTACCTAGCTGACATGACCCTCGAGGAAATGTCACGAGACTGGTTCATGCTCATGCCTAGGCAAAAGATAATAGGCCCTCTTTGTGTGCGAATGGACCAGGCGATCCTGGAAAAGAACATCATACTGAAAGCGAAC…	NS
5184-9_NS	ATGGACTCCAATACTGTGTCAAGCTTTCAGGTAGACTGTTTCCTTTGGCACATCCGCAAACGGTTTGCAGACAATGGATTGGGTGATGCCCCATTCCTTGATCGGCTCCGCCGGGATCAAAAGTCCCTGATAGGAAGAGGCAACACCCTTAACCTCGACATCGAAACAGCCACTCTTGTTGGGAAACAAATTGTTGAGTGGATTTTGAAAGAGGAATCCAGCGATACAATTAAGATGACCATTGCATCTGTACCCACCCCGCGCTACCTAGCTGACATGACCCTCGAGGAAATGTCACGAGACTGGTTCATGCTCATGCCTAGGCAAAAGATAATAGGCCCTCTTTGTGTGCGAATGGACCAGGCGATCCTGGAAAAGAACATCATACTGAAAGCGAAC…	NS
4551-17_NS	ATGGACTCCAATACTGTGTCAAGCTTTCAGGTAGACTGTTTCCTTTGGCACATCCGCAAACGGTTTGCAGACAATGGATTGGGTGATGCCCCATTCCTTGATCGGCTCCGCCGGGATCAAAAGTCCCTGATAGGAAGAGGCAACACCCTTAACCTCGACATCGAAACAGCCACTCTTGTTGGGAAACAAATTGTTGAGTGGATTTTGAAAGAGGAATCCAGCGATACAATTAAGATGACCATTGCATCTGTACCCACCCCGCGCTACCTAGCTGACATGACCCTCGAGGAAATGTCACGAGACTGGTTCATGCTCATGCCTAGGCAAAAGATAATAGGCCCTCTTTGTGTGCGAATGGACCAGGCGATCCTGGAAAAGAACATCATACTGAAAGCGAAC…	NS
5179-9_NS	ATGGACTCCAATACTGTGTCAAGCTTTCAGGTAGACTGTTTCCTTTGGCACATCCGCAAACGGTTTGCAGACAATGGATTGGGTGATGCCCCATTCCTTGATCGGCTCCGCCGGGATCAAAAGTCCCTGATAGGAAGAGGCAACACCCTTAACCTCGACATCGAAACAGCCACTCTTGTTGGGAAACAAATTGTTGAGTGGATTTTGAAAGAGGAATCCAGCGATACAATTAAGATGACCATTGCATCTGTACCCACCCCGCGCTACCTAGCTGACATGACCCTCGAGGAAATGTCACGAGACTGGTTCATGCTCATGCCTAGGCAAAAGATAATAGGCCCTCTTTGTGTGCGAATGGACCAGGCGATCCTGGAAAAGAACATCATACTGAAAGCGAAC…	NS
5184-10_NS	ATGGACTCCAATACTGTGTCAAGCTTTCAGGTAGACTGTTTCCTTTGGCACATCCGCAAACGGTTTGCAGACAATGGATTGGGTGATGCCCCATTCCTTGATCGGCTCCGCCGGGATCAAAAGTCCCTGATAGGAAGAGGCAACACCCTTAACCTCGACATCGAAACAGCCACTCTTGTTGGGAAACAAATTGTTGAGTGGATTTTGAAAGAGGAATCCAGCGATACAATTAAGATGACCATTGCATCTGTACCCACCCCGCGCTACCTAGCTGACATGACCCTCGAGGAAATGTCACGAGACTGGTTCATGCTCATGCCTAGGCAAAAGATAATAGGCCCTCTTTGTGTGCGAATGGACCAGGCGATCCTGGAAAAGAACATCATACTGAAAGCGAAC…	NS
5184-18_NS	ATGGACTCCAATACTGTGTCAAGCTTTCAGGTAGACTGTTTCCTTTGGCACATCCGCAAACGGTTTGCAGACAATGGATTGGGTGATGCCCCATTCCTTGATCGGCTCCGCCGGGATCAAAAGTCCCTGATAGGAAGAGGCAACACCCTTAACCTCGACATCGAAACAGCCACTCTTGTTGGGAAACAAATTGTTGAGTGGATTTTGAAAGAGGAATCCAGCGATACAATTAAGATGACCATTGCATCTGTACCCACCCCGCGCTACCTAGCTGACATGACCCTCGAGGAAATGTCACGAGACTGGTTCATGCTCATGCCTAGGCAAAAGATAATAGGCCCTCTTTGTGTGCGAATGGACCAGGCGATCCTGGAAAAGAACATCATACTGAAAGCGAAC…	NS
4551-7_NS	ATGGACTCCAATACTGTGTCAAGCTTTCAGGTAGACTGTTTCCTTTGGCACATCCGCAAACGGTTTGCAGACAATGGATTGGGTGATGCCCCATTCCTTGATCGGCTCCGCCGGGATCAAAAGTCCCTGATAGGAAGAGGCAACACCCTTAACCTCGACATCGAAACAGCCACTCTTGTTGGGAAACAAATTGTTGAGTGGATTTTGAAAGAGGAATCCAGCGATACAATTAAGATGACCATTGCATCTGTACCCACCCCGCGCTACCTAGCTGACATGACCCTCGAGGAAATGTCACGAGACTGGTTCATGCTCATGCCTAGGCAAAAGATAATAGGCCCTCTTTGTGTGCGAATGGACCAGGCGATCCTGGAAAAGAACATCATACTGAAAGCGAAC…	NS
4479-20_NS	ATGGACTCCAATACTGTGTCAAGCTTTCAGGTAGACTGTTTCCTTTGGCACATCCGCAAACGGTTTGCAGACAATGGATTGGGTGATGCCCCATTCCTTGATCGGCTCCGCCGGGATCAAAAGTCCCTGATAGGAAGAGGCAACACCCTTAACCTCGACATCGAAACAGCCACTCTTGTTGGGAAACAAATTGTTGAGTGGATTTTGAAAGAGGAATCCAGCGATACAATTAAGATGACCATTGCATCTGTACCCACCCCGCGCTACCTAGCTGACATGACCCTCGAGGAAATGTCACGAGACTGGTTCATGCTCATGCCTAGGCAAAAGATAATAGGCCCTCTTTGTGTGCGAATGGACCAGGCGATCCTGGAAAAGAACATCATACTGAAAGCGAAC…	NS
4933-11_NS	ATGGACTCCAATACTGTGTCAAGCTTTCAGGTAGACTGTTTCCTTTGGCACATCCGCAAACGGTTTGCAGACAATGGATTGGGTGATGCCCCATTCCTTGATCGGCTCCGCCGGGATCAAAAGTCCCTGATAGGAAGAGGCAACACCCTTAACCTCGACATCGAAACAGCCACTCTTGTTGGGAAACAAATTGTTGAGTGGATTTTGAAAGAGGAATCCAGCGATACAATTAAGATGACCATTGCATCTGTACCCACCCCGCGCTACCTAGCTGACATGACCCTCGAGGAAATGTCACGAGACTGGTTCATGCTCATGCCTAGGCAAAAGATAATAGGCCCTCTTTGTGTGCGAATGGACCAGGCGATCCTGGAAAAGAACATCATACTGAAAGCGAAC…	NS
4933-13_NS	ATGGACTCCAATACTGTGTCAAGCTTTCAGGTAGACTGTTTCCTTTGGCACATCCGCAAACGGTTTGCAGACAATGGATTGGGTGATGCCCCATTCCTTGATCGGCTCCGCCGGGATCAAAAGTCCCTGATAGGAAGAGGCAACACCCTTAACCTCGACATCGAAACAGCCACTCTTGTTGGGAAACAAATTGTTGAGTGGATTTTGAAAGAGGAATCCAGCGATACAATTAAGATGACCATTGCATCTGTACCCACCCCGCGCTACCTAGCTGACATGACCCTCGAGGAAATGTCACGAGACTGGTTCATGCTCATGCCTAGGCAAAAGATAATAGGCCCTCTTTGTGTGCGAATGGACCAGGCGATCCTGGAAAAGAACATCATACTGAAAGCGAAC…	NS
4933-30_NS	ATGGACTCCAATACTGTGTCAAGCTTTCAGGTAGACTGTTTCCTTTGGCACATCCGCAAACGGTTTGCAGACAATGGATTGGGTGATGCCCCATTCCTTGATCGGCTCCGCCGGGATCAAAAGTCCCTGATAGGAAGAGGCAACACCCTTAACCTCGACATCGAAACAGCCACTCTTGTTGGGAAACAAATTGTTGAGTGGATTTTGAAAGAGGAATCCAGCGATACAATTAAGATGACCATTGCATCTGTACCCACCCCGCGCTACCTAGCTGACATGACCCTCGAGGAAATGTCACGAGACTGGTTCATGCTCATGCCTAGGCAAAAGATAATAGGCCCTCTTTGTGTGCGAATGGACCAGGCGATCCTGGAAAAGAACATCATACTGAAAGCGAAC…	NS
4933-38_NS	ATGGACTCCAATACTGTGTCAAGCTTTCAGGTAGACTGTTTCCTTTGGCACATCCGCAAACGGTTTGCAGACAATGGATTGGGTGATGCCCCATTCCTTGATCGGCTCCGCCGGGATCAAAAGTCCCTGATAGGAAGAGGCAACACCCTTAACCTCGACATCGAAACAGCCACTCTTGTTGGGAAACAAATTGTTGAGTGGATTTTGAAAGAGGAATCCAGCGATACAATTAAGATGACCATTGCATCTGTACCCACCCCGCGCTACCTAGCTGACATGACCCTCGAGGAAATGTCACGAGACTGGTTCATGCTCATGCCTAGGCAAAAGATAATAGGCCCTCTTTGTGTGCGAATGGACCAGGCGATCCTGGAAAAGAACATCATACTGAAAGCGAAC…	NS
5167-11_NS	ATGGACTCCAATACTGTGTCAAGCTTTCAGGTAGACTGTTTCCTTTGGCACATCCGCAAACGGTTTGCAGACAATGGATTGGGTGATGCCCCATTCCTTGATCGGCTCCGCCGGGATCAAAAGTCCCTGATAGGAAGAGGCAACACCCTTAACCTCGACATCGAAACAGCCACTCTTGTTGGGAAACAAATTGTTGAGTGGATTTTGAAAGAGGAATCCAGCGATACAATTAAGATGACCATTGCATCTGTACCCACCCCGCGCTACCTAGCTGACATGACCCTCGAGGAAATGTCACGAGACTGGTTCATGCTCATGCCTAGGCAAAAGATAATAGGCCCTCTTTGTGTGCGAATGGACCAGGCGATCCTGGAAAAGAACATCATACTGAAAGCGAAC…	NS
4484-7_NS	ATGGACTCCAATACTGTGTCAAGCTTTCAGGTAGACTGTTTCCTTTGGCACATCCGCAAACGGTTTGCAGACAATGGATTGGGTGATGCCCCATTCCTTGATCGGCTCCGCCGGGATCAAAAGTCCCTGATAGGAAGAGGCAACACCCTTAACCTCGACATCGAAACAGCCACTCTTGTTGGGAAACAAATTGTTGAGTGGATTTTGAAAGAGGAATCCAGCGATACAATTAAGATGACCATTGCATCTGTACCCACCCCGCGCTACCTAGCTGACATGACCCTCGAGGAAATGTCACGAGACTGGTTCATGCTCATGCCTAGGCAAAAGATAATAGGCCCTCTTTGTGTGCGAATGGACCAGGCGATCCTGGAAAAGAACATCATACTGAAAGCGAAC…	NS
4484-17_NS	ATGGACTCCAATACTGTGTCAAGCTTTCAGGTAGACTGTTTCCTTTGGCACATCCGCAAACGGTTTGCAGACAATGGATTGGGTGATGCCCCATTCCTTGATCGGCTCCGCCGGGATCAAAAGTCCCTGATAGGAAGAGGCAACACCCTTAACCTCGACATCGAAACAGCCACTCTTGTTGGGAAACAAATTGTTGAGTGGATTTTGAAAGAGGAATCCAGCGATACAATTAAGATGACCATTGCATCTGTACCCACCCCGCGCTACCTAGCTGACATGACCCTCGAGGAAATGTCACGAGACTGGTTCATGCTCATGCCTAGGCAAAAGATAATAGGCCCTCTTTGTGTGCGAATGGACCAGGCGATCCTGGAAAAGAACATCATACTGAAAGCGAAC…	NS
5167-13_NS	ATGGACTCCAATACTGTGTCAAGCTTTCAGGTAGACTGTTTCCTTTGGCACATCCGCAAACGGTTTGCAGACAATGGATTGGGTGATGCCCCATTCCTTGATCGGCTCCGCCGGGATCAAAAGTCCCTGATAGGAAGAGGCAACACCCTTAACCTCGACATCGAAACAGCCACTCTTGTTGGGAAACAAATTGTTGAGTGGATTTTGAAAGAGGAATCCAGCGATACAATTAAGATGACCATTGCATCTGTACCCACCCCGCGCTACCTAGCTGACATGACCCTCGAGGAAATGTCACGAGACTGGTTCATGCTCATGCCTAGGCAAAAGATAATAGGCCCTCTTTGTGTGCGAATGGACCAGGCGATCCTGGAAAAGAACATCATACTGAAAGCGAAC…	NS
5166-19_NS	ATGGACTCCAATACTGTGTCAAGCTTTCAGGTAGACTGTTTCCTTTGGCACATCCGCAAACGGTTTGCAGACAATGGATTGGGTGATGCCCCATTCCTTGATCGGCTCCGCCGGGATCAAAAGTCCCTGATAGGAAGAGGCAACACCCTTAACCTCGACATCGAAACAGCCACTCTTGTTGGGAAACAAATTGTTGAGTGGATTTTGAAAGAGGAATCCAGCGATACAATTAAGATGACCATTGCATCTGTACCCACCCCGCGCTACCTAGCTGACATGACCCTCGAGGAAATGTCACGAGACTGGTTCATGCTCATGCCTAGGCAAAAGATAATAGGCCCTCTTTGTGTGCGAATGGACCAGGCGATCCTGGAAAAGAACATCATACTGAAAGCGAAC…	NS
4933-29_NS	ATGGACTCCAATACTGTGTCAAGCTTTCAGGTAGACTGTTTCCTTTGGCACATCCGCAAACGGTTTGCAGACAATGGATTGGGTGATGCCCCATTCCTTGATCGGCTCCGCCGGGATCAAAAGTCCCTGATAGGAAGAGGCAACACCCTTAACCTCGACATCGAAACAGCCACTCTTGTTGGGAAACAAATTGTTGAGTGGATTTTGAAAGAGGAATCCAGCGATACAATTAAGATGACCATTGCATCTGTACCCACCCCGCGCTACCTAGCTGACATGACCCTCGAGGAAATGTCACGAGACTGGTTCATGCTCATGCCTAGGCAAAAGATAATAGGCCCTCTTTGTGTGCGAATGGACCAGGCGATCCTGGAAAAGAACATCATACTGAAAGCGAAC…	NS
4933-31_NS	ATGGACTCCAATACTGTGTCAAGCTTTCAGGTAGACTGTTTCCTTTGGCACATCCGCAAACGGTTTGCAGACAATGGATTGGGTGATGCCCCATTCCTTGATCGGCTCCGCCGGGATCAAAAGTCCCTGATAGGAAGAGGCAACACCCTTAACCTCGACATCGAAACAGCCACTCTTGTTGGGAAACAAATTGTTGAGTGGATTTTGAAAGAGGAATCCAGCGATACAATTAAGATGACCATTGCATCTGTACCCACCCCGCGCTACCTAGCTGACATGACCCTCGAGGAAATGTCACGAGACTGGTTCATGCTCATGCCTAGGCAAAAGATAATAGGCCCTCTTTGTGTGCGAATGGACCAGGCGATCCTGGAAAAGAACATCATACTGAAAGCGAAC…	NS
5166-24_NS	ATGGACTCCAATACTGTGTCAAGCTTTCAGGTAGACTGTTTCCTTTGGCACATCCGCAAACGGTTTGCAGACAATGGATTGGGTGATGCCCCATTCCTTGATCGGCTCCGCCGGGATCAAAAGTCCCTGATAGGAAGAGGCAACACCCTTAACCTCGACATCGAAACAGCCACTCTTGTTGGGAAACAAATTGTTGAGTGGATTTTGAAAGAGGAATCCAGCGATACAATTAAGATGACCATTGCATCTGTACCCACCCCGCGCTACCTAGCTGACATGACCCTCGAGGAAATGTCACGAGACTGGTTCATGCTCATGCCTAGGCAAAAGATAATAGGCCCTCTTTGTGTGCGAATGGACCAGGCGATCCTGGAAAAGAACATCATACTGAAAGCGAAC…	NS
4484-5_NS	ATGGACTCCAATACTGTGTCAAGCTTTCAGGTAGACTGTTTCCTTTGGCACATCCGCAAACGGTTTGCAGACAATGGATTGGGTGATGCCCCATTCCTTGATCGGCTCCGCCGGGATCAAAAGTCCCTGATAGGAAGAGGCAACACCCTTAACCTCGACATCGAAACAGCCACTCTTGTTGGGAAACAAATTGTTGAGTGGATTTTGAAAGAGGAATCCAGCGATACAATTAAGATGACCATTGCATCTGTACCCACCCCGCGCTACCTAGCTGACATGACCCTCGAGGAAATGTCACGAGACTGGTTCATGCTCATGCCTAGGCAAAAGATAATAGGCCCTCTTTGTGTGCGAATGGACCAGGCGATCCTGGAAAAGAACATCATACTGAAAGCGAAC…	NS
4484-10_NS	ATGGACTCCAATACTGTGTCAAGCTTTCAGGTAGACTGTTTCCTTTGGCACATCCGCAAACGGTTTGCAGACAATGGATTGGGTGATGCCCCATTCCTTGATCGGCTCCGCCGGGATCAAAAGTCCCTGATAGGAAGAGGCAACACCCTTAACCTCGACATCGAAACAGCCACTCTTGTTGGGAAACAAATTGTTGAGTGGATTTTGAAAGAGGAATCCAGCGATACAATTAAGATGACCATTGCATCTGTACCCACCCCGCGCTACCTAGCTGACATGACCCTCGAGGAAATGTCACGAGACTGGTTCATGCTCATGCCTAGGCAAAAGATAATAGGCCCTCTTTGTGTGCGAATGGACCAGGCGATCCTGGAAAAGAACATCATACTGAAAGCGAAC…	NS
5179-10_NS	ATGGACTCCAATACTGTGTCAAGCTTTCAGGTAGACTGTTTCCTTTGGCACATCCGCAAACGGTTTGCAGACAATGGATTGGGTGATGCCCCATTCCTTGATCGGCTCCGCCGGGATCAAAAGTCCCTGATAGGAAGAGGCAACACCCTTAACCTCGACATCGAAACAGCCACTCTTGTTGGGAAACAAATTGTTGAGTGGATTTTGAAAGAGGAATCCAGCGATACAATTAAGATGACCATTGCATCTGTACCCACCCCGCGCTACCTAGCTGACATGACCCTCGAGGAAATGTCACGAGACTGGTTCATGCTCATGCCTAGGCAAAAGATAATAGGCCCTCTTTGTGTGCGAATGGACCAGGCGATCCTGGAAAAGAACATCATACTGAAAGCGAAC…	NS
5179-3_NS	ATGGACTCCAATACTGTGTCAAGCTTTCAGGTAGACTGTTTCCTTTGGCACATCCGCAAACGGTTTGCAGACAATGGATTGGGTGATGCCCCATTCCTTGATCGGCTCCGCCGGGATCAAAAGTCCCTGATAGGAAGAGGCAACACCCTTAACCTCGACATCGAAACAGCCACTCTTGTTGGGAAACAAATTGTTGAGTGGATTTTGAAAGAGGAATCCAGCGATACAATTAAGATGACCATTGCATCTGTACCCACCCCGCGCTACCTAGCTGACATGACCCTCGAGGAAATGTCACGAGACTGGTTCATGCTCATGCCTAGGCAAAAGATAATAGGCCCTCTTTGTGTGCGAATGGACCAGGCGATCCTGGAAAAGAACATCATACTGAAAGCGAAC…	NS
4471-1_NS	ATGGACTCCAATACTGTGTCAAGCTTTCAGGTAGACTGTTTCCTTTGGCACATCCGCAAACGGTTTGCAGACAATGGATTGGGTGATGCCCCATTCCTTGATCGGCTCCGCCGGGATCAAAAGTCCCTGATAGGAAGAGGCAACACCCTTAACCTCGACATCGAAACAGCCACTCTTGTTGGGAAACAAATTGTTGAGTGGATTTTGAAAGAGGAATCCAGCGATACAATTAAGATGACCATTGCATCTGTACCCACCCCGCGCTACCTAGCTGACATGACCCTCGAGGAAATGTCACGAGACTGGTTCATGCTCATGCCTAGGCAAAAGATAATAGGCCCTCTTTGTGTGCGAATGGACCAGGCGATCCTGGAAAAGAACATCATACTGAAAGCGAAC…	NS
4484-3_NS	ATGGACTCCAATACTGTGTCAAGCTTTCAGGTAGACTGTTTCCTTTGGCACATCCGCAAACGGTTTGCAGACAATGGATTGGGTGATGCCCCATTCCTTGATCGGCTCCGCCGGGATCAAAAGTCCCTGATAGGAAGAGGCAACACCCTTAACCTCGACATCGAAACAGCCACTCTTGTTGGGAAACAAATTGTTGAGTGGATTTTGAAAGAGGAATCCAGCGATACAATTAAGATGACCATTGCATCTGTACCCACCCCGCGCTACCTAGCTGACATGACCCTCGAGGAAATGTCACGAGACTGGTTCATGCTCATGCCTAGGCAAAAGATAATAGGCCCTCTTTGTGTGCGAATGGACCAGGCGATCCTGGAAAAGAACATCATACTGAAAGCGAAC…	NS
4479-18_NS	ATGGACTCCAATACTGTGTCAAGCTTTCAGGTAGACTGTTTCCTTTGGCACATCCGCAAACGGTTTGCAGACAATGGATTGGGTGATGCCCCATTCCTTGATCGGCTCCGCCGGGATCAAAAGTCCCTGATAGGAAGAGGCAACACCCTTAACCTCGACATCGAAACAGCCACTCTTGTTGGGAAACAAATTGTTGAGTGGATTTTGAAAGAGGAATCCAGCGATACAATTAAGATGACCATTGCATCTGTACCCACCCCGCGCTACCTAGCTGACATGACCCTCGAGGAAATGTCACGAGACTGGTTCATGCTCATGCCTAGGCAAAAGATAATAGGCCCTCTTTGTGTGCGAATGGACCAGGCGATCCTGGAAAAGAACATCATACTGAAAGCGAAC…	NS
5184-8_NS	ATGGACTCCAATACTGTGTCAAGCTTTCAGGTAGACTGTTTCCTTTGGCACATCCGCAAACGGTTTGCAGACAATGGATTGGGTGATGCCCCATTCCTTGATCGGCTCCGCCGGGATCAAAAGTCCCTGATAGGAAGAGGCAACACCCTTAACCTCGACATCGAAACAGCCACTCTTGTTGGGAAACAAATTGTTGAGTGGATTTTGAAAGAGGAATCCAGCGATACAATTAAGATGACCATTGCATCTGTACCCACCCCGCGCTACCTAGCTGACATGACCCTCGAGGAAATGTCACGAGACTGGTTCATGCTCATGCCTAGGCAAAAGATAATAGGCCCTCTTTGTGTGCGAATGGACCAGGCGATCCTGGAAAAGAACATCATACTGAAAGCGAAC…	NS
5184-7_NS	ATGGACTCCAATACTGTGTCAAGCTTTCAGGTAGACTGTTTCCTTTGGCACATCCGCAAACGGTTTGCAGACAATGGATTGGGTGATGCCCCATTCCTTGATCGGCTCCGCCGGGATCAAAAGTCCCTGATAGGAAGAGGCAACACCCTTAACCTCGACATCGAAACAGCCACTCTTGTTGGGAAACAAATTGTTGAGTGGATTTTGAAAGAGGAATCCAGCGATACAATTAAGATGACCATTGCATCTGTACCCACCCCGCGCTACCTAGCTGACATGACCCTCGAGGAAATGTCACGAGACTGGTTCATGCTCATGCCTAGGCAAAAGATAATAGGCCCTCTTTGTGTGCGAATGGACCAGGCGATCCTGGAAAAGAACATCATACTGAAAGCGAAC…	NS
4551-19_NS	ATGGACTCCAATACTGTGTCAAGCTTTCAGGTAGACTGTTTCCTTTGGCACATCCGCAAACGGTTTGCAGACAATGGATTGGGTGATGCCCCATTCCTTGATCGGCTCCGCCGGGATCAAAAGTCCCTGATAGGAAGAGGCAACACCCTTAACCTCGACATCGAAACAGCCACTCTTGTTGGGAAACAAATTGTTGAGTGGATTTTGAAAGAGGAATCCAGCGATACAATTAAGATGACCATTGCATCTGTACCCACCCCGCGCTACCTAGCTGACATGACCCTCGAGGAAATGTCACGAGACTGGTTCATGCTCATGCCTAGGCAAAAGATAATAGGCCCTCTTTGTGTGCGAATGGACCAGGCGATCCTGGAAAAGAACATCATACTGAAAGCGAAC…	NS
4551-4_NS	ATGGACTCCAATACTGTGTCAAGCTTTCAGGTAGACTGTTTCCTTTGGCACATCCGCAAACGGTTTGCAGACAATGGATTGGGTGATGCCCCATTCCTTGATCGGCTCCGCCGGGATCAAAAGTCCCTGATAGGAAGAGGCAACACCCTTAACCTCGACATCGAAACAGCCACTCTTGTTGGGAAACAAATTGTTGAGTGGATTTTGAAAGAGGAATCCAGCGATACAATTAAGATGACCATTGCATCTGTACCCACCCCGCGCTACCTAGCTGACATGACCCTCGAGGAAATGTCACGAGACTGGTTCATGCTCATGCCTAGGCAAAAGATAATAGGCCCTCTTTGTGTGCGAATGGACCAGGCGATCCTGGAAAAGAACATCATACTGAAAGCGAAC…	NS
5174-33_NS	ATGGACTCCAATACTGTGTCAAGCTTTCAGGTAGACTGTTTCCTTTGGCACATCCGCAAACGGTTTGCAGACAATGGATTGGGTGATGCCCCATTCCTTGATCGGCTCCGCCGGGATCAAAAGTCCCTGATAGGAAGAGGCAACACCCTTAACCTCGACATCGAAACAGCCACTCTTGTTGGGAAACAAATTGTTGAGTGGATTTTGAAAGAGGAATCCAGCGATACAATTAAGATGACCATTGCATCTGTACCCACCCCGCGCTACCTAGCTGACATGACCCTCGAGGAAATGTCACGAGACTGGTTCATGCTCATGCCTAGGCAAAAGATAATAGGCCCTCTTTGTGTGCGAATGGACCAGGCGATCCTGGAAAAGAACATCATACTGAAAGCGAAC…	NS
5174-10_NS	ATGGACTCCAATACTGTGTCAAGCTTTCAGGTAGACTGTTTCCTTTGGCACATCCGCAAACGGTTTGCAGACAATGGATTGGGTGATGCCCCATTCCTTGATCGGCTCCGCCGGGATCAAAAGTCCCTGATAGGAAGAGGCAACACCCTTAACCTCGACATCGAAACAGCCACTCTTGTTGGGAAACAAATTGTTGAGTGGATTTTGAAAGAGGAATCCAGCGATACAATTAAGATGACCATTGCATCTGTACCCACCCCGCGCTACCTAGCTGACATGACCCTCGAGGAAATGTCACGAGACTGGTTCATGCTCATGCCTAGGCAAAAGATAATAGGCCCTCTTTGTGTGCGAATGGACCAGGCGATCCTGGAAAAGAACATCATACTGAAAGCGAAC…	NS
5174-9_NS	ATGGACTCCAATACTGTGTCAAGCTTTCAGGTAGACTGTTTCCTTTGGCACATCCGCAAACGGTTTGCAGACAATGGATTGGGTGATGCCCCATTCCTTGATCGGCTCCGCCGGGATCAAAAGTCCCTGATAGGAAGAGGCAACACCCTTAACCTCGACATCGAAACAGCCACTCTTGTTGGGAAACAAATTGTTGAGTGGATTTTGAAAGAGGAATCCAGCGATACAATTAAGATGACCATTGCATCTGTACCCACCCCGCGCTACCTAGCTGACATGACCCTCGAGGAAATGTCACGAGACTGGTTCATGCTCATGCCTAGGCAAAAGATAATAGGCCCTCTTTGTGTGCGAATGGACCAGGCGATCCTGGAAAAGAACATCATACTGAAAGCGAAC…	NS
5174-6_NS	ATGGACTCCAATACTGTGTCAAGCTTTCAGGTAGACTGTTTCCTTTGGCACATCCGCAAACGGTTTGCAGACAATGGATTGGGTGATGCCCCATTCCTTGATCGGCTCCGCCGGGATCAAAAGTCCCTGATAGGAAGAGGCAACACCCTTAACCTCGACATCGAAACAGCCACTCTTGTTGGGAAACAAATTGTTGAGTGGATTTTGAAAGAGGAATCCAGCGATACAATTAAGATGACCATTGCATCTGTACCCACCCCGCGCTACCTAGCTGACATGACCCTCGAGGAAATGTCACGAGACTGGTTCATGCTCATGCCTAGGCAAAAGATAATAGGCCCTCTTTGTGTGCGAATGGACCAGGCGATCCTGGAAAAGAACATCATACTGAAAGCGAAC…	NS
5174-3_NS	ATGGACTCCAATACTGTGTCAAGCTTTCAGGTAGACTGTTTCCTTTGGCACATCCGCAAACGGTTTGCAGACAATGGATTGGGTGATGCCCCATTCCTTGATCGGCTCCGCCGGGATCAAAAGTCCCTGATAGGAAGAGGCAACACCCTTAACCTCGACATCGAAACAGCCACTCTTGTTGGGAAACAAATTGTTGAGTGGATTTTGAAAGAGGAATCCAGCGATACAATTAAGATGACCATTGCATCTGTACCCACCCCGCGCTACCTAGCTGACATGACCCTCGAGGAAATGTCACGAGACTGGTTCATGCTCATGCCTAGGCAAAAGATAATAGGCCCTCTTTGTGTGCGAATGGACCAGGCGATCCTGGAAAAGAACATCATACTGAAAGCGAAC…	NS
4490-5_NS	ATGGACTCCAATACTGTGTCAAGCTTTCAGGTAGACTGTTTCCTTTGGCACATCCGCAAACGGTTTGCAGACAATGGATTGGGTGATGCCCCATTCCTTGATCGGCTCCGCCGGGATCAAAAGTCCCTGATAGGAAGAGGCAACACCCTTAACCTCGACATCGAAACAGCCACTCTTGTTGGGAAACAAATTGTTGAGTGGATTTTGAAAGAGGAATCCAGCGATACAATTAAGATGACCATTGCATCTGTACCCACCCCGCGCTACCTAGCTGACATGACCCTCGAGGAAATGTCACGAGACTGGTTCATGCTCATGCCTAGGCAAAAGATAATAGGCCCTCTTTGTGTGCGAATGGACCAGGCGATCCTGGAAAAGAACATCATACTGAAAGCGAAC…	NS
5166-18_NS	ATGGACTCCAATACTGTGTCAAGCTTTCAGGTAGACTGTTTCCTTTGGCACATCCGCAAACGGTTTGCAGACAATGGATTGGGTGATGCCCCATTCCTTGATCGGCTCCGCCGGGATCAAAAGTCCCTGATAGGAAGAGGCAACACCCTTAACCTCGACATCGAAACAGCCACTCTTGTTGGGAAACAAATTGTTGAGTGGATTTTGAAAGAGGAATCCAGCGATACAATTAAGATGACCATTGCATCTGTACCCACCCCGCGCTACCTAGCTGACATGACCCTCGAGGAAATGTCACGAGACTGGTTCATGCTCATGCCTAGGCAAAAGATAATAGGCCCTCTTTGTGTGCGAATGGACCAGGCGATCCTGGAAAAGAACATCATACTGAAAGCGAAC…	NS
4479-4_NS	ATGGACTCCAATACTGTGTCAAGCTTTCAGGTAGACTGTTTCCTTTGGCACATCCGCAAACGGTTTGCAGACAATGGATTGGGTGATGCCCCATTCCTTGATCGGCTCCGCCGGGATCAAAAGTCCCTGATAGGAAGAGGCAACACCCTTAACCTCGACATCGAAACAGCCACTCTTGTTGGGAAACAAATTGTTGAGTGGATTTTGAAAGAGGAATCCAGCGATACAATTAAGATGACCATTGCATCTGTACCCACCCCGCGCTACCTAGCTGACATGACCCTCGAGGAAATGTCACGAGACTGGTTCATGCTCATGCCTAGGCAAAAGATAATAGGCCCTCTTTGTGTGCGAATGGACCAGGCGATCCTGGAAAAGAACATCATACTGAAAGCGAAC…	NS
5179-11_NS	ATGGACTCCAATACTGTGTCAAGCTTTCAGGTAGACTGTTTCCTTTGGCACATCCGCAAACGGTTTGCAGACAATGGATTGGGTGATGCCCCATTCCTTGATCGGCTCCGCCGGGATCAAAAGTCCCTGATAGGAAGAGGCAACACCCTTAACCTCGACATCGAAACAGCCACTCTTGTTGGGAAACAAATTGTTGAGTGGATTTTGAAAGAGGAATCCAGCGATACAATTAAGATGACCATTGCATCTGTACCCACCCCGCGCTACCTAGCTGACATGACCCTCGAGGAAATGTCACGAGACTGGTTCATGCTCATGCCTAGGCAAAAGATAATAGGCCCTCTTTGTGTGCGAATGGACCAGGCGATCCTGGAAAAGAACATCATACTGAAAGCGAAC…	NS
5166-12_NS	ATGGACTCCAATACTGTGTCAAGCTTTCAGGTAGACTGTTTCCTTTGGCACATCCGCAAACGGTTTGCAGACAATGGATTGGGTGATGCCCCATTCCTTGATCGGCTCCGCCGGGATCAAAAGTCCCTGATAGGAAGAGGCAACACCCTTAACCTCGACATCGAAACAGCCACTCTTGTTGGGAAACAAATTGTTGAGTGGATTTTGAAAGAGGAATCCAGCGATACAATTAAGATGACCATTGCATCTGTACCCACCCCGCGCTACCTAGCTGACATGACCCTCGAGGAAATGTCACGAGACTGGTTCATGCTCATGCCTAGGCAAAAGATAATAGGCCCTCTTTGTGTGCGAATGGACCAGGCGATCCTGGAAAAGAACATCATACTGAAAGCGAAC…	NS
4490-4_NS	ATGGACTCCAATACTGTGTCAAGCTTTCAGGTAGACTGTTTCCTTTGGCACATCCGCAAACGGTTTGCAGACAATGGATTGGGTGATGCCCCATTCCTTGATCGGCTCCGCCGGGATCAAAAGTCCCTGATAGGAAGAGGCAACACCCTTAACCTCGACATCGAAACAGCCACTCTTGTTGGGAAACAAATTGTTGAGTGGATTTTGAAAGAGGAATCCAGCGATACAATTAAGATGACCATTGCATCTGTACCCACCCCGCGCTACCTAGCTGACATGACCCTCGAGGAAATGTCACGAGACTGGTTCATGCTCATGCCTAGGCAAAAGATAATAGGCCCTCTTTGTGTGCGAATGGACCAGGCGATCCTGGAAAAGAACATCATACTGAAAGCGAAC…	NS
4933-26_NS	ATGGACTCCAATACTGTGTCAAGCTTTCAGGTAGACTGTTTCCTTTGGCACATCCGCAAACGGTTTGCAGACAATGGATTGGGTGATGCCCCATTCCTTGATCGGCTCCGCCGGGATCAAAAGTCCCTGATAGGAAGAGGCAACACCCTTAACCTCGACATCGAAACAGCCACTCTTGTTGGGAAACAAATTGTTGAGTGGATTTTGAAAGAGGAATCCAGCGATACAATTAAGATGACCATTGCATCTGTACCCACCCCGCGCTACCTAGCTGACATGACCCTCGAGGAAATGTCACGAGACTGGTTCATGCTCATGCCTAGGCAAAAGATAATAGGCCCTCTTTGTGTGCGAATGGACCAGGCGATCCTGGAAAAGAACATCATACTGAAAGCGAAC…	NS
5166-7_NS	ATGGACTCCAATACTGTGTCAAGCTTTCAGGTAGACTGTTTCCTTTGGCACATCCGCAAACGGTTTGCAGACAATGGATTGGGTGATGCCCCATTCCTTGATCGGCTCCGCCGGGATCAAAAGTCCCTGATAGGAAGAGGCAACACCCTTAACCTCGACATCGAAACAGCCACTCTTGTTGGGAAACAAATTGTTGAGTGGATTTTGAAAGAGGAATCCAGCGATACAATTAAGATGACCATTGCATCTGTACCCACCCCGCGCTACCTAGCTGACATGACCCTCGAGGAAATGTCACGAGACTGGTTCATGCTCATGCCTAGGCAAAAGATAATAGGCCCTCTTTGTGTGCGAATGGACCAGGCGATCCTGGAAAAGAACATCATACTGAAAGCGAAC…	NS
5184-23_NS	------------------------TTTCAGGTAGACTGTTTCCTTTGGCACATCCGCAAACGGTTTGCAGACAATGGATTGGGTGATGCCCCATTCCTTGATCGGCTCCGCCGGGATCAAAAGTCCCTGATAGGAAGAGGCAACACCCTTAACCTCGACATCGAAACAGCCACTCTTGTTGGGAAACAAATTGTTGAGTGGATTTTGAAAGAGGAATCCAGCGATACAATTAAGATGACCATTGCATCTGTACCCACCCCGCGCTACCTAGCTGACATGACCCTCGAGGAAATGTCACGAGACTGGTTCATGCTCATGCCTAGGCAAAAGATAATAGGCCCTCTTTGTGTGCGAATGGACCAGGCGATCCTGGAAAAGAACATCATACTGAAAGCGAAC…	NS
5174-15_NS	ATGGACTCCAATACTGTGTCAAGCTTTCAGGTAGACTGTTTCCTTTGGCACATCCGCAAACGGTTTGCAGACAATGGATTGGGTGATGCCCCATTCCTTGATCGGCTCCGCCGAGATCAAAGGTCCCTAAAAGGAAGAGGCAACACCCTTAGCCTCGACATCGAAACAGCCACTCTTGTTGGGAAACAGATTGTTGAATGGATTTTGAAAGAGGAATCCAGAGATACACTTAAGATGACCATTGCATCTGTACCTACTTCGCGCTACCTAGCTGACATGACCCTCGAGGAAATGTCACGAGACTGGTTCATGCTCATGCCTAGGCAAAAGATAATAGGCCCTCTTTGTGTGCGAATGGACCAGGCGATCCTGGAAAAGAACATCATACTGAAAGCGAAC…	NS
4490-2_NS	ATGGACTCCAATACTGTGTCAAGCTTTCAGGTAGACTGTTTCCTTTGGCACATCCGCAAACGGTTTGCAGACAATGGATTGGGTGATGCCCCATTCCTTGATCGGCTCCGCCGAGATCAAAGGTCCCTAAAAGGAAGAGGCAACACCCTTAGCCTCGACATCGAAACAGCCACTCTTGTTGGGAAACAGATTGTTGAATGGATTTTGAAAGAGGAATCCAGAGATACACTTAAGATGACCATTGCATCTGTACCTACTTCGCGCTACCTAGCTGACATGACCCTCGAGGAAATGTCACGAGACTGGTTCATGCTCATGCCTAGGCAAAAGATAATAGGCCCTCTTTGTGTGCGAATAGACCAGGCGATTCTGGAAAAGAACATCATACTGAAAGCGAAC…	NS
4490-1_NS	ATGGACTCCAATACTGTGTCAAGCTTTCAGGTAGACTGTTTCCTTTGGCACATCCGCAAACGGTTTGCAGACAATGGATTGGGTGATGCCCCATTCCTTGATCGGCTCCGCCGAGATCAAAGGTCCCTAAAAGGAAGAGGCAACACCCTTAGCCTCGACATCGAAACAGCCACTCTTGTTGGGAAACAGATTGTTGAATGGATTTTGAAAGAGGAATCCAGAGATACACTTAAGATGACCATTGCATCTGTACCTACTTCGCGCTACCTAGCTGACATGACCCTCGAGGAAATGTCACGAGACTGGTTCATGCTCATGCCTAGGCAAAAGATAATAGGCCCTCTTTGTGTGCGAATAGACCAGGCGATTCTGGAAAAGAACATCATACTGAAAGCGAAC…	NS
4490-12_NS	ATGGACTCCAATACTGTGTCAAGCTTTCAGGTAGACTGTTTCCTTTGGCACATCCGCAAACGGTTTGCAGACAATGGATTGGGTGATGCCCCATTCCTTGATCGGCTCCGCCGAGATCAAAGGTCCCTAAAAGGAAGAGGCAACACCCTTAGCCTCGACATCGAAACAGCCACTCTTGTTGGGAAACAGATTGTTGAATGGATTTTGAAAGAGGAATCCAGAGATACACTTAAGATGACCATTGCATCTGTACCTACTTCGCGCTACCTAGCTGACATGACCCTCGAGGAAATGTCACGAGACTGGTTCATGCTCATGCCTAGGCAAAAGATAATAGGCCCTCTTTGTGTGCGAATAGACCAGGCGATTCTGGAAAAGAACATCATACTGAAAGCGAAC…	NS
4490-27_NS	ATGGACTCCAATACTGTGTCAAGCTTTCAGGTAGACTGTTTCCTTTGGCACATCCGCAAACGGTTTGCAGACAATGGATTGGGTGATGCCCCATTCCTTGATCGGCTCCGCCGAGATCAAAGGTCCCTAAAAGGAAGAGGCAACACCCTTAGCCTCGACATCGAAACAGCCACTCTTGTTGGGAAACAGATTGTTGAATGGATTTTGAAAGAGGAATCCAGAGATACACTTAAGATGACCATTGCATCTGTACCTACTTCGCGCTACCTAGCTGACATGACCCTCGAGGAAATGTCACGAGACTGGTTCATGCTCATGCCTAGGCAAAAGATAATAGGCCCTCTTTGTGTGCGAATAGACCAGGCGATTCTGGAAAAGAACATCATACTGAAAGCGAAC…	NS
4490-13_NS	ATGGACTCCAATACTGTGTCAAGCTTTCAGGTAGACTGTTTCCTTTGGCACATCCGCAAACGGTTTGCAGACAATGGATTGGGTGATGCCCCATTCCTTGATCGGCTCCGCCGAGATCAAAGGTCCCTAAAAGGAAGAGGCAACACCCTTAGCCTCGACATCGAAACAGCCACTCTTGTTGGGAAACAGATTGTTGAATGGATTTTGAAAGAGGAATCCAGAGATACACTTAAGATGACCATTGCATCTGTACCTACTTCGCGCTACCTAGCTGACATGACCCTCGAGGAAATGTCACGAGACTGGTTCATGCTCATGCCTAGGCAAAAGATAATAGGCCCTCTTTGTGTGCGAATAGACCAGGCGATTCTGGAAAAGAACATCATACTGAAAGCGAAC…	NS
4490-34_NS	ATGGACTCCAATACTGTGTCAAGCTTTCAGGTAGACTGTTTCCTTTGGCACATCCGCAAACGGTTTGCAGACAATGGATTGGGTGATGCCCCATTCCTTGATCGGCTCCGCCGAGATCAAAGGTCCCTAAAAGGAAGAGGCAACACCCTTAGCCTCGACATCGAAACAGCCACTCTTGTTGGGAAACAGATTGTTGAATGGATTTTGAAAGAGGAATCCAGAGATACACTTAAGATGACCATTGCATCTGTACCTACTTCGCGCTACCTAGCTGACATGACCCTCGAGGAAATGTCACGAGACTGGTTCATGCTCATGCCTAGGCAAAAGATAATAGGCCCTCTTTGTGTGCGAATAGACCAGGCGATTCTGGAAAAGAACATCATACTGAAAGCGAAC…	NS
4490-31_NS	ATGGACTCCAATACTGTGTCAAGCTTTCAGGTAGACTGTTTCCTTTGGCACATCCGCAAACGGTTTGCAGACAATGGATTGGGTGATGCCCCATTCCTTGATCGGCTCCGCCGAGATCAAAGGTCCCTAAAAGGAAGAGGCAACACCCTTAGCCTCGACATCGAAACAGCCACTCTTGTTGGGAAACAGATTGTTGAATGGATTTTGAAAGAGGAATCCAGAGATACACTTAAGATGACCATTGCATCTGTACCTACTTCGCGCTACCTAGCTGACATGACCCTCGAGGAAATGTCACGAGACTGGTTCATGCTCATGCCTAGGCAAAAGATAATAGGCCCTCTTTGTGTGCGAATAGACCAGGCGATTCTGGAAAAGAACATCATACTGAAAGCGAAC…	NS
4490-29_NS	ATGGACTCCAATACTGTGTCAAGCTTTCAGGTAGACTGTTTCCTTTGGCACATCCGCAAACGGTTTGCAGACAATGGATTGGGTGATGCCCCATTCCTTGATCGGCTCCGCCGAGATCAAAGGTCCCTAAAAGGAAGAGGCAACACCCTTAGCCTCGACATCGAAACAGCCACTCTTGTTGGGAAACAGATTGTTGAATGGATTTTGAAAGAGGAATCCAGAGATACACTTAAGATGACCATTGCATCTGTACCTACTTCGCGCTACCTAGCTGACATGACCCTCGAGGAAATGTCACGAGACTGGTTCATGCTCATGCCTAGGCAAAAGATAATAGGCCCTCTTTGTGTGCGAATAGACCAGGCGATTCTGGAAAAGAACATCATACTGAAAGCGAAC…	NS
4490-25_NS	ATGGACTCCAATACTGTGTCAAGCTTTCAGGTAGACTGTTTCCTTTGGCACATCCGCAAACGGTTTGCAGACAATGGATTGGGTGATGCCCCATTCCTTGATCGGCTCCGCCGAGATCAAAGGTCCCTAAAAGGAAGAGGCAACACCCTTAGCCTCGACATCGAAACAGCCACTCTTGTTGGGAAACAGATTGTTGAATGGATTTTGAAAGAGGAATCCAGAGATACACTTAAGATGACCATTGCATCTGTACCTACTTCGCGCTACCTAGCTGACATGACCCTCGAGGAAATGTCACGAGACTGGTTCATGCTCATGCCTAGGCAAAAGATAATAGGCCCTCTTTGTGTGCGAATAGACCAGGCGATTCTGGAAAAGAACATCATACTGAAAGCGAAC…	NS
4490-24_NS	ATGGACTCCAATACTGTGTCAAGCTTTCAGGTAGACTGTTTCCTTTGGCACATCCGCAAACGGTTTGCAGACAATGGATTGGGTGATGCCCCATTCCTTGATCGGCTCCGCCGAGATCAAAGGTCCCTAAAAGGAAGAGGCAACACCCTTAGCCTCGACATCGAAACAGCCACTCTTGTTGGGAAACAGATTGTTGAATGGATTTTGAAAGAGGAATCCAGAGATACACTTAAGATGACCATTGCATCTGTACCTACTTCGCGCTACCTAGCTGACATGACCCTCGAGGAAATGTCACGAGACTGGTTCATGCTCATGCCTAGGCAAAAGATAATAGGCCCTCTTTGTGTGCGAATAGACCAGGCGATTCTGGAAAAGAACATCATACTGAAAGCGAAC…	NS
4490-35_NS	ATGGACTCCAATACTGTGTCAAGCTTTCAGGTAGACTGTTTCCTTTGGCACATCCGCAAACGGTTTGCAGACAATGGATTGGGTGATGCCCCATTCCTTGATCGGCTCCGCCGAGATCAAAGGTCCCTAAAAGGAAGAGGCAACACCCTTAGCCTCGACATCGAAACAGCCACTCTTGTTGGGAAACAGATTGTTGAATGGATTTTGAAAGAGGAATCCAGAGATACACTTAAGATGACCATTGCATCTGTACCTACTTCGCGCTACCTAGCTGACATGACCCTCGAGGAAATGTCACGAGACTGGTTCATGCTCATGCCTAGGCAAAAGATAATAGGCCCTCTTTGTGTGCGAATAGACCAGGCGATTCTGGAAAAGAACATCATACTGAAAGCGAAC…	NS
4490-28_NS	ATGGACTCCAATACTGTGTCAAGCTTTCAGGTAGACTGTTTCCTTTGGCACATCCGCAAACGGTTTGCAGACAATGGATTGGGTGATGCCCCATTCCTTGATCGGCTCCGCCGAGATCAAAGGTCCCTAAAAGGAAGAGGCAACACCCTTAGCCTCGACATCGAAACAGCCACTCTTGTTGGGAAACAGATTGTTGAATGGATTTTGAAAGAGGAATCCAGAGATACACTTAAGATGACCATTGCATCTGTACCTACTTCGCGCTACCTAGCTGACATGACCCTCGAGGAAATGTCACGAGACTGGTTCATGCTCATGCCTAGGCAAAAGATAATAGGCCCTCTTTGTGTGCGAATAGACCAGGCGATTCTGGAAAAGAACATCATACTGAAAGCGAAC…	NS
4490-10_NS	ATGGACTCCAATACTGTGTCAAGCTTTCAGGTAGACTGTTTCCTTTGGCACATCCGCAAACGGTTTGCAGACAATGGATTGGGTGATGCCCCATTCCTTGATCGGCTCCGCCGAGATCAAAGGTCCCTAAAAGGAAGAGGCAACACCCTTAGCCTCGACATCGAAACAGCCACTCTTGTTGGGAAACAGATTGTTGAATGGATTTTGAAAGAGGAATCCAGAGATACACTTAAGATGACCATTGCATCTGTACCTACTTCGCGCTACCTAGCTGACATGACCCTCGAGGAAATGTCACGAGACTGGTTCATGCTCATGCCTAGGCAAAAGATAATAGGCCCTCTTTGTGTGCGAATAGACCAGGCGATTCTGGAAAAGAACATCATACTGAAAGCGAAC…	NS
4490-33_NS	ATGGACTCCAATACTGTGTCAAGCTTTCAGGTAGACTGTTTCCTTTGGCACATCCGCAAACGGTTTGCAGACAATGGATTGGGTGATGCCCCATTCCTTGATCGGCTCCGCCGAGATCAAAGGTCCCTAAAAGGAAGAGGCAACACCCTTAGCCTCGACATCGAAACAGCCACTCTTGTTGGGAAACAGATTGTTGAATGGATTTTGAAAGAGGAATCCAGAGATACACTTAAGATGACCATTGCATCTGTACCTACTTCGCGCTACCTAGCTGACATGACCCTCGAGGAAATGTCACGAGACTGGTTCATGCTCATGCCTAGGCAAAAGATAATAGGCCCTCTTTGTGTGCGAATAGACCAGGCGATTCTGGAAAAGAACATCATACTGAAAGCGAAC…	NS
4490-30_NS	ATGGACTCCAATACTGTGTCAAGCTTTCAGGTAGACTGTTTCCTTTGGCACATCCGCAAACGGTTTGCAGACAATGGATTGGGTGATGCCCCATTCCTTGATCGGCTCCGCCGAGATCAAAGGTCCCTAAAAGGAAGAGGCAACACCCTTAGCCTCGACATCGAAACAGCCACTCTTGTTGGGAAACAGATTGTTGAATGGATTTTGAAAGAGGAATCCAGAGATACACTTAAGATGACCATTGCATCTGTACCTACTTCGCGCTACCTAGCTGACATGACCCTCGAGGAAATGTCACGAGACTGGTTCATGCTCATGCCTAGGCAAAAGATAATAGGCCCTCTTTGTGTGCGAATAGACCAGGCGATTCTGGAAAAGAACATCATACTGAAAGCGAAC…	NS
4490_32_NS	ATGGACTCCAATACTGTGTCAAGCTTTCAGGTAGACTGTTTCCTTTGGCACATCCGCAAACGGTTTGCAGACAATGGATTGGGTGATGCCCCATTCCTTGATCGGCTCCGCCGAGATCAAAGGTCCCTAAAAGGAAGAGGCAACACCCTTAGCCTCGACATCGAAACAGCCACTCTTGTTGGGAAACAGATTGTTGAATGGATTTTGAAAGAGGAATCCAGAGATACACTTAAGATGACCATTGCATCTGTACCTACTTCGCGCTACCTAGCTGACATGACCCTCGAGGAAATGTCACGAGACTGGTTCATGCTCATGCCTAGGCAAAAGATAATAGGCCCTCTTTGTGTGCGAATAGACCAGGCGATTCTGGAAAAGAACATCATACTGAAAGCGAAC…	NS
4490-11_NS	ATGGACTCCAATACTGTGTCAAGCTTTCAGGTAGACTGTTTCCTTTGGCACATCCGCAAACGGTTTGCAGACAATGGATTGGGTGATGCCCCATTCCTTGATCGGCTCCGCCGAGATCAAAGGTCCCTAAAAGGAAGAGGCAACACCCTTAGCCTCGACATCGAAACAGCCACTCTTGTTGGGAAACAGATTGTTGAATGGATTTTGAAAGAGGAATCCAGAGATACACTTAAGATGACCATTGCATCTGTACCTACTTCGCGCTACCTAGCTGACATGACCCTCGAGGAAATGTCACGAGACTGGTTCATGCTCATGCCTAGGCAAAAGATAATAGGCCCTCTTTGTGTGCGAATAGACCAGGCGATTCTGGAAAAGAACATCATACTGAAAGCGAAC…	NS
5174-7_NS	----------ATACTGTGTCAAGCTTTCAGGTAGACTGTTTCCTTTGGCACATCCGCAAACGGTTTGCAGACAATGGATTGGGTGATGCCCCATTCCTTGATCGGCTCCGCCGAGATCAAAGGTCCCTAAAAGGAAGAGGCAACACCCTTAGCCTCGACATCGAAACAGCCACTCTTGTTGGGAAACAGATTGTTGAATGGATTTTGAAAGAGGAATCCAGAGATACACTTAAGATGACCATTGCATCTGTACCTACTTCGCGCTACCTAGCTGACATGACCCTCGAGGAAATGTCACGAGACTGGTTCATGCTCATGCCTAGGCAAAAGATAATAGGCCCTCTTTGTGTGCGAATAGACCAGGCGATTCTGGAAAAGAACATCATACTGAAAGCGAAC…	NS
5174-17_NS	ATGGACTCCAATACTGTGTCAAGCTTTCAGGTAGACTGTTTCCTTTGGCACATCCGCAAACGGTTTGCAGACAATGGATTGGGTGATGCCCCATTCCTTGATCGGCTCCGCCGAGATCAAAGGTCCCTAAAAGGAAGAGGCAACACCCTTAGCCTCGACATCGAAACAGCCACTCTTGTTGGGAAACAGATTGTTGAATGGATTTTGAAAGAGGAATCCAGAGATACACTTAAGATGACCATTGCATCTGTACCTACTTCGCGCTACCTAGCTGACATGACCCTCGAGGAAATGTCACGAGACTGGTTCATGCTCATGCCTAGGCAAAAGATAATAGGCCCTCTTTGTGTGCGAATAGACCAGGCGATTCTGGAAAAGAACATCATACTGAAAGCGAAC…	NS
5174-11_NS	ATGGACTCCAATACTGTGTCAAGCTTTCAGGTAGACTGTTTCCTTTGGCACATCCGCAAACGGTTTGCAGACAATGGATTGGGTGATGCCCCATTCCTTGATCGGCTCCGCCGAGATCAAAGGTCCCTAAAAGGAAGAGGCAACACCCTTAGCCTCGACATCGAAACAGCCACTCTTGTTGGGAAACAGATTGTTGAATGGATTTTGAAAGAGGAATCCAGAGATACACTTAAGATGACCATTGCATCTGTACCTACTTCGCGCTACCTAGCTGACATGACCCTCGAGGAAATGTCACGAGACTGGTTCATGCTCATGCCTAGGCAAAAGATAATAGGCCCTCTTTGTGTGCGAATAGACCAGGCGATTCTGGAAAAGAACATCATACTGAAAGCGAAC…	NS
5174-2_NS	ATGGACTCCAATACTGTGTCAAGCTTTCAGGTAGACTGTTTCCTTTGGCACATCCGCAAACGGTTTGCAGACAATGGATTGGGTGATGCCCCATTCCTTGATCGGCTCCGCCGAGATCAAAGGTCCCTAAAAGGAAGAGGCAACACCCTTAGCCTCGACATCGAAACAGCCACTCTTGTTGGGAAACAGATTGTTGAATGGATTTTGAAAGAGGAATCCAGAGATACACTTAAGATGACCATTGCATCTGTACCTACTTCGCGCTACCTAGCTGACATGACCCTCGAGGAAATGTCACGAGACTGGTTCATGCTCATGCCTAGGCAAAAGATAATAGGCCCTCTTTGTGTGCGAATAGACCAGGCGATTCTGGAAAAGAACATCATACTGAAAGCGAAC…	NS
5174-12_NS	ATGGACTCCAATACTGTGTCAAGCTTTCAGGTAGACTGTTTCCTTTGGCACATCCGCAAACGGTTTGCAGACAATGGATTGGGTGATGCCCCATTCCTTGATCGGCTCCGCCGAGATCAAAGGTCCCTAAAAGGAAGAGGCAACACCCTTAGCCTCGACATCGAAACAGCCACTCTTGTTGGGAAACAGATTGTTGAATGGATTTTGAAAGAGGAATCCAGAGATACACTTAAGATGACCATTGCATCTGTACCTACTTCGCGCTACCTAGCTGACATGACCCTCGAGGAAATGTCACGAGACTGGTTCATGCTCATGCCTAGGCAAAAGATAATAGGCCCTCTTTGTGTGCGAATAGACCAGGCGATTCTGGAAAAGAACATCATACTGAAAGCGAAC…	NS
5174-29_NS	ATGGACTCCAATACTGTGTCAAGCTTTCAGGTAGACTGTTTCCTTTGGCACATCCGCAAACGGTTTGCAGACAATGGATTGGGTGATGCCCCATTCCTTGATCGGCTCCGCCGAGATCAAAGGTCCCTAAAAGGAAGAGGCAACACCCTTAGCCTCGACATCGAAACAGCCACTCTTGTTGGGAAACAGATTGTTGAATGGATTTTGAAAGAGGAATCCAGAGATACACTTAAGATGACCATTGCATCTGTACCTACTTCGCGCTACCTAGCTGACATGACCCTCGAGGAAATGTCACGAGACTGGTTCATGCTCATGCCTAGGCAAAAGATAATAGGCCCTCTTTGTGTGCGAATAGACCAGGCGATTCTGGAAAAGAACATCATACTGAAAGCGAAC…	NS
5174-25_NS	ATGGACTCCAATACTGTGTCAAGCTTTCAGGTAGACTGTTTCCTTTGGCACATCCGCAAACGGTTTGCAGACAATGGATTGGGTGATGCCCCATTCCTTGATCGGCTCCGCCGAGATCAAAGGTCCCTAAAAGGAAGAGGCAACACCCTTAGCCTCGACATCGAAACAGCCACTCTTGTTGGGAAACAGATTGTTGAATGGATTTTGAAAGAGGAATCCAGAGATACACTTAAGATGACCATTGCATCTGTACCTACTTCGCGCTACCTAGCTGACATGACCCTCGAGGAAATGTCACGAGACTGGTTCATGCTCATGCCTAGGCAAAAGATAATAGGCCCTCTTTGTGTGCGAATAGACCAGGCGATTCTGGAAAAGAACATCATACTGAAAGCGAAC…	NS
4490-26_NS	ATGGACTCCAATACTGTGTCAAGCTTTCAGGTAGACTGTTTCCTTTGGCACATCCGCAAACGGTTTGCAGACAATGGATTGGGTGATGCCCCATTCCTTGATCGGCTCCGCCGAGATCAAAGGTCCCTAAAAGGAAGAGGCAACACCCTTAGCCTCGACATCGAAACAGCCACTCTTGTTGGGAAACAGATTGTTGAATGGATTTTGAAAGAGGAATCCAGAGATACACTTAAGATGACCATTGCATCTGTACCTACTTCGCGCTACCTAGCTGACATGACCCTCGAGGAAATGTCACGAGACTGGTTCATGCTCATGCCTAGGCAAAAGATAATAGGCCCTCTTTGTGTGCGAATAGACCAGGCGATTCTGGAAAAGAACATCATACTGAAAGCGAAC…	NS
4479-10_NS	ATGGACTCCAATACTGTGTCAAGCTTTCAGGTAGACTGTTTCCTTTGGCACATCCGCAAACGGTTTGCAGACAATGGATTGGGTGATGCCCCATTCCTTGATCGGCTCCGCCGAGATCAAAGGTCCCTAAAAGGAAGAGGCAACACCCTTAGCCTCGACATCGAAACAGCCACTCTTGTTGGGAAACAGATTGTTGAATGGATTTTGAAAGAGGAATCCAGAGATACACTTAAGATGACCATTGCATCTGTACCTACTTCGCGCTACCTAGCTGACATGACCCTCGAGGAAATGTCACGAGACTGGTTCATGCTCATGCCTAGGCAAAAGATAATAGGCCCTCTTTGTGTGCGAATAGACCAGGCGATTCTGGAAAAGAACATCATACTGAAAGCGAAC…	NS
5174-13_NS	ATGGACTCCAATACTGTGTCAAGCTTTCAGGTAGACTGTTTCCTTTGGCACATCCGCAAACGGTTTGCAGACAATGGATTGGGTGATGCCCCATTCCTTGATCGGCTCCGCCGAGATCAAAGGTCCCTAAAAGGAAGAGGCAACACCCTTAGCCTCGACATCGAAACAGCCACTCTTGTTGGGAAACAGATTGTTGAATGGATTTTGAAAGAGGAATCCAGAGATACACTTAAGATGACCATTGCATCTGTACCTACTTCGCGCTACCTAGCTGACATGACCCTCGAGGAAATGTCACGAGACTGGTTCATGCTCATGCCTAGGCAAAAGATAATAGGCCCTCTTTGTGTGCGAATAGACCAGGCGATTCTGGAAAAGAACATCATACTGAAAGCGAAC…	NS
4479-7_NS	ATGGACTCCAATACTGTGTCAAGCTTTCAGGTAGACTGTTTCCTTTGGCACATCCGCAAACGGTTTGCAGACAATGGATTGGGTGATGCCCCATTCCTTGATCGGCTCCGCCGAGATCAAAGGTCCCTAAAAGGAAGAGGCAACACCCTTAGCCTCGACATCGAAACAGCCACTCTTGTTGGGAAACAGATTGTTGAATGGATTTTGAAAGAGGAATCCAGAGATACACTTAAGATGACCATTGCATCTGTACCTACTTCGCGCTACCTAGCTGACATGACCCTCGAGGAAATGTCACGAGACTGGTTCATGCTCATGCCTAGGCAAAAGATAATAGGCCCTCTTTGTGTGCGAATAGACCAGGCGATTCTGGAAAAGAACATCATACTGAAAGCGAAC…	NS
5174-36_NS	ATGGACTCCAATACTGTGTCAAGCTTTCAGGTAGACTGTTTCCTTTGGCACATCCGCAAACGGTTTGCAGACAATGGATTGGGTGATGCCCCATTCCTTGATCGGCTCCGCCGAGATCAAAGGTCCCTAAAAGGAAGAGGCAACACCCTTAGCCTCGACATCGAAACAGCCACTCTTGTTGGGAAACAGATTGTTGAATGGATTTTGAAAGAGGAATCCAGAGATACACTTAAGATGACCATTGCATCTGTACCTACTTCGCGCTACCTAGCTGACATGACCCTCGAGGAAATGTCACGAGACTGGTTCATGCTCATGCCTAGGCAAAAGATAATAGGCCCTCTTTGTGTGCGAATAGACCAGGCGATTCTGGAAAAGAACATCATACTGAAAGCGAAC…	NS
5174-30_NS	ATGGACTCCAATACTGTGTCAAGCTTTCAGGTAGACTGTTTCCTTTGGCACATCCGCAAACGGTTTGCAGACAATGGATTGGGTGATGCCCCATTCCTTGATCGGCTCCGCCGAGATCAAAGGTCCCTAAAAGGAAGAGGCAACACCCTTAGCCTCGACATCGAAACAGCCACTCTTGTTGGGAAACAGATTGTTGAATGGATTTTGAAAGAGGAATCCAGAGATACACTTAAGATGACCATTGCATCTGTACCTACTTCGCGCTACCTAGCTGACATGACCCTCGAGGAAATGTCACGAGACTGGTTCATGCTCATGCCTAGGCAAAAGATAATAGGCCCTCTTTGTGTGCGAATAGACCAGGCGATTCTGGAAAAGAACATCATACTGAAAGCGAAC…	NS
5174-26_NS	ATGGACTCCAATACTGTGTCAAGCTTTCAGGTAGACTGTTTCCTTTGGCACATCCGCAAACGGTTTGCAGACAATGGATTGGGTGATGCCCCATTCCTTGATCGGCTCCGCCGAGATCAAAGGTCCCTAAAAGGAAGAGGCAACACCCTTAGCCTCGACATCGAAACAGCCACTCTTGTTGGGAAACAGATTGTTGAATGGATTTTGAAAGAGGAATCCAGAGATACACTTAAGATGACCATTGCATCTGTACCTACTTCGCGCTACCTAGCTGACATGACCCTCGAGGAAATGTCACGAGACTGGTTCATGCTCATGCCTAGGCAAAAGATAATAGGCCCTCTTTGTGTGCGAATAGACCAGGCGATTCTGGAAAAGAACATCATACTGAAAGCGAAC…	NS
5174-28_NS	ATGGACTCCAATACTGTGTCAAGCTTTCAGGTAGACTGTTTCCTTTGGCACATCCGCAAACGGTTTGCAGACAATGGATTGGGTGATGCCCCATTCCTTGATCGGCTCCGCCGAGATCAAAGGTCCCTAAAAGGAAGAGGCAACACCCTTAGCCTCGACATCGAAACAGCCACTCTTGTTGGGAAACAGATTGTTGAATGGATTTTGAAAGAGGAATCCAGAGATACACTTAAGATGACCATTGCATCTGTACCTACTTCGCGCTACCTAGCTGACATGACCCTCGAGGAAATGTCACGAGACTGGTTCATGCTCATGCCTAGGCAAAAGATAATAGGCCCTCTTTGTGTGCGAATAGACCAGGCGATTCTGGAAAAGAACATCATACTGAAAGCGAAC…	NS
5174-32_NS	ATGGACTCCAATACTGTGTCAAGCTTTCAGGTAGACTGTTTCCTTTGGCACATCCGCAAACGGTTTGCAGACAATGGATTGGGTGATGCCCCATTCCTTGATCGGCTCCGCCGAGATCAAAGGTCCCTAAAAGGAAGAGGCAACACCCTTAGCCTCGACATCGAAACAGCCACTCTTGTTGGGAAACAGATTGTTGAATGGATTTTGAAAGAGGAATCCAGAGATACACTTAAGATGACCATTGCATCTGTACCTACTTCGCGCTACCTAGCTGACATGACCCTCGAGGAAATGTCACGAGACTGGTTCATGCTCATGCCTAGGCAAAAGATAATAGGCCCTCTTTGTGTGCGAATAGACCAGGCGATTCTGGAAAAGAACATCATACTGAAAGCGAAC…	NS
5174-35_NS	ATGGACTCCAATACTGTGTCAAGCTTTCAGGTAGACTGTTTCCTTTGGCACATCCGCAAACGGTTTGCAGACAATGGATTGGGTGATGCCCCATTCCTTGATCGGCTCCGCCGAGATCAAAGGTCCCTAAAAGGAAGAGGCAACACCCTTAGCCTCGACATCGAAACAGCCACTCTTGTTGGGAAACAGATTGTTGAATGGATTTTGAAAGAGGAATCCAGAGATACACTTAAGATGACCATTGCATCTGTACCTACTTCGCGCTACCTAGCTGACATGACCCTCGAGGAAATGTCACGAGACTGGTTCATGCTCATGCCTAGGCAAAAGATAATAGGCCCTCTTTGTGTGCGAATAGACCAGGCGATTCTGGAAAAGAACATCATACTGAAAGCGAAC…	NS
5174-31_NS	ATGGACTCCAATACTGTGTCAAGCTTTCAGGTAGACTGTTTCCTTTGGCACATCCGCAAACGGTTTGCAGACAATGGATTGGGTGATGCCCCATTCCTTGATCGGCTCCGCCGAGATCAAAGGTCCCTAAAAGGAAGAGGCAACACCCTTAGCCTCGACATCGAAACAGCCACTCTTGTTGGGAAACAGATTGTTGAATGGATTTTGAAAGAGGAATCCAGAGATACACTTAAGATGACCATTGCATCTGTACCTACTTCGCGCTACCTAGCTGACATGACCCTCGAGGAAATGTCACGAGACTGGTTCATGCTCATGCCTAGGCAAAAGATAATAGGCCCTCTTTGTGTGCGAATAGACCAGGCGATTCTGGAAAAGAACATCATACTGAAAGCGAAC…	NS
4479-6_NS	ATGGACTCCAATACTGTGTCAAGCTTTCAGGTAGACTGTTTCCTTTGGCACATCCGCAAACGGTTTGCAGACAATGGATTGGGTGATGCCCCATTCCTTGATCGGCTCCGCCGAGATCAAAGGTCCCTAAAAGGAAGAGGCAACACCCTTAGCCTCGACATCGAAACAGCCACTCTTGTTGGGAAACAGATTGTTGAATGGATTTTGAAAGAGGAATCCAGAGATACACTTAAGATGACCATTGCATCTGTACCTACTTCGCGCTACCTAGCTGACATGACCCTCGAGGAAATGTCACGAGACTGGTTCATGCTCATGCCTAGGCAAAAGATAATAGGCCCTCTTTGTGTGCGAATAGACCAGGCGATTCTGGAAAAGAACATCATACTGAAAGCGAAC…	NS
5179-13_NS	ATGGACTCCAATACTGTGTCAAGCTTTCAGGTAGACTGTTTCCTTTGGCACATCCGCAAACGGTTTGCAGACAATGGATTGGGTGATGCCCCATTCCTTGATCGGCTCCGCCGAGATCAAAGGTCCCTAAAAGGAAGAGGCAACACCCTTAGCCTCGACATCGAAACAGCCACTCTTGTTGGGAAACAGATTGTTGAATGGATTTTGAAAGAGGAATCCAGAGATACACTTAAGATGACCATTGCATCTGTACCTACTTCGCGCTACCTAGCTGACATGACCCTCGAGGAAATGTCACGAGACTGGTTCATGCTCATGCCTAGGCAAAAGATAATAGGCCCTCTTTGTGTGCGAATAGACCAGGCGATTCTGGAAAAGAACATCATACTGAAAGCGAAC…	NS
5174-27_NS	ATGGACTCCAATACTGTGTCAAGCTTTCAGGTAGACTGTTTCCTTTGGCACATCCGCAAACGGTTTGCAGACAATGGATTGGGTGATGCCCCATTCCTTGATCGGCTCCGCCGAGATCAAAGGTCCCTAAAAGGAAGAGGCAACACCCTTAGCCTCGACATCGAAACAGCCACTCTTGTTGGGAAACAGATTGTTGAATGGATTTTGAAAGAGGAATCCAGAGATACACTTAAGATGACCATTGCATCTGTACCTACTTCGCGCTACCTAGCTGACATGACCCTCGAGGAAATGTCACGAGACTGGTTCATGCTCATGCCTAGGCAAAAGATAATAGGCCCTCTTTGTGTGCGAATAGACCAGGCGATTCTGGAAAAGAACATCATACTGAAAGCGAAC…	NS
4490-3_NS	ATGGACTCCAATACTGTGTCAAGCTTTCAGGTAGACTGTTTCCTTTGGCACATCCGCAAACGGTTTGCAGACAATGGATTGGGTGATGCCCCATTCCTTGATCGGCTCCGCCGAGATCAAAGGTCCCTAAAAGGAAGAGGCAACACCCTTAGCCTCGACATCGAAACAGCCACTCTTGTTGGGAAACAGATTGTTGAATGGATTTTGAAAGAGGAATCCAGAGATACACTTAAGATGACCATTGCATCTGTACCTACTTCGCGCTACCTAGCTGACATGACCCTCGAGGAAATGTCACGAGACTGGTTCATGCTCATGCCTAGGCAAAAGATAATAGGCCCTCTTTGTGTGCGAATAGACCAGGCGATTCTGGAAAAGAACATCATACTGAAAGCGAAC…	NS
5174-15_NP	ATGGCGTCTCAAGGCACCAAACGATCATATGAACAGATGGAGACTGGTGGGGAGCGCCAGGATGCCACAGAAATCAGAGCATCTGTCGGAAGAATGGTTGGTGGAATCGGGAAATTCTACATCCAAATGTGCACTGAACTCAAACTCAGTGATTATGAGGGACGACTAATTCAAAATAGCATAACAATAGAGAGAATGGTGCTCTCTGCTTTCGATGAGAGAAGAAATAAGTACCTAGAAGATCATCCCAGTTCTGGGAAGGATCCTAAGAAAACTGGAGGACCAATATATAGAAGAGTAGACGGAAAGTGGATGAGAGAACTCATTCTTTATGACAAAGAAGAAATAAGGAGAGTTTGGCGCCAAGCAAACAATGGTGAAGATGCAACAGCTGGCCTT…	NP
5166-8_NP	ATGGCGTCTCAAGGCACCAAACGATCATATGAACAGATGGAGACTGGTGGGGAGCGCCAGGATGCCACAGAAATCAGAGCATCTGTCGGAAGAATGGTTGGTGGAATCGGGAAATTCTACATCCAAATGTGCACTGAACTCAAACTCAGTGATTATGAGGGACGACTAATTCAAAATAGCATAACAATAGAGAGAATGGTGCTCTCTGCTTTCGATGAGAGAAGAAATAAGTACCTAGAAGATCATCCCAGTTCTGGGAAGGATCCTAAGAAAACTGGAGGACCAATATATAGAAGAGTAGACGGAAAGTGGATGAGAGAACTCATTCTTTATGACAAAGAAGAAATAAGGAGAGTTTGGCGCCAAGCAAACAATGGTGAAGATGCAACAGCTGGCCTT…	NP
5167-13_NP	ATGGCGTCTCAAGGCACCAAACGATCATATGAACAGATGGAGACTGGTGGGGAGCGCCAGGATGCCACAGAAATCAGAGCATCTGTCGGAAGAATGGTTGGTGGAATCGGGAAATTCTACATCCAAATGTGCACTGAACTCAAACTCAGTGATTATGAGGGACGACTAATTCAAAATAGCATAACAATAGAGAGAATGGTGCTCTCTGCTTTCGATGAGAGAAGAAATAAGTACCTAGAAGATCATCCCAGTTCTGGGAAGGATCCTAAGAAAACTGGAGGACCAATATATAGAAGAGTAGACGGAAAGTGGATGAGAGAACTCATTCTTTATGACAAAGAAGAAATAAGGAGAATTTGGCGCCAAGCAAACAATGGTGAAGATGCAACAGCTGGCCTT…	NP
5167-7_NP	ATGGCGTCTCAAGGCACCAAACGATCATATGAACAGATGGAGACTGGTGGGGAGCGCCAGGATGCCACAGAAATCAGAGCATCTGTCGGAAGAATGGTTGGTGGAATCGGGAAATTCTACATCCAAATGTGCACTGAACTCAAACTCAGTGATTATGAGGGACGACTAATTCAAAATAGCATAACAATAGAGAGAATGGTGCTCTCTGCTTTCGATGAGAGAAGAAATAAGTACCTAGAAGATCATCCCAGTTCTGGGAAGGATCCTAAGAAAACTGGAGGACCAATATATAGAAGAGTAGACGGAAAGTGGATGAGAGAACTCATTCTTTATGACAAAGAAGAAATAAGGAGGGTTTGGCGCCAAGCAAACAATGGTGAAGATGCAACAGCTGGCCTT…	NP
4933-27_NP	---------------------------------------------------------------------------------------------------------------------------------------------------------------------------------------------------------------------------------------------------------------------------------------------------------------------------------------------------------------------------------------------------------------…	NP
4479-2_NP	ATGGCGTCTCAAGGCACCAAACGATCATATGAACAGATGGAGACTGGTGGGGAGCGCCAGGATGCCACAGAAATCAGAGCATCTGTCGGAAGAATGGTTGGTGGAATCGGGAAATTCTACATCCAAATGTGCACTGAACTCAAACTCAGTGATTATGAGGGACGACTAATTCAAAATAGCATAACAATAGAGAGAATGGTGCTCTCTGCTTTCGATGAGAGAAGAAATAAGTACCTAGAAGATCATCCCAGTTCTGGGAAGGATCCTAAGAAAACTGGAGGACCAATATATAGAAGAGTAGACGGAAAGTGGATGAGAGAACTCATTCTTTATGACAAAGAAGAAATAAGGAGAGTTTGGCGCCAAGCAAACAATGGTGAAGATGCAACAGCTGGCCTT…	NP
5174-3_NP	ATGGCGTCTCAAGGCACCAAACGATCATATGAACAGATGGAGACTGGTGGGGAGCGCCAGGATGCCACAGAAATCAGAGCATCTGTCGGAAGAATGGTTGGTGGAATCGGGAAATTCTACATCCAAATGTGCACTGAACTCAAACTCAGTGATTATGAGGGACGACTAATTCAAAATAGCATAACAATAGAGAGAATGGTGCTCTCTGCTTTCGATGAGAGAAGAAATAAGTACCTAGAAGATCATCCCAGTTCTGGGAAGGATCCTAAGAAAACTGGAGGACCAATATATAGAAGAGTAGACGGAAAGTGGATGAGAGAACTCATTCTTTATGACAAAGAAGAAATAAGGAGAGTTTGGCGCCAAGCAAACAATGGTGAAGATGCAACAGCTGGCCTT…	NP
5174-13_NP	ATGGCGTCTCAAGGCACCAAACGATCATATGAACAGATGGAGACTGGTGGGGAGCGCCAGGATGCCACAGAAATCAGAGCATCTGTCGGAAGAATGGTTGGTGGAATCGGGAAATTCTACATCCAAATGTGCACTGAACTCAAACTCAGTGATTATGAGGGACGACTAATTCAAAATAGCATAACAATAGAGAGAATGGTGCTCTCTGCTTTCGATGAGAGAAGAAATAAGTACCTAGAAGATCATCCCAGTTCTGGGAAGGATCCTAAGAAAACTGGAGGACCAATATATAGAAGAGTAGACGGAAAGTGGATGAGAGAACTCATTCTTTATGACAAAGAAGAAATAAGGAGAGTTTGGCGCCAAGCAAACAATGGTGAAGATGCAACAGCTGGCCTT…	NP
4490-1_NP.	ATGGCGTCTCAAGGCACCAAACGATCATATGAACAGATGGAGACTGGTGGGGAGCGCCAGGATGCCACAGAAATCAGAGCATCTGTCGGAAGAATGGTTGGTGGAATCGGGAAATTCTACATCCAAATGTGCACTGAACTCAAACTCAGTGATTATGAGGGACGACTAATTCAAAATAGCATAACAATAGAGAGAATGGTGCTCTCTGCTTTCGATGAGAGAAGAAATAAGTACCTAGAAGATCATCCCAGTTCTGGGAAGGATCCTAAGAAAACTGGAGGACCAATATATAGAAGAGTAGACGGAAAGTGGATGAGAGAACTCATTCTTTATGACAAAGAAGAAATAAGGAGAGTTTGGCGCCAAGCAAACAATGGTGAAGATGCAACAGCTGGCCTT…	NP
5174-11_NP	ATGGCGTCTCAAGGCACCAAACGATCATATGAACAGATGGAGACTGGTGGGGAGCGCCAGGATGCCACAGAAATCAGAGCATCTGTCGGAAGAATGGTTGGTGGAATCGGGAAATTCTACATCCAAATGTGCACTGAACTCAAACTCAGTGATTATGAGGGACGACTAATTCAAAATAGCATAACAATAGAGAGAATGGTGCTCTCTGCTTTCGATGAGAGAAGAAATAAGTACCTAGAAGATCATCCCAGTTCTGGGAAGGATCCTAAGAAAACTGGAGGACCAATATATAGAAGAGTAGACGGAAAGTGGATGAGAGAACTCATTCTTTATGACAAAGAAGAAATAAGGAGAGTTTGGCGCCAAGCAAACAATGGTGAAGATGCAACAGCTGGCCTT…	NP
4490-11_NP.	ATGGCGTCTCAAGGCACCAAACGATCATATGAACAGATGGAGACTGGTGGGGAGCGCCAGGATGCCACAGAAATCAGAGCATCTGTCGGAAGAATGGTTGGTGGAATCGGGAAATTCTACATCCAAATGTGCACTGAACTCAAACTCAGTGATTATGAGGGACGACTAATTCAAAATAGCATAACAATAGAGAGAATGGTGCTCTCTGCTTTCGATGAGAGAAGAAATAAGTACCTAGAAGATCATCCCAGTTCTGGGAAGGATCCTAAGAAAACTGGAGGACCAATATATAGAAGAGTAGACGGAAAGTGGATGAGAGAACTCATTCTTTATGACAAAGAAGAAATAAGGAGAGTTTGGCGCCAAGCAAACAATGGTGAAGATGCAACAGCTGGCCTT…	NP
5174-9_NP	ATGGCGTCTCAAGGCACCAAACGATCATATGAACAGATGGAGACTGGTGGGGAGCGCCAGGATGCCACAGAAATCAGAGCATCTGTCGGAAGAATGGTTGGTGGAATCGGGAAATTCTACATCCAAATGTGCACTGAACTCAAACTCAGTGATTATGAGGGACGACTAATTCAAAATAGCATAACAATAGAGAGAATGGTGCTCTCTGCTTTCGATGAGAGAAGAAATAAGTACCTAGAAGATCATCCCAGTTCTGGGAAGGATCCTAAGAAAACTGGAGGACCAATATATAGAAGAGTAGACGGAAAGTGGATGAGAGAACTCATTCTTTATGACAAAGAAGAAATAAGGAGAGTTTGGCGCCAAGCAAACAATGGTGAAGATGCAACAGCTGGCCTT…	NP
4490-4_NP	ATGGCGTCTCAAGGCACCAAACGATCATATGAACAGATGGAGACTGGTGGGGAGCGCCAGGATGCCACAGAAATCAGAGCATCTGTCGGAAGAATGGTTGGTGGAATCGGGAAATTCTACATCCAAATGTGCACTGAACTCAAACTCAGTGATTATGAGGGACGACTAATTCAAAATAGCATAACAATAGAGAGAATGGTGCTCTCTGCTTTCGATGAGAGAAGAAATAAGTACCTAGAAGATCATCCCAGTTCTGGGAAGGATCCTAAGAAAACTGGAGGACCAATATATAGAAGAGTAGACGGAAAGTGGATGAGAGAACTCATTCTTTATGACAAAGAAGAAATAAGGAGAGTTTGGCGCCAAGCAAACAATGGTGAAGATGCAACAGCTGGCCTT…	NP
5174-2_NP	ATGGCGTCTCAAGGCACCAAACGATCATATGAACAGATGGAGACTGGTGGGGAGCGCCAGGATGCCACAGAAATCAGAGCATCTGTCGGAAGAATGGTTGGTGGAATCGGGAAATTCTACATCCAAATGTGCACTGAACTCAAACTCAGTGATTATGAGGGACGACTAATTCAAAATAGCATAACAATAGAGAGAATGGTGCTCTCTGCTTTCGATGAGAGAAGAAATAAGTACCTAGAAGATCATCCCAGTTCTGGGAAGGATCCTAAGAAAACTGGAGGACCAATATATAGAAGAGTAGACGGAAAGTGGATGAGAGAACTCATTCTTTATGACAAAGAAGAAATAAGGAGAGTTTGGCGCCAAGCAAACAATGGTGAAGATGCAACAGCTGGCCTT…	NP
5174-10_NP	ATGGCGTCTCAAGGCACCAAACGATCATATGAACAGATGGAGACTGGTGGGGAGCGCCAGGATGCCACAGAAATCAGAGCATCTGTCGGAAGAATGGTTGGTGGAATCGGGAAATTCTACATCCAAATGTGCACTGAACTCAAACTCAGTGATTATGAGGGACGACTAATTCAAAATAGCATAACAATAGAGAGAATGGTGCTCTCTGCTTTCGATGAGAGAAGAAATAAGTACCTAGAAGATCATCCCAGTTCTGGGAAGGATCCTAAGAAAACTGGAGGACCAATATATAGAAGAGTAGACGGAAAGTGGATGAGAGAACTCATTCTTTATGACAAAGAAGAAATAAGGAGAGTTTGGCGCCAAGCAAACAATGGTGAAGATGCAACAGCTGGCCTT…	NP
5184-23_NP	ATGGCGTCTCAAGGCACCAAACGATCATATGAACAGATGGAGACTGGTGGGGAGCGCCAGGATGCCACAGAAATCAGAGCATCTGTCGGAAGAATGGTTGGTGGAATCGGGAAATTCTACATCCAAATGTGCACTGAACTCAAACTCAGTGATTATGAGGGACGACTAATTCAAAATAGCATAACAATAGAGAGAATGGTGCTCTCTGCTTTCGATGAGAGAAGAAATAAGTACCTAGAAGATCATCCCAGTTCTGGGAAGGATCCTAAGAAAACTGGAGGACCAATATATAGAAGAGTAGACGGAAAGTGGATGAGAGAACTCATTCTTTATGACAAAGAAGAAATAAGGAGAGTTTGGCGCCAAGCAAACAATGGTGAAGATGCAACAGCTGGCCTT…	NP
4484-14_NP	ATGGCGTCTCAAGGCACCAAACGATCATATGAACAGATGGAGACTGGTGGGGAGCGCCAGGATGCCACAGAAATCAGAGCATCTGTCGGAAGAATGGTTGGTGGAATCGGGAAATTCTACATCCAAATGTGCACTGAACTCAAACTCAGTGATTATGAGGGACGACTAATTCAAAATAGCATAACAATAGAGAGAATGGTGCTCTCTGCTTTCGATGAGAGAAGAAATAAGTACCTAGAAGATCATCCCAGTTCTGGGAAGGATCCTAAGAAAACTGGAGGACCAATATATAGAAGAGTAGACGGAAAGTGGATGAGAGAACTCATTCTTTATGACAAAGAAGAAATAAGGAGAGTTTGGCGCCAAGCAAACAATGGTGAAGATGCAACAGCTGGCCTT…	NP
4479-6_NP	ATGGCGTCTCAAGGCACCAAACGATCATATGAACAGATGGAGACTGGTGGGGAGCGCCAGGATGCCACAGAAATCAGAGCATCTGTCGGAAGAATGGTTGGTGGAATCGGGAAATTCTACATCCAAATGTGCACTGAACTCAAACTCAGTGATTATGAGGGACGACTAATTCAAAATAGCATAACAATAGAGAGAATGGTGCTCTCTGCTTTCGATGAGAGAAGAAATAAGTACCTAGAAGATCATCCCAGTTCTGGGAAGGATCCTAAGAAAACTGGAGGACCAATATATAGAAGAGTAGACGGAAAGTGGATGAGAGAACTCATTCTTTATGACAAAGAAGAAATAAGGAGAGTTTGGCGCCAAGCAAACAATGGTGAAGATGCAACAGCTGGCCTT…	NP
4479-7_NP	ATGGCGTCTCAAGGCACCAAACGATCATATGAACAGATGGAGACTGGTGGGGAGCGCCAGGATGCCACAGAAATCAGAGCATCTGTCGGAAGAATGGTTGGTGGAATCGGGAAATTCTACATCCAAATGTGCACTGAACTCAAACTCAGTGATTATGAGGGACGACTAATTCAAAATAGCATAACAATAGAGAGAATGGTGCTCTCTGCTTTCGATGAGAGAAGAAATAAGTACCTAGAAGATCATCCCAGTTCTGGGAAGGATCCTAAGAAAACTGGAGGACCAATATATAGAAGAGTAGACGGAAAGTGGATGAGAGAACTCATTCTTTATGACAAAGAAGAAATAAGGAGAGTTTGGCGCCAAGCAAACAATGGTGAAGATGCAACAGCTGGCCTT…	NP
4933-33_NP	ATGGCGTCTCAAGGCACCAAACGATCATATGAACAGATGGAGACTGGTGGGGAGCGCCAGGATGCCACAGAAATCAGAGCATCTGTCGGAAGAATGGTTGGTGGAATCGGGAAATTCTACATCCAAATGTGCACTGAACTCAAACTCAGTGATTATGAGGGACGACTAATTCAAAATAGCATAACAATAGAGAGAATGGTGCTCTCTGCTTTCGATGAGAGAAGAAATAAGTACCTAGAAGATCATCCCAGTTCTGGGAAGGATCCTAAGAAAACTGGAGGACCAATATATAGAAGAGTAGACGGAAAGTGGATGAGAGAACTCATTCTTTATGACAAAGAAGAAATAAGGAGAGTTTGGCGCCAAGCAAACAATGGTGAAGATGCAACAGCTGGCCTT…	NP
4479-17_NP	ATGGCGTCTCAAGGCACCAAACGATCATATGAACAGATGGAGACTGGTGGGGAGCGCCAGGATGCCACAGAAATCAGAGCATCTGTCGGAAGAATGGTTGGTGGAATCGGGAAATTCTACATCCAAATGTGCACTGAACTCAAACTCAGTGATTATGAGGGACGACTAATTCAAAATAGCATAACAATAGAGAGAATGGTGCTCTCTGCTTTCGATGAGAGAAGAAATAAGTACCTAGAAGATCATCCCAGTTCTGGGAAGGATCCTAAGAAAACTGGAGGACCAATATATAGAAGAGTAGACGGAAAGTGGATGAGAGAACTCATTCTTTATGACAAAGAAGAAATAAGGAGAGTTTGGCGCCAAGCAAACAATGGTGAAGATGCAACAGCTGGCCTT…	NP
4933-20_NP	ATGGCGTCTCAAGGCACCAAACGATCATATGAACAGATGGAGACTGGTGGGGAGCGCCAGGATGCCACAGAAATCAGAGCATCTGTCGGAAGAATGGTTGGTGGAATCGGGAAATTCTACATCCAAATGTGCACTGAACTCAAACTCAGTGATTATGAGGGACGACTAATTCAAAATAGCATAACAATAGAGAGAATGGTGCTCTCTGCTTTCGATGAGAGAAGAAATAAGTACCTAGAAGATCATCCCAGTTCTGGGAAGGATCCTAAGAAAACTGGAGGACCAATATATAGAAGAGTAGACGGAAAGTGGATGAGAGAACTCATTCTTTATGACAAAGAAGAAATAAGGAGAGTTTGGCGCCAAGCAAACAATGGTGAAGATGCAACAGCTGGCCTT…	NP
4484-4_NP	ATGGCGTCTCAAGGCACCAAACGATCATATGAACAGATGGAGACTGGTGGGGAGCGCCAGGATGCCACAGAAATCAGAGCATCTGTCGGAAGAATGGTTGGTGGAATCGGGAAATTCTACATCCAAATGTGCACTGAACTCAAACTCAGTGATTATGAGGGACGACTAATTCAAAATAGCATAACAATAGAGAGAATGGTGCTCTCTGCTTTCGATGAGAGAAGAAATAAGTACCTAGAAGATCATCCCAGTTCTGGGAAGGATCCTAAGAAAACTGGAGGACCAATATATAGAAGAGTAGACGGAAAGTGGATGAGAGAACTCATTCTTTATGACAAAGAAGAAATAAGGAGAGTTTGGCGCCAAGCAAACAATGGTGAAGATGCAACAGCTGGCCTT…	NP
4479-3_NP	ATGGCGTCTCAAGGCACCAAACGATCATATGAACAGATGGAGACTGGTGGGGAGCGCCAGGATGCCACAGAAATCAGAGCATCTGTCGGAAGAATGGTTGGTGGAATCGGGAAATTCTACATCCAAATGTGCACTGAACTCAAACTCAGTGATTATGAGGGACGACTAATTCAAAATAGCATAACAATAGAGAGAATGGTGCTCTCTGCTTTCGATGAGAGAAGAAATAAGTACCTAGAAGATCATCCCAGTTCTGGGAAGGATCCTAAGAAAACTGGAGGACCAATATATAGAAGAGTAGACGGAAAGTGGATGAGAGAACTCATTCTTTATGACAAAGAAGAAATAAGGAGAGTTTGGCGCCAAGCAAACAATGGTGAAGATGCAACAGCTGGCCTT…	NP
4484-12_NP	ATGGCGTCTCAAGGCACCAAACGATCATATGAACAGATGGAGACTGGTGGGGAGCGCCAGGATGCCACAGAAATCAGAGCATCTGTCGGAAGAATGGTTGGTGGAATCGGGAAATTCTACATCCAAATGTGCACTGAACTCAAACTCAGTGATTATGAGGGACGACTAATTCAAAATAGCATAACAATAGAGAGAATGGTGCTCTCTGCTTTCGATGAGAGAAGAAATAAGTACCTAGAAGATCATCCCAGTTCTGGGAAGGATCCTAAGAAAACTGGAGGACCAATATATAGAAGAGTAGACGGAAAGTGGATGAGAGAACTCATTCTTTATGACAAAGAAGAAATAAGGAGAGTTTGGCGCCAAGCAAACAATGGTGAAGATGCAACAGCTGGCCTT…	NP
4551-15_NP	ATGGCGTCTCAAGGCACCAAACGATCATATGAACAGATGGAGACTGGTGGGGAGCGCCAGGATGCCACAGAAATCAGAGCATCTGTCGGAAGAATGGTTGGTGGAATCGGGAAATTCTACATCCAAATGTGCACTGAACTCAAACTCAGTGATTATGAGGGACGACTAATTCAAAATAGCATAACAATAGAGAGAATGGTGCTCTCTGCTTTCGATGAGAGAAGAAATAAGTACCTAGAAGATCATCCCAGTTCTGGGAAGGATCCTAAGAAAACTGGAGGACCAATATATAGAAGAGTAGACGGAAAGTGGATGAGAGAACTCATTCTTTATGACAAAGAAGAAATAAGGAGAGTTTGGCGCCAAGCAAACAATGGTGAAGATGCAACAGCTGGCCTT…	NP
4933-21_NP	ATGGCGTCTCAAGGCACCAAACGATCATATGAACAGATGGAGACTGGTGGGGAGCGCCAGGATGCCACAGAAATCAGAGCATCTGTCGGAAGAATGGTTGGTGGAATCGGGAAATTCTACATCCAAATGTGCACTGAACTCAAACTCAGTGATTATGAGGGACGACTAATTCAAAATAGCATAACAATAGAGAGAATGGTGCTCTCTGCTTTCGATGAGAGAAGAAATAAGTACCTAGAAGATCATCCCAGTTCTGGGAAGGATCCTAAGAAAACTGGAGGACCAATATATAGAAGAGTAGACGGAAAGTGGATGAGAGAACTCATTCTTTATGACAAAGAAGAAATAAGGAGAGTTTGGCGCCAAGCAAACAATGGTGAAGATGCAACAGCTGGCCTT…	NP
5184-9_NP	ATGGCGTCTCAAGGCACCAAACGATCATATGAACAGATGGAGACTGGTGGGGAGCGCCAGGATGCCACAGAAATCAGAGCATCTGTCGGAAGAATGGTTGGTGGAATCGGGAAATTCTACATCCAAATGTGCACTGAACTCAAACTCAGTGATTATGAGGGACGACTAATTCAAAATAGCATAACAATAGAGAGAATGGTGCTCTCTGCTTTCGATGAGAGAAGAAATAAGTACCTAGAAGATCATCCCAGTTCTGGGAAGGATCCTAAGAAAACTGGAGGACCAATATATAGAAGAGTAGACGGAAAGTGGATGAGAGAACTCATTCTTTATGACAAAGAAGAAATAAGGAGAGTTTGGCGCCAAGCAAACAATGGTGAAGATGCAACAGCTGGCCTT…	NP
5184-14_NP	ATGGCGTCTCAAGGCACCAAACGATCATATGAACAGATGGAGACTGGTGGGGAGCGCCAGGATGCCACAGAAATCAGAGCATCTGTCGGAAGAATGGTTGGTGGAATCGGGAAATTCTACATCCAAATGTGCACTGAACTCAAACTCAGTGATTATGAGGGACGACTAATTCAAAATAGCATAACAATAGAGAGAATGGTGCTCTCTGCTTTCGATGAGAGAAGAAATAAGTACCTAGAAGATCATCCCAGTTCTGGGAAGGATCCTAAGAAAACTGGAGGACCAATATATAGAAGAGTAGACGGAAAGTGGATGAGAGAACTCATTCTTTATGACAAAGAAGAAATAAGGAGAGTTTGGCGCCAAGCAAACAATGGTGAAGATGCAACAGCTGGCCTT…	NP
4479-20_NP	ATGGCGTCTCAAGGCACCAAACGATCATATGAACAGATGGAGACTGGTGGGGAGCGCCAGGATGCCACAGAAATCAGAGCATCTGTCGGAAGAATGGTTGGTGGAATCGGGAAATTCTACATCCAAATGTGCACTGAACTCAAACTCAGTGATTATGAGGGACGACTAATTCAAAATAGCATAACAATAGAGAGAATGGTGCTCTCTGCTTTCGATGAGAGAAGAAATAAGTACCTAGAAGATCATCCCAGTTCTGGGAAGGATCCTAAGAAAACTGGAGGACCAATATATAGAAGAGTAGACGGAAAGTGGATGAGAGAACTCATTCTTTATGACAAAGAAGAAATAAGGAGAGTTTGGCGCCAAGCAAACAATGGTGAAGATGCAACAGCTGGCCTT…	NP
4484-3_NP	ATGGCGTCTCAAGGCACCAAACGATCATATGAACAGATGGAGACTGGTGGGGAGCGCCAGGATGCCACAGAAATCAGAGCATCTGTCGGAAGAATGGTTGGTGGAATCGGGAAATTCTACATCCAAATGTGCACTGAACTCAAACTCAGTGATTATGAGGGACGACTAATTCAAAATAGCATAACAATAGAGAGAATGGTGCTCTCTGCTTTCGATGAGAGAAGAAATAAGTACCTAGAAGATCATCCCAGTTCTGGGAAGGATCCTAAGAAAACTGGAGGACCAATATATAGAAGAGTAGACGGAAAGTGGATGAGAGAACTCATTCTTTATGACAAAGAAGAAATAAGGAGAGTTTGGCGCCAAGCAAACAATGGTGAAGATGCAACAGCTGGCCTT…	NP
4484-15_NP	ATGGCGTCTCAAGGCACCAAACGATCATATGAACAGATGGAGACTGGTGGGGAGCGCCAGGATGCCACAGAAATCAGAGCATCTGTCGGAAGAATGGTTGGTGGAATCGGGAAATTCTACATCCAAATGTGCACTGAACTCAAACTCAGTGATTATGAGGGACGACTAATTCAAAATAGCATAACAATAGAGAGAATGGTGCTCTCTGCTTTCGATGAGAGAAGAAATAAGTACCTAGAAGATCATCCCAGTTCTGGGAAGGATCCTAAGAAAACTGGAGGACCAATATATAGAAGAGTAGACGGAAAGTGGATGAGAGAACTCATTCTTTATGACAAAGAAGAAATAAGGAGAGTTTGGCGCCAAGCAAACAATGGTGAAGATGCAACAGCTGGCCTT…	NP
5184-5_NP	ATGGCGTCTCAAGGCACCAAACGATCATATGAACAGATGGAGACTGGTGGGGAGCGCCAGGATGCCACAGAAATCAGAGCATCTGTCGGAAGAATGGTTGGTGGAATCGGGAAATTCTACATCCAAATGTGCACTGAACTCAAACTCAGTGATTATGAGGGACGACTAATTCAAAATAGCATAACAATAGAGAGAATGGTGCTCTCTGCTTTCGATGAGAGAAGAAATAAGTACCTAGAAGATCATCCCAGTTCTGGGAAGGATCCTAAGAAAACTGGAGGACCAATATATAGAAGAGTAGACGGAAAGTGGATGAGAGAACTCATTCTTTATGACAAAGAAGAAATAAGGAGAGTTTGGCGCCAAGCAAACAATGGTGAAGATGCAACAGCTGGCCTT…	NP
4933-3_NP	ATGGCGTCTCAAGGCACCAAACGATCATATGAACAGATGGAGACTGGTGGGGAGCGCCAGGATGCCACAGAAATCAGAGCATCTGTCGGAAGAATGGTTGGTGGAATCGGGAAATTCTACATCCAAATGTGCACTGAACTCAAACTCAGTGATTATGAGGGACGACTAATTCAAAATAGCATAACAATAGAGAGAATGGTGCTCTCTGCTTTCGATGAGAGAAGAAATAAGTACCTAGAAGATCATCCCAGTTCTGGGAAGGATCCTAAGAAAACTGGAGGACCAATATATAGAAGAGTAGACGGAAAGTGGATGAGAGAACTCATTCTTTATGACAAAGAAGAAATAAGGAGAGTTTGGCGCCAAGCAAACAATGGTGAAGATGCAACAGCTGGCCTT…	NP
4933-28_NP	ATGGCGTCTCAAGGCACCAAACGATCATATGAACAGATGGAGACTGGTGGGGAGCGCCAGGATGCCACAGAAATCAGAGCATCTGTCGGAAGAATGGTTGGTGGAATCGGGAAATTCTACATCCAAATGTGCACTGAACTCAAACTCAGTGATTATGAGGGACGACTAATTCAAAATAGCATAACAATAGAGAGAATGGTGCTCTCTGCTTTCGATGAGAGAAGAAATAAGTACCTAGAAGATCATCCCAGTTCTGGGAAGGATCCTAAGAAAACTGGAGGACCAATATATAGAAGAGTAGACGGAAAGTGGATGAGAGAACTCATTCTTTATGACAAAGAAGAAATAAGGAGAGTTTGGCGCCAAGCAAACAATGGTGAAGATGCAACAGCTGGCCTT…	NP
5184-13_NP	ATGGCGTCTCAAGGCACCAAACGATCATATGAACAGATGGAGACTGGTGGGGAGCGCCAGGATGCCACAGAAATCAGAGCATCTGTCGGAAGAATGGTTGGTGGAATCGGGAAATTCTACATCCAAATGTGCACTGAACTCAAACTCAGTGATTATGAGGGACGACTAATTCAAAATAGCATAACAATAGAGAGAATGGTGCTCTCTGCTTTCGATGAGAGAAGAAATAAGTACCTAGAAGATCATCCCAGTTCTGGGAAGGATCCTAAGAAAACTGGAGGACCAATATATAGAAGAGTAGACGGAAAGTGGATGAGAGAACTCATTCTTTATGACAAAGAAGAAATAAGGAGAGTTTGGCGCCAAGCAAACAATGGTGAAGATGCAACAGCTGGCCTT…	NP
5179-12_NP	ATGGCGTCTCAAGGCACCAAACGATCATATGAACAGATGGAGACTGGTGGGGAGCGCCAGGATGCCACAGAAATCAGAGCATCTGTCGGAAGAATGGTTGGTGGAATCGGGAAATTCTACATCCAAATGTGCACTGAACTCAAACTCAGTGATTATGAGGGACGACTAATTCAAAATAGCATAACAATAGAGAGAATGGTGCTCTCTGCTTTCGATGAGAGAAGAAATAAGTACCTAGAAGATCATCCCAGTTCTGGGAAGGATCCTAAGAAAACTGGAGGACCAATATATAGAAGAGTAGACGGAAAGTGGATGAGAGAACTCATTCTTTATGACAAAGAAGAAATAAGGAGAGTTTGGCGCCAAGCAAACAATGGTGAAGATGCAACAGCTGGCCTT…	NP
5166-24_NP	ATGGCGTCTCAAGGCACCAAACGATCATATGAACAGATGGAGACTGGTGGGGAGCGCCAGGATGCCACAGAAATCAGAGCATCTGTCGGAAGAATGGTTGGTGGAATCGGGAAATTCTACATCCAAATGTGCACTGAACTCAAACTCAGTGATTATGAGGGACGACTAATTCAAAATAGCATAACAATAGAGAGAATGGTGCTCTCTGCTTTCGATGAGAGAAGAAATAAGTACCTAGAAGATCATCCCAGTTCTGGGAAGGATCCTAAGAAAACTGGAGGACCAATATATAGAAGAGTAGACGGAAAGTGGATGAGAGAACTCATTCTTTATGACAAAGAAGAAATAAGGAGAGTTTGGCGCCAAGCAAACAATGGTGAAGATGCAACAGCTGGCCTT…	NP
5167-5_NP	ATGGCGTCTCAAGGCACCAAACGATCATATGAACAGATGGAGACTGGTGGGGAGCGCCAGGATGCCACAGAAATCAGAGCATCTGTCGGAAGAATGGTTGGTGGAATCGGGAAATTCTACATCCAAATGTGCACTGAACTCAAACTCAGTGATTATGAGGGACGACTAATTCAAAATAGCATAACAATAGAGAGAATGGTGCTCTCTGCTTTCGATGAGAGAAGAAATAAGTACCTAGAAGATCATCCCAGTTCTGGGAAGGATCCTAAGAAAACTGGAGGACCAATATATAGAAGAGTAGACGGAAAGTGGATGAGAGAACTCATTCTTTATGACAAAGAAGAAATAAGGAGAGTTTGGCGCCAAGCAAACAATGGTGAAGATGCAACAGCTGGCCTT…	NP
5179-6_NP	ATGGCGTCTCAAGGCACCAAACGATCATATGAACAGATGGAGACTGGTGGGGAGCGCCAGGATGCCACAGAAATCAGAGCATCTGTCGGAAGAATGGTTGGTGGAATCGGGAAATTCTACATCCAAATGTGCACTGAACTCAAACTCAGTGATTATGAGGGACGACTAATTCAAAATAGCATAACAATAGAGAGAATGGTGCTCTCTGCTTTCGATGAGAGAAGAAATAAGTACCTAGAAGATCATCCCAGTTCTGGGAAGGATCCTAAGAAAACTGGAGGACCAATATATAGAAGAGTAGACGGAAAGTGGATGAGAGAACTCATTCTTTATGACAAAGAAGAAATAAGGAGAGTTTGGCGCCAAGCAAACAATGGTGAAGATGCAACAGCTGGCCTT…	NP
5167-10_NP	ATGGCGTCTCAAGGCACCAAACGATCATATGAACAGATGGAGACTGGTGGGGAGCGCCAGGATGCCACAGAAATCAGAGCATCTGTCGGAAGAATGGTTGGTGGAATCGGGAAATTCTACATCCAAATGTGCACTGAACTCAAACTCAGTGATTATGAGGGACGACTAATTCAAAATAGCATAACAATAGAGAGAATGGTGCTCTCTGCTTTCGATGAGAGAAGAAATAAGTACCTAGAAGATCATCCCAGTTCTGGGAAGGATCCTAAGAAAACTGGAGGACCAATATATAGAAGAGTAGACGGAAAGTGGATGAGAGAACTCATTCTTTATGACAAAGAAGAAATAAGGAGAGTTTGGCGCCAAGCAAACAATGGTGAAGATGCAACAGCTGGCCTT…	NP
5184-21_NP	ATGGCGTCTCAAGGCACCAAACGATCATATGAACAGATGGAGACTGGTGGGGAGCGCCAGGATGCCACAGAAATCAGAGCATCTGTCGGAAGAATGGTTGGTGGAATCGGGAAATTCTACATCCAAATGTGCACTGAACTCAAACTCAGTGATTATGAGGGACGACTAATTCAAAATAGCATAACAATAGAGAGAATGGTGCTCTCTGCTTTCGATGAGAGAAGAAATAAGTACCTAGAAGATCATCCCAGTTCTGGGAAGGATCCTAAGAAAACTGGAGGACCAATATATAGAAGAGTAGACGGAAAGTGGATGAGAGAACTCATTCTTTATGACAAAGAAGAAATAAGGAGAGTTTGGCGCCAAGCAAACAATGGTGAAGATGCAACAGCTGGCCTT…	NP
4933-2_NP	ATGGCGTCTCAAGGCACCAAACGATCATATGAACAGATGGAGACTGGTGGGGAGCGCCAGGATGCCACAGAAATCAGAGCATCTGTCGGAAGAATGGTTGGTGGAATCGGGAAATTCTACATCCAAATGTGCACTGAACTCAAACTCAGTGATTATGAGGGACGACTAATTCAAAATAGCATAACAATAGAGAGAATGGTGCTCTCTGCTTTCGATGAGAGAAGAAATAAGTACCTAGAAGATCATCCCAGTTCTGGGAAGGATCCTAAGAAAACTGGAGGACCAATATATAGAAGAGTAGACGGAAAGTGGATGAGAGAACTCATTCTTTATGACAAAGAAGAAATAAGGAGAGTTTGGCGCCAAGCAAACAATGGTGAAGATGCAACAGCTGGCCTT…	NP
4933-16_NP	ATGGCGTCTCAAGGCACCAAACGATCATATGAACAGATGGAGACTGGTGGGGAGCGCCAGGATGCCACAGAAATCAGAGCATCTGTCGGAAGAATGGTTGGTGGAATCGGGAAATTCTACATCCAAATGTGCACTGAACTCAAACTCAGTGATTATGAGGGACGACTAATTCAAAATAGCATAACAATAGAGAGAATGGTGCTCTCTGCTTTCGATGAGAGAAGAAATAAGTACCTAGAAGATCATCCCAGTTCTGGGAAGGATCCTAAGAAAACTGGAGGACCAATATATAGAAGAGTAGACGGAAAGTGGATGAGAGAACTCATTCTTTATGACAAAGAAGAAATAAGGAGAGTTTGGCGCCAAGCAAACAATGGTGAAGATGCAACAGCTGGCCTT…	NP
4551-21_NP	ATGGCGTCTCAAGGCACCAAACGATCATATGAACAGATGGAGACTGGTGGGGAGCGCCAGGATGCCACAGAAATCAGAGCATCTGTCGGAAGAATGGTTGGTGGAATCGGGAAATTCTACATCCAAATGTGCACTGAACTCAAACTCAGTGATTATGAGGGACGACTAATTCAAAATAGCATAACAATAGAGAGAATGGTGCTCTCTGCTTTCGATGAGAGAAGAAATAAGTACCTAGAAGATCATCCCAGTTCTGGGAAGGATCCTAAGAAAACTGGAGGACCAATATATAGAAGAGTAGACGGAAAGTGGATGAGAGAACTCATTCTTTATGACAAAGAAGAAATAAGGAGAGTTTGGCGCCAAGCAAACAATGGTGAAGATGCAACAGCTGGCCTT…	NP
4490-8_NP	ATGGCGTCTCAAGGCACCAAACGATCATATGAACAGATGGAGACTGGTGGGGAGCGCCAGGATGCCACAGAAATCAGAGCATCTGTCGGAAGAATGGTTGGTGGAATCGGGAAATTCTACATCCAAATGTGCACTGAACTCAAACTCAGTGATTATGAGGGACGACTAATTCAAAATAGCATAACAATAGAGAGAATGGTGCTCTCTGCTTTCGATGAGAGAAGAAATAAGTACCTAGAAGATCATCCCAGTTCTGGGAAGGATCCTAAGAAAACTGGAGGACCAATATATAGAAGAGTAGACGGAAAGTGGATGAGAGAACTCATTCTTTATGACAAAGAAGAAATAAGGAGAGTTTGGCGCCAAGCAAACAATGGTGAAGATGCAACAGCTGGCCTT…	NP
4479-15_NP	ATGGCGTCTCAAGGCACCAAACGATCATATGAACAGATGGAGACTGGTGGGGAGCGCCAGGATGCCACAGAAATCAGAGCATCTGTCGGAAGAATGGTTGGTGGAATCGGGAAATTCTACATCCAAATGTGCACTGAACTCAAACTCAGTGATTATGAGGGACGACTAATTCAAAATAGCATAACAATAGAGAGAATGGTGCTCTCTGCTTTCGATGAGAGAAGAAATAAGTACCTAGAAGATCATCCCAGTTCTGGGAAGGATCCTAAGAAAACTGGAGGACCAATATATAGAAGAGTAGACGGAAAGTGGATGAGAGAACTCATTCTTTATGACAAAGAAGAAATAAGGAGAGTTTGGCGCCAAGCAAACAATGGTGAAGATGCAACAGCTGGCCTT…	NP
4479-16_NP	ATGGCGTCTCAAGGCACCAAACGATCATATGAACAGATGGAGACTGGTGGGGAGCGCCAGGATGCCACAGAAATCAGAGCATCTGTCGGAAGAATGGTTGGTGGAATCGGGAAATTCTACATCCAAATGTGCACTGAACTCAAACTCAGTGATTATGAGGGACGACTAATTCAAAATAGCATAACAATAGAGAGAATGGTGCTCTCTGCTTTCGATGAGAGAAGAAATAAGTACCTAGAAGATCATCCCAGTTCTGGGAAGGATCCTAAGAAAACTGGAGGACCAATATATAGAAGAGTAGACGGAAAGTGGATGAGAGAACTCATTCTTTATGACAAAGAAGAAATAAGGAGAGTTTGGCGCCAAGCAAACAATGGTGAAGATGCAACAGCTGGCCTT…	NP
4551-9_NP	ATGGCGTCTCAAGGCACCAAACGATCATATGAACAGATGGAGACTGGTGGGGAGCGCCAGGATGCCACAGAAATCAGAGCATCTGTCGGAAGAATGGTTGGTGGAATCGGGAAATTCTACATCCAAATGTGCACTGAACTCAAACTCAGTGATTATGAGGGACGACTAATTCAAAATAGCATAACAATAGAGAGAATGGTGCTCTCTGCTTTCGATGAGAGAAGAAATAAGTACCTAGAAGATCATCCCAGTTCTGGGAAGGATCCTAAGAAAACTGGAGGACCAATATATAGAAGAGTAGACGGAAAGTGGATGAGAGAACTCATTCTTTATGACAAAGAAGAAATAAGGAGAGTTTGGCGCCAAGCAAACAATGGTGAAGATGCAACAGCTGGCCTT…	NP
4551-14_NP	ATGGCGTCTCAAGGCACCAAACGATCATATGAACAGATGGAGACTGGTGGGGAGCGCCAGGATGCCACAGAAATCAGAGCATCTGTCGGAAGAATGGTTGGTGGAATCGGGAAATTCTACATCCAAATGTGCACTGAACTCAAACTCAGTGATTATGAGGGACGACTAATTCAAAATAGCATAACAATAGAGAGAATGGTGCTCTCTGCTTTCGATGAGAGAAGAAATAAGTACCTAGAAGATCATCCCAGTTCTGGGAAGGATCCTAAGAAAACTGGAGGACCAATATATAGAAGAGTAGACGGAAAGTGGATGAGAGAACTCATTCTTTATGACAAAGAAGAAATAAGGAGAGTTTGGCGCCAAGCAAACAATGGTGAAGATGCAACAGCTGGCCTT…	NP
5166-1_NP	ATGGCGTCTCAAGGCACCAAACGATCATATGAACAGATGGAGACTGGTGGGGAGCGCCAGGATGCCACAGAAATCAGAGCATCTGTCGGAAGAATGGTTGGTGGAATCGGGAAATTCTACATCCAAATGTGCACTGAACTCAAACTCAGTGATTATGAGGGACGACTAATTCAAAATAGCATAACAATAGAGAGAATGGTGCTCTCTGCTTTCGATGAGAGAAGAAATAAGTACCTAGAAGATCATCCCAGTTCTGGGAAGGATCCTAAGAAAACTGGAGGACCAATATATAGAAGAGTAGACGGAAAGTGGATGAGAGAACTCATTCTTTATGACAAAGAAGAAATAAGGAGAGTTTGGCGCCAAGCAAACAATGGTGAAGATGCAACAGCTGGCCTT…	NP
4479-18_NP	ATGGCGTCTCAAGGCACCAAACGATCATATGAACAGATGGAGACTGGTGGGGAGCGCCAGGATGCCACAGAAATCAGAGCATCTGTCGGAAGAATGGTTGGTGGAATCGGGAAATTCTACATCCAAATGTGCACTGAACTCAAACTCAGTGATTATGAGGGACGACTAATTCAAAATAGCATAACAATAGAGAGAATGGTGCTCTCTGCTTTCGATGAGAGAAGAAATAAGTACCTAGAAGATCATCCCAGTTCTGGGAAGGATCCTAAGAAAACTGGAGGACCAATATATAGAAGAGTAGACGGAAAGTGGATGAGAGAACTCATTCTTTATGACAAAGAAGAAATAAGGAGAGTTTGGCGCCAAGCAAACAATGGTGAAGATGCAACAGCTGGCCTT…	NP
5184-10_NP	ATGGCGTCTCAAGGCACCAAACGATCATATGAACAGATGGAGACTGGTGGGGAGCGCCAGGATGCCACAGAAATCAGAGCATCTGTCGGAAGAATGGTTGGTGGAATCGGGAAATTCTACATCCAAATGTGCACTGAACTCAAACTCAGTGATTATGAGGGACGACTAATTCAAAATAGCATAACAATAGAGAGAATGGTGCTCTCTGCTTTCGATGAGAGAAGAAATAAGTACCTAGAAGATCATCCCAGTTCTGGGAAGGATCCTAAGAAAACTGGAGGACCAATATATAGAAGAGTAGACGGAAAGTGGATGAGAGAACTCATTCTTTATGACAAAGAAGAAATAAGGAGAGTTTGGCGCCAAGCAAACAATGGTGAAGATGCAACAGCTGGCCTT…	NP
5179-8_NP	ATGGCGTCTCAAGGCACCAAACGATCATATGAACAGATGGAGACTGGTGGGGAGCGCCAGGATGCCACAGAAATCAGAGCATCTGTCGGAAGAATGGTTGGTGGAATCGGGAAATTCTACATCCAAATGTGCACTGAACTCAAACTCAGTGATTATGAGGGACGACTAATTCAAAATAGCATAACAATAGAGAGAATGGTGCTCTCTGCTTTCGATGAGAGAAGAAATAAGTACCTAGAAGATCATCCCAGTTCTGGGAAGGATCCTAAGAAAACTGGAGGACCAATATATAGAAGAGTAGACGGAAAGTGGATGAGAGAACTCATTCTTTATGACAAAGAAGAAATAAGGAGAGTTTGGCGCCAAGCAAACAATGGTGAAGATGCAACAGCTGGCCTT…	NP
5184-8_NP	ATGGCGTCTCAAGGCACCAAACGATCATATGAACAGATGGAGACTGGTGGGGAGCGCCAGGATGCCACAGAAATCAGAGCATCTGTCGGAAGAATGGTTGGTGGAATCGGGAAATTCTACATCCAAATGTGCACTGAACTCAAACTCAGTGATTATGAGGGACGACTAATTCAAAATAGCATAACAATAGAGAGAATGGTGCTCTCTGCTTTCGATGAGAGAAGAAATAAGTACCTAGAAGATCATCCCAGTTCTGGGAAGGATCCTAAGAAAACTGGAGGACCAATATATAGAAGAGTAGACGGAAAGTGGATGAGAGAACTCATTCTTTATGACAAAGAAGAAATAAGGAGAGTTTGGCGCCAAGCAAACAATGGTGAAGATGCAACAGCTGGCCTT…	NP
5179-5_NP	ATGGCGTCTCAAGGCACCAAACGATCATATGAACAGATGGAGACTGGTGGGGAGCGCCAGGATGCCACAGAAATCAGAGCATCTGTCGGAAGAATGGTTGGTGGAATCGGGAAATTCTACATCCAAATGTGCACTGAACTCAAACTCAGTGATTATGAGGGACGACTAATTCAAAATAGCATAACAATAGAGAGAATGGTGCTCTCTGCTTTCGATGAGAGAAGAAATAAGTACCTAGAAGATCATCCCAGTTCTGGGAAGGATCCTAAGAAAACTGGAGGACCAATATATAGAAGAGTAGACGGAAAGTGGATGAGAGAACTCATTCTTTATGACAAAGAAGAAATAAGGAGAGTTTGGCGCCAAGCAAACAATGGTGAAGATGCAACAGCTGGCCTT…	NP
5184-6_NP	ATGGCGTCTCAAGGCACCAAACGATCATATGAACAGATGGAGACTGGTGGGGAGCGCCAGGATGCCACAGAAATCAGAGCATCTGTCGGAAGAATGGTTGGTGGAATCGGGAAATTCTACATCCAAATGTGCACTGAACTCAAACTCAGTGATTATGAGGGACGACTAATTCAAAATAGCATAACAATAGAGAGAATGGTGCTCTCTGCTTTCGATGAGAGAAGAAATAAGTACCTAGAAGATCATCCCAGTTCTGGGAAGGATCCTAAGAAAACTGGAGGACCAATATATAGAAGAGTAGACGGAAAGTGGATGAGAGAACTCATTCTTTATGACAAAGAAGAAATAAGGAGAGTTTGGCGCCAAGCAAACAATGGTGAAGATGCAACAGCTGGCCTT…	NP
4479-5_NP	ATGGCGTCTCAAGGCACCAAACGATCATATGAACAGATGGAGACTGGTGGGGAGCGCCAGGATGCCACAGAAATCAGAGCATCTGTCGGAAGAATGGTTGGTGGAATCGGGAAATTCTACATCCAAATGTGCACTGAACTCAAACTCAGTGATTATGAGGGACGACTAATTCAAAATAGCATAACAATAGAGAGAATGGTGCTCTCTGCTTTCGATGAGAGAAGAAATAAGTACCTAGAAGATCATCCCAGTTCTGGGAAGGATCCTAAGAAAACTGGAGGACCAATATATAGAAGAGTAGACGGAAAGTGGATGAGAGAACTCATTCTTTATGACAAAGAAGAAATAAGGAGAGTTTGGCGCCAAGCAAACAATGGTGAAGATGCAACAGCTGGCCTT…	NP
4484-6_NP	ATGGCGTCTCAAGGCACCAAACGATCATATGAACAGATGGAGACTGGTGGGGAGCGCCAGGATGCCACAGAAATCAGAGCATCTGTCGGAAGAATGGTTGGTGGAATCGGGAAATTCTACATCCAAATGTGCACTGAACTCAAACTCAGTGATTATGAGGGACGACTAATTCAAAATAGCATAACAATAGAGAGAATGGTGCTCTCTGCTTTCGATGAGAGAAGAAATAAGTACCTAGAAGATCATCCCAGTTCTGGGAAGGATCCTAAGAAAACTGGAGGACCAATATATAGAAGAGTAGACGGAAAGTGGATGAGAGAACTCATTCTTTATGACAAAGAAGAAATAAGGAGAGTTTGGCGCCAAGCAAACAATGGTGAAGATGCAACAGCTGGCCTT…	NP
5184-22_NP	ATGGCGTCTCAAGGCACCAAACGATCATATGAACAGATGGAGACTGGTGGGGAGCGCCAGGATGCCACAGAAATCAGAGCATCTGTCGGAAGAATGGTTGGTGGAATCGGGAAATTCTACATCCAAATGTGCACTGAACTCAAACTCAGTGATTATGAGGGACGACTAATTCAAAATAGCATAACAATAGAGAGAATGGTGCTCTCTGCTTTCGATGAGAGAAGAAATAAGTACCTAGAAGATCATCCCAGTTCTGGGAAGGATCCTAAGAAAACTGGAGGACCAATATATAGAAGAGTAGACGGAAAGTGGATGAGAGAACTCATTCTTTATGACAAAGAAGAAATAAGGAGAGTTTGGCGCCAAGCAAACAATGGTGAAGATGCAACAGCTGGCCTT…	NP
4484-1_NP	ATGGCGTCTCAAGGCACCAAACGATCATATGAACAGATGGAGACTGGTGGGGAGCGCCAGGATGCCACAGAAATCAGAGCATCTGTCGGAAGAATGGTTGGTGGAATCGGGAAATTCTACATCCAAATGTGCACTGAACTCAAACTCAGTGATTATGAGGGACGACTAATTCAAAATAGCATAACAATAGAGAGAATGGTGCTCTCTGCTTTCGATGAGAGAAGAAATAAGTACCTAGAAGATCATCCCAGTTCTGGGAAGGATCCTAAGAAAACTGGAGGACCAATATATAGAAGAGTAGACGGAAAGTGGATGAGAGAACTCATTCTTTATGACAAAGAAGAAATAAGGAGAGTTTGGCGCCAAGCAAACAATGGTGAAGATGCAACAGCTGGCCTT…	NP
4479-21_NP	ATGGCGTCTCAAGGCACCAAACGATCATATGAACAGATGGAGACTGGTGGGGAGCGCCAGGATGCCACAGAAATCAGAGCATCTGTCGGAAGAATGGTTGGTGGAATCGGGAAATTCTACATCCAAATGTGCACTGAACTCAAACTCAGTGATTATGAGGGACGACTAATTCAAAATAGCATAACAATAGAGAGAATGGTGCTCTCTGCTTTCGATGAGAGAAGAAATAAGTACCTAGAAGATCATCCCAGTTCTGGGAAGGATCCTAAGAAAACTGGAGGACCAATATATAGAAGAGTAGACGGAAAGTGGATGAGAGAACTCATTCTTTATGACAAAGAAGAAATAAGGAGAGTTTGGCGCCAAGCAAACAATGGTGAAGATGCAACAGCTGGCCTT…	NP
5184-16_NP	ATGGCGTCTCAAGGCACCAAACGATCATATGAACAGATGGAGACTGGTGGGGAGCGCCAGGATGCCACAGAAATCAGAGCATCTGTCGGAAGAATGGTTGGTGGAATCGGGAAATTCTACATCCAAATGTGCACTGAACTCAAACTCAGTGATTATGAGGGACGACTAATTCAAAATAGCATAACAATAGAGAGAATGGTGCTCTCTGCTTTCGATGAGAGAAGAAATAAGTACCTAGAAGATCATCCCAGTTCTGGGAAGGATCCTAAGAAAACTGGAGGACCAATATATAGAAGAGTAGACGGAAAGTGGATGAGAGAACTCATTCTTTATGACAAAGAAGAAATAAGGAGAGTTTGGCGCCAAGCAAACAATGGTGAAGATGCAACAGCTGGCCTT…	NP
4484-9_NP	ATGGCGTCTCAAGGCACCAAACGATCATATGAACAGATGGAGACTGGTGGGGAGCGCCAGGATGCCACAGAAATCAGAGCATCTGTCGGAAGAATGGTTGGTGGAATCGGGAAATTCTACATCCAAATGTGCACTGAACTCAAACTCAGTGATTATGAGGGACGACTAATTCAAAATAGCATAACAATAGAGAGAATGGTGCTCTCTGCTTTCGATGAGAGAAGAAATAAGTACCTAGAAGATCATCCCAGTTCTGGGAAGGATCCTAAGAAAACTGGAGGACCAATATATAGAAGAGTAGACGGAAAGTGGATGAGAGAACTCATTCTTTATGACAAAGAAGAAATAAGGAGAGTTTGGCGCCAAGCAAACAATGGTGAAGATGCAACAGCTGGCCTT…	NP
5166-22_NP	ATGGCGTCTCAAGGCACCAAACGATCATATGAACAGATGGAGACTGGTGGGGAGCGCCAGGATGCCACAGAAATCAGAGCATCTGTCGGAAGAATGGTTGGTGGAATCGGGAAATTCTACATCCAAATGTGCACTGAACTCAAACTCAGTGATTATGAGGGACGACTAATTCAAAATAGCATAACAATAGAGAGAATGGTGCTCTCTGCTTTCGATGAGAGAAGAAATAAGTACCTAGAAGATCATCCCAGTTCTGGGAAGGATCCTAAGAAAACTGGAGGACCAATATATAGAAGAGTAGACGGAAAGTGGATGAGAGAACTCATTCTTTATGACAAAGAAGAAATAAGGAGAGTTTGGCGCCAAGCAAACAATGGTGAAGATGCAACAGCTGGCCTT…	NP
5179-4_NP	ATGGCGTCTCAAGGCACCAAACGATCATATGAACAGATGGAGACTGGTGGGGAGCGCCAGGATGCCACAGAAATCAGAGCATCTGTCGGAAGAATGGTTGGTGGAATCGGGAAATTCTACATCCAAATGTGCACTGAACTCAAACTCAGTGATTATGAGGGACGACTAATTCAAAATAGCATAACAATAGAGAGAATGGTGCTCTCTGCTTTCGATGAGAGAAGAAATAAGTACCTAGAAGATCATCCCAGTTCTGGGAAGGATCCTAAGAAAACTGGAGGACCAATATATAGAAGAGTAGACGGAAAGTGGATGAGAGAACTCATTCTTTATGACAAAGAAGAAATAAGGAGAGTTTGGCGCCAAGCAAACAATGGTGAAGATGCAACAGCTGGCCTT…	NP
4551-20_NP	ATGGCGTCTCAAGGCACCAAACGATCATATGAACAGATGGAGACTGGTGGGGAGCGCCAGGATGCCACAGAAATCAGAGCATCTGTCGGAAGAATGGTTGGTGGAATCGGGAAATTCTACATCCAAATGTGCACTGAACTCAAACTCAGTGATTATGAGGGACGACTAATTCAAAATAGCATAACAATAGAGAGAATGGTGCTCTCTGCTTTCGATGAGAGAAGAAATAAGTACCTAGAAGATCATCCCAGTTCTGGGAAGGATCCTAAGAAAACTGGAGGACCAATATATAGAAGAGTAGACGGAAAGTGGATGAGAGAACTCATTCTTTATGACAAAGAAGAAATAAGGAGAGTTTGGCGCCAAGCAAACAATGGTGAAGATGCAACAGCTGGCCTT…	NP
4933-34_NP	ATGGCGTCTCAAGGCACCAAACGATCATATGAACAGATGGAGACTGGTGGGGAGCGCCAGGATGCCACAGAAATCAGAGCATCTGTCGGAAGAATGGTTGGTGGAATCGGGAAATTCTACATCCAAATGTGCACTGAACTCAAACTCAGTGATTATGAGGGACGACTAATTCAAAATAGCATAACAATAGAGAGAATGGTGCTCTCTGCTTTCGATGAGAGAAGAAATAAGTACCTAGAAGATCATCCCAGTTCTGGGAAGGATCCTAAGAAAACTGGAGGACCAATATATAGAAGAGTAGACGGAAAGTGGATGAGAGAACTCATTCTTTATGACAAAGAAGAAATAAGGAGAGTTTGGCGCCAAGCAAACAATGGTGAAGATGCAACAGCTGGCCTT…	NP
4479-8_NP	ATGGCGTCTCAAGGCACCAAACGATCATATGAACAGATGGAGACTGGTGGGGAGCGCCAGGATGCCACAGAAATCAGAGCATCTGTCGGAAGAATGGTTGGTGGAATCGGGAAATTCTACATCCAAATGTGCACTGAACTCAAACTCAGTGATTATGAGGGACGACTAATTCAAAATAGCATAACAATAGAGAGAATGGTGCTCTCTGCTTTCGATGAGAGAAGAAATAAGTACCTAGAAGATCATCCCAGTTCTGGGAAGGATCCTAAGAAAACTGGAGGACCAATATATAGAAGAGTAGACGGAAAGTGGATGAGAGAACTCATTCTTTATGACAAAGAAGAAATAAGGAGAGTTTGGCGCCAAGCAAACAATGGTGAAGATGCAACAGCTGGCCTT…	NP
5167-8_NP	ATGGCGTCTCAAGGCACCAAACGATCATATGAACAGATGGAGACTGGTGGGGAGCGCCAGGATGCCACAGAAATCAGAGCATCTGTCGGAAGAATGGTTGGTGGAATCGGGAAATTCTACATCCAAATGTGCACTGAACTCAAACTCAGTGATTATGAGGGACGACTAATTCAAAATAGCATAACAATAGAGAGAATGGTGCTCTCTGCTTTCGATGAGAGAAGAAATAAGTACCTAGAAGATCATCCCAGTTCTGGGAAGGATCCTAAGAAAACTGGAGGACCAATATATAGAAGAGTAGACGGAAAGTGGATGAGAGAACTCATTCTTTATGACAAAGAAGAAATAAGGAGAGTTTGGCGCCAAGCAAACAATGGTGAAGATGCAACAGCTGGCCTT…	NP
4551-17_NP	ATGGCGTCTCAAGGCACCAAACGATCATATGAACAGATGGAGACTGGTGGGGAGCGCCAGGATGCCACAGAAATCAGAGCATCTGTCGGAAGAATGGTTGGTGGAATCGGGAAATTCTACATCCAAATGTGCACTGAACTCAAACTCAGTGATTATGAGGGACGACTAATTCAAAATAGCATAACAATAGAGAGAATGGTGCTCTCTGCTTTCGATGAGAGAAGAAATAAGTACCTAGAAGATCATCCCAGTTCTGGGAAGGATCCTAAGAAAACTGGAGGACCAATATATAGAAGAGTAGACGGAAAGTGGATGAGAGAACTCATTCTTTATGACAAAGAAGAAATAAGGAGAGTTTGGCGCCAAGCAAACAATGGTGAAGATGCAACAGCTGGCCTT…	NP
4551-11_NP	ATGGCGTCTCAAGGCACCAAACGATCATATGAACAGATGGAGACTGGTGGGGAGCGCCAGGATGCCACAGAAATCAGAGCATCTGTCGGAAGAATGGTTGGTGGAATCGGGAAATTCTACATCCAAATGTGCACTGAACTCAAACTCAGTGATTATGAGGGACGACTAATTCAAAATAGCATAACAATAGAGAGAATGGTGCTCTCTGCTTTCGATGAGAGAAGAAATAAGTACCTAGAAGATCATCCCAGTTCTGGGAAGGATCCTAAGAAAACTGGAGGACCAATATATAGAAGAGTAGACGGAAAGTGGATGAGAGAACTCATTCTTTATGACAAAGAAGAAATAAGGAGAGTTTGGCGCCAAGCAAACAATGGTGAAGATGCAACAGCTGGCCTT…	NP
4551-12_NP	ATGGCGTCTCAAGGCACCAAACGATCATATGAACAGATGGAGACTGGTGGGGAGCGCCAGGATGCCACAGAAATCAGAGCATCTGTCGGAAGAATGGTTGGTGGAATCGGGAAATTCTACATCCAAATGTGCACTGAACTCAAACTCAGTGATTATGAGGGACGACTAATTCAAAATAGCATAACAATAGAGAGAATGGTGCTCTCTGCTTTCGATGAGAGAAGAAATAAGTACCTAGAAGATCATCCCAGTTCTGGGAAGGATCCTAAGAAAACTGGAGGACCAATATATAGAAGAGTAGACGGAAAGTGGATGAGAGAACTCATTCTTTATGACAAAGAAGAAATAAGGAGAGTTTGGCGCCAAGCAAACAATGGTGAAGATGCAACAGCTGGCCTT…	NP
5179-2_NP	ATGGCGTCTCAAGGCACCAAACGATCATATGAACAGATGGAGACTGGTGGGGAGCGCCAGGATGCCACAGAAATCAGAGCATCTGTCGGAAGAATGGTTGGTGGAATCGGGAAATTCTACATCCAAATGTGCACTGAACTCAAACTCAGTGATTATGAGGGACGACTAATTCAAAATAGCATAACAATAGAGAGAATGGTGCTCTCTGCTTTCGATGAGAGAAGAAATAAGTACCTAGAAGATCATCCCAGTTCTGGGAAGGATCCTAAGAAAACTGGAGGACCAATATATAGAAGAGTAGACGGAAAGTGGATGAGAGAACTCATTCTTTATGACAAAGAAGAAATAAGGAGAGTTTGGCGCCAAGCAAACAATGGTGAAGATGCAACAGCTGGCCTT…	NP
4484-2_NP	ATGGCGTCTCAAGGCACCAAACGATCATATGAACAGATGGAGACTGGTGGGGAGCGCCAGGATGCCACAGAAATCAGAGCATCTGTCGGAAGAATGGTTGGTGGAATCGGGAAATTCTACATCCAAATGTGCACTGAACTCAAACTCAGTGATTATGAGGGACGACTAATTCAAAATAGCATAACAATAGAGAGAATGGTGCTCTCTGCTTTCGATGAGAGAAGAAATAAGTACCTAGAAGATCATCCCAGTTCTGGGAAGGATCCTAAGAAAACTGGAGGACCAATATATAGAAGAGTAGACGGAAAGTGGATGAGAGAACTCATTCTTTATGACAAAGAAGAAATAAGGAGAGTTTGGCGCCAAGCAAACAATGGTGAAGATGCAACAGCTGGCCTT…	NP
5184-2_NP	ATGGCGTCTCAAGGCACCAAACGATCATATGAACAGATGGAGACTGGTGGGGAGCGCCAGGATGCCACAGAAATCAGAGCATCTGTCGGAAGAATGGTTGGTGGAATCGGGAAATTCTACATCCAAATGTGCACTGAACTCAAACTCAGTGATTATGAGGGACGACTAATTCAAAATAGCATAACAATAGAGAGAATGGTGCTCTCTGCTTTCGATGAGAGAAGAAATAAGTACCTAGAAGATCATCCCAGTTCTGGGAAGGATCCTAAGAAAACTGGAGGACCAATATATAGAAGAGTAGACGGAAAGTGGATGAGAGAACTCATTCTTTATGACAAAGAAGAAATAAGGAGAGTTTGGCGCCAAGCAAACAATGGTGAAGATGCAACAGCTGGCCTT…	NP
5179-10_NP	ATGGCGTCTCAAGGCACCAAACGATCATATGAACAGATGGAGACTGGTGGGGAGCGCCAGGATGCCACAGAAATCAGAGCATCTGTCGGAAGAATGGTTGGTGGAATCGGGAAATTCTACATCCAAATGTGCACTGAACTCAAACTCAGTGATTATGAGGGACGACTAATTCAAAATAGCATAACAATAGAGAGAATGGTGCTCTCTGCTTTCGATGAGAGAAGAAATAAGTACCTAGAAGATCATCCCAGTTCTGGGAAGGATCCTAAGAAAACTGGAGGACCAATATATAGAAGAGTAGACGGAAAGTGGATGAGAGAACTCATTCTTTATGACAAAGAAGAAATAAGGAGAGTTTGGCGCCAAGCAAACAATGGTGAAGATGCAACAGCTGGCCTT…	NP
4484-7_NP	ATGGCGTCTCAAGGCACCAAACGATCATATGAACAGATGGAGACTGGTGGGGAGCGCCAGGATGCCACAGAAATCAGAGCATCTGTCGGAAGAATGGTTGGTGGAATCGGGAAATTCTACATCCAAATGTGCACTGAACTCAAACTCAGTGATTATGAGGGACGACTAATTCAAAATAGCATAACAATAGAGAGAATGGTGCTCTCTGCTTTCGATGAGAGAAGAAATAAGTACCTAGAAGATCATCCCAGTTCTGGGAAGGATCCTAAGAAAACTGGAGGACCAATATATAGAAGAGTAGACGGAAAGTGGATGAGAGAACTCATTCTTTATGACAAAGAAGAAATAAGGAGAGTTTGGCGCCAAGCAAACAATGGTGAAGATGCAACAGCTGGCCTT…	NP
4933-13_NP	ATGGCGTCTCAAGGCACCAAACGATCATATGAACAGATGGAGACTGGTGGGGAGCGCCAGGATGCCACAGAAATCAGAGCATCTGTCGGAAGAATGGTTGGTGGAATCGGGAAATTCTACATCCAAATGTGCACTGAACTCAAACTCAGTGATTATGAGGGACGACTAATTCAAAATAGCATAACAATAGAGAGAATGGTGCTCTCTGCTTTCGATGAGAGAAGAAATAAGTACCTAGAAGATCATCCCAGTTCTGGGAAGGATCCTAAGAAAACTGGAGGACCAATATATAGAAGAGTAGACGGAAAGTGGATGAGAGAACTCATTCTTTATGACAAAGAAGAAATAAGGAGAGTTTGGCGCCAAGCAAACAATGGTGAAGATGCAACAGCTGGCCTT…	NP
5184-3_NP	ATGGCGTCTCAAGGCACCAAACGATCATATGAACAGATGGAGACTGGTGGGGAGCGCCAGGATGCCACAGAAATCAGAGCATCTGTCGGAAGAATGGTTGGTGGAATCGGGAAATTCTACATCCAAATGTGCACTGAACTCAAACTCAGTGATTATGAGGGACGACTAATTCAAAATAGCATAACAATAGAGAGAATGGTGCTCTCTGCTTTCGATGAGAGAAGAAATAAGTACCTAGAAGATCATCCCAGTTCTGGGAAGGATCCTAAGAAAACTGGAGGACCAATATATAGAAGAGTAGACGGAAAGTGGATGAGAGAACTCATTCTTTATGACAAAGAAGAAATAAGGAGAGTTTGGCGCCAAGCAAACAATGGTGAAGATGCAACAGCTGGCCTT…	NP
4551-8_NP	ATGGCGTCTCAAGGCACCAAACGATCATATGAACAGATGGAGACTGGTGGGGAGCGCCAGGATGCCACAGAAATCAGAGCATCTGTCGGAAGAATGGTTGGTGGAATCGGGAAATTCTACATCCAAATGTGCACTGAACTCAAACTCAGTGATTATGAGGGACGACTAATTCAAAATAGCATAACAATAGAGAGAATGGTGCTCTCTGCTTTCGATGAGAGAAGAAATAAGTACCTAGAAGATCATCCCAGTTCTGGGAAGGATCCTAAGAAAACTGGAGGACCAATATATAGAAGAGTAGACGGAAAGTGGATGAGAGAACTCATTCTTTATGACAAAGAAGAAATAAGGAGAGTTTGGCGCCAAGCAAACAATGGTGAAGATGCAACAGCTGGCCTT…	NP
4933-1_NP	ATGGCGTCTCAAGGCACCAAACGATCATATGAACAGATGGAGACTGGTGGGGAGCGCCAGGATGCCACAGAAATCAGAGCATCTGTCGGAAGAATGGTTGGTGGAATCGGGAAATTCTACATCCAAATGTGCACTGAACTCAAACTCAGTGATTATGAGGGACGACTAATTCAAAATAGCATAACAATAGAGAGAATGGTGCTCTCTGCTTTCGATGAGAGAAGAAATAAGTACCTAGAAGATCATCCCAGTTCTGGGAAGGATCCTAAGAAAACTGGAGGACCAATATATAGAAGAGTAGACGGAAAGTGGATGAGAGAACTCATTCTTTATGACAAAGAAGAAATAAGGAGAGTTTGGCGCCAAGCAAACAATGGTGAAGATGCAACAGCTGGCCTT…	NP
5179-14_NP	ATGGCGTCTCAAGGCACCAAACGATCATATGAACAGATGGAGACTGGTGGGGAGCGCCAGGATGCCACAGAAATCAGAGCATCTGTCGGAAGAATGGTTGGTGGAATCGGGAAATTCTACATCCAAATGTGCACTGAACTCAAACTCAGTGATTATGAGGGACGACTAATTCAAAATAGCATAACAATAGAGAGAATGGTGCTCTCTGCTTTCGATGAGAGAAGAAATAAGTACCTAGAAGATCATCCCAGTTCTGGGAAGGATCCTAAGAAAACTGGAGGACCAATATATAGAAGAGTAGACGGAAAGTGGATGAGAGAACTCATTCTTTATGACAAAGAAGAAATAAGGAGAGTTTGGCGCCAAGCAAACAATGGTGAAGATGCAACAGCTGGCCTT…	NP
4479-4_NP	ATGGCGTCTCAAGGCACCAAACGATCATATGAACAGATGGAGACTGGTGGGGAGCGCCAGGATGCCACAGAAATCAGAGCATCTGTCGGAAGAATGGTTGGTGGAATCGGGAAATTCTACATCCAAATGTGCACTGAACTCAAACTCAGTGATTATGAGGGACGACTAATTCAAAATAGCATAACAATAGAGAGAATGGTGCTCTCTGCTTTCGATGAGAGAAGAAATAAGTACCTAGAAGATCATCCCAGTTCTGGGAAGGATCCTAAGAAAACTGGAGGACCAATATATAGAAGAGTAGACGGAAAGTGGATGAGAGAACTCATTCTTTATGACAAAGAAGAAATAAGGAGAGTTTGGCGCCAAGCAAACAATGGTGAAGATGCAACAGCTGGCCTT…	NP
4933-30_NP	ATGGCGTCTCAAGGCACCAAACGATCATATGAACAGATGGAGACTGGTGGGGAGCGCCAGGATGCCACAGAAATCAGAGCATCTGTCGGAAGAATGGTTGGTGGAATCGGGAAATTCTACATCCAAATGTGCACTGAACTCAAACTCAGTGATTATGAGGGACGACTAATTCAAAATAGCATAACAATAGAGAGAATGGTGCTCTCTGCTTTCGATGAGAGAAGAAATAAGTACCTAGAAGATCATCCCAGTTCTGGGAAGGATCCTAAGAAAACTGGAGGACCAATATATAGAAGAGTAGACGGAAAGTGGATGAGAGAACTCATTCTTTATGACAAAGAAGAAATAAGGAGAGTTTGGCGCCAAGCAAACAATGGTGAAGATGCAACAGCTGGCCTT…	NP
5166-5_NP	ATGGCGTCTCAAGGCACCAAACGATCATATGAACAGATGGAGACTGGTGGGGAGCGCCAGGATGCCACAGAAATCAGAGCATCTGTCGGAAGAATGGTTGGTGGAATCGGGAAATTCTACATCCAAATGTGCACTGAACTCAAACTCAGTGATTATGAGGGACGACTAATTCAAAATAGCATAACAATAGAGAGAATGGTGCTCTCTGCTTTCGATGAGAGAAGAAATAAGTACCTAGAAGATCATCCCAGTTCTGGGAAGGATCCTAAGAAAACTGGAGGACCAATATATAGAAGAGTAGACGGAAAGTGGATGAGAGAACTCATTCTTTATGACAAAGAAGAAATAAGGAGAGTTTGGCGCCAAGCAAACAATGGTGAAGATGCAACAGCTGGCCTT…	NP
5184-24_NP	ATGGCGTCTCAAGGCACCAAACGATCATATGAACAGATGGAGACTGGTGGGGAGCGCCAGGATGCCACAGAAATCAGAGCATCTGTCGGAAGAATGGTTGGTGGAATCGGGAAATTCTACATCCAAATGTGCACTGAACTCAAACTCAGTGATTATGAGGGACGACTAATTCAAAATAGCATAACAATAGAGAGAATGGTGCTCTCTGCTTTCGATGAGAGAAGAAATAAGTACCTAGAAGATCATCCCAGTTCTGGGAAGGATCCTAAGAAAACTGGAGGACCAATATATAGAAGAGTAGACGGAAAGTGGATGAGAGAACTCATTCTTTATGACAAAGAAGAAATAAGGAGAGTTTGGCGCCAAGCAAACAATGGTGAAGATGCAACAGCTGGCCTT…	NP
4551-13_NP	ATGGCGTCTCAAGGCACCAAACGATCATATGAACAGATGGAGACTGGTGGGGAGCGCCAGGATGCCACAGAAATCAGAGCATCTGTCGGAAGAATGGTTGGTGGAATCGGGAAATTCTACATCCAAATGTGCACTGAACTCAAACTCAGTGATTATGAGGGACGACTAATTCAAAATAGCATAACAATAGAGAGAATGGTGCTCTCTGCTTTCGATGAGAGAAGAAATAAGTACCTAGAAGATCATCCCAGTTCTGGGAAGGATCCTAAGAAAACTGGAGGACCAATATATAGAAGAGTAGACGGAAAGTGGATGAGAGAACTCATTCTTTATGACAAAGAAGAAATAAGGAGAGTTTGGCGCCAAGCAAACAATGGTGAAGATGCAACAGCTGGCCTT…	NP
4933-29_NP	ATGGCGTCTCAAGGCACCAAACGATCATATGAACAGATGGAGACTGGTGGGGAGCGCCAGGATGCCACAGAAATCAGAGCATCTGTCGGAAGAATGGTTGGTGGAATCGGGAAATTCTACATCCAAATGTGCACTGAACTCAAACTCAGTGATTATGAGGGACGACTAATTCAAAATAGCATAACAATAGAGAGAATGGTGCTCTCTGCTTTCGATGAGAGAAGAAATAAGTACCTAGAAGATCATCCCAGTTCTGGGAAGGATCCTAAGAAAACTGGAGGACCAATATATAGAAGAGTAGACGGAAAGTGGATGAGAGAACTCATTCTTTATGACAAAGAAGAAATAAGGAGAGTTTGGCGCCAAGCAAACAATGGTGAAGATGCAACAGCTGGCCTT…	NP
5166-20_NP	ATGGCGTCTCAAGGCACCAAACGATCATATGAACAGATGGAGACTGGTGGGGAGCGCCAGGATGCCACAGAAATCAGAGCATCTGTCGGAAGAATGGTTGGTGGAATCGGGAAATTCTACATCCAAATGTGCACTGAACTCAAACTCAGTGATTATGAGGGACGACTAATTCAAAATAGCATAACAATAGAGAGAATGGTGCTCTCTGCTTTCGATGAGAGAAGAAATAAGTACCTAGAAGATCATCCCAGTTCTGGGAAGGATCCTAAGAAAACTGGAGGACCAATATATAGAAGAGTAGACGGAAAGTGGATGAGAGAACTCATTCTTTATGACAAAGAAGAAATAAGGAGAGTTTGGCGCCAAGCAAACAATGGTGAAGATGCAACAGCTGGCCTT…	NP
5167-12_NP	ATGGCGTCTCAAGGCACCAAACGATCATATGAACAGATGGAGACTGGTGGGGAGCGCCAGGATGCCACAGAAATCAGAGCATCTGTCGGAAGAATGGTTGGTGGAATCGGGAAATTCTACATCCAAATGTGCACTGAACTCAAACTCAGTGATTATGAGGGACGACTAATTCAAAATAGCATAACAATAGAGAGAATGGTGCTCTCTGCTTTCGATGAGAGAAGAAATAAGTACCTAGAAGATCATCCCAGTTCTGGGAAGGATCCTAAGAAAACTGGAGGACCAATATATAGAAGAGTAGACGGAAAGTGGATGAGAGAACTCATTCTTTATGACAAAGAAGAAATAAGGAGAGTTTGGCGCCAAGCAAACAATGGTGAAGATGCAACAGCTGGCCTT…	NP
5179-7_NP	ATGGCGTCTCAAGGCACCAAACGATCATATGAACAGATGGAGACTGGTGGGGAGCGCCAGGATGCCACAGAAATCAGAGCATCTGTCGGAAGAATGGTTGGTGGAATCGGGAAATTCTACATCCAAATGTGCACTGAACTCAAACTCAGTGATTATGAGGGACGACTAATTCAAAATAGCATAACAATAGAGAGAATGGTGCTCTCTGCTTTCGATGAGAGAAGAAATAAGTACCTAGAAGATCATCCCAGTTCTGGGAAGGATCCTAAGAAAACTGGAGGACCAATATATAGAAGAGTAGACGGAAAGTGGATGAGAGAACTCATTCTTTATGACAAAGAAGAAATAAGGAGAGTTTGGCGCCAAGCAAACAATGGTGAAGATGCAACAGCTGGCCTT…	NP
5184-19_NP	ATGGCGTCTCAAGGCACCAAACGATCATATGAACAGATGGAGACTGGTGGGGAGCGCCAGGATGCCACAGAAATCAGAGCATCTGTCGGAAGAATGGTTGGTGGAATCGGGAAATTCTACATCCAAATGTGCACTGAACTCAAACTCAGTGATTATGAGGGACGACTAATTCAAAATAGCATAACAATAGAGAGAATGGTGCTCTCTGCTTTCGATGAGAGAAGAAATAAGTACCTAGAAGATCATCCCAGTTCTGGGAAGGATCCTAAGAAAACTGGAGGACCAATATATAGAAGAGTAGACGGAAAGTGGATGAGAGAACTCATTCTTTATGACAAAGAAGAAATAAGGAGAGTTTGGCGCCAAGCAAACAATGGTGAAGATGCAACAGCTGGCCTT…	NP
4479-10_NP	ATGGCGTCTCAAGGCACCAAACGATCATATGAACAGATGGAGACTGGTGGGGAGCGCCAGGATGCCACAGAAATCAGAGCATCTGTCGGAAGAATGGTTGGTGGAATCGGGAAATTCTACATCCAAATGTGCACTGAACTCAAACTCAGTGATTATGAGGGACGACTAATTCAAAATAGCATAACAATAGAGAGAATGGTGCTCTCTGCTTTCGATGAGAGAAGAAATAAGTACCTAGAAGATCATCCCAGTTCTGGGAAGGATCCTAAGAAAACTGGAGGACCAATATATAGAAGAGTAGACGGAAAGTGGATGAGAGAACTCATTCTTTATGACAAAGAAGAAATAAGGAGAGTTTGGCGCCAAGCAAACAATGGTGAAGATGCAACAGCTGGCCTT…	NP
4484-16_NP	ATGGCGTCTCAAGGCACCAAACGATCATATGAACAGATGGAGACTGGTGGGGAGCGCCAGGATGCCACAGAAATCAGAGCATCTGTCGGAAGAATGGTTGGTGGAATCGGGAAATTCTACATCCAAATGTGCACTGAACTCAAACTCAGTGATTATGAGGGACGACTAATTCAAAATAGCATAACAATAGAGAGAATGGTGCTCTCTGCTTTCGATGAGAGAAGAAATAAGTACCTAGAAGATCATCCCAGTTCTGGGAAGGATCCTAAGAAAACTGGAGGACCAATATATAGAAGAGTAGACGGAAAGTGGATGAGAGAACTCATTCTTTATGACAAAGAAGAAATAAGGAGAGTTTGGCGCCAAGCAAACAATGGTGAAGATGCAACAGCTGGCCTT…	NP
4551-16_NP	ATGGCGTCTCAAGGCACCAAACGATCATATGAACAGATGGAGACTGGTGGGGAGCGCCAGGATGCCACAGAAATCAGAGCATCTGTCGGAAGAATGGTTGGTGGAATCGGGAAATTCTACATCCAAATGTGCACTGAACTCAAACTCAGTGATTATGAGGGACGACTAATTCAAAATAGCATAACAATAGAGAGAATGGTGCTCTCTGCTTTCGATGAGAGAAGAAATAAGTACCTAGAAGATCATCCCAGTTCTGGGAAGGATCCTAAGAAAACTGGAGGACCAATATATAGAAGAGTAGACGGAAAGTGGATGAGAGAACTCATTCTTTATGACAAAGAAGAAATAAGGAGAGTTTGGCGCCAAGCAAACAATGGTGAAGATGCAACAGCTGGCCTT…	NP
4551-19_NP	ATGGCGTCTCAAGGCACCAAACGATCATATGAACAGATGGAGACTGGTGGGGAGCGCCAGGATGCCACAGAAATCAGAGCATCTGTCGGAAGAATGGTTGGTGGAATCGGGAAATTCTACATCCAAATGTGCACTGAACTCAAACTCAGTGATTATGAGGGACGACTAATTCAAAATAGCATAACAATAGAGAGAATGGTGCTCTCTGCTTTCGATGAGAGAAGAAATAAGTACCTAGAAGATCATCCCAGTTCTGGGAAGGATCCTAAGAAAACTGGAGGACCAATATATAGAAGAGTAGACGGAAAGTGGATGAGAGAACTCATTCTTTATGACAAAGAAGAAATAAGGAGAGTTTGGCGCCAAGCAAACAATGGTGAAGATGCAACAGCTGGCCTT…	NP
4933-24_NP	ATGGCGTCTCAAGGCACCAAACGATCATATGAACAGATGGAGACTGGTGGGGAGCGCCAGGATGCCACAGAAATCAGAGCATCTGTCGGAAGAATGGTTGGTGGAATCGGGAAATTCTACATCCAAATGTGCACTGAACTCAAACTCAGTGATTATGAGGGACGACTAATTCAAAATAGCATAACAATAGAGAGAATGGTGCTCTCTGCTTTCGATGAGAGAAGAAATAAGTACCTAGAAGATCATCCCAGTTCTGGGAAGGATCCTAAGAAAACTGGAGGACCAATATATAGAAGAGTAGACGGAAAGTGGATGAGAGAACTCATTCTTTATGACAAAGAAGAAATAAGGAGAGTTTGGCGCCAAGCAAACAATGGTGAAGATGCAACAGCTGGCCTT…	NP
4933-25_NP	ATGGCGTCTCAAGGCACCAAACGATCATATGAACAGATGGAGACTGGTGGGGAGCGCCAGGATGCCACAGAAATCAGAGCATCTGTCGGAAGAATGGTTGGTGGAATCGGGAAATTCTACATCCAAATGTGCACTGAACTCAAACTCAGTGATTATGAGGGACGACTAATTCAAAATAGCATAACAATAGAGAGAATGGTGCTCTCTGCTTTCGATGAGAGAAGAAATAAGTACCTAGAAGATCATCCCAGTTCTGGGAAGGATCCTAAGAAAACTGGAGGACCAATATATAGAAGAGTAGACGGAAAGTGGATGAGAGAACTCATTCTTTATGACAAAGAAGAAATAAGGAGAGTTTGGCGCCAAGCAAACAATGGTGAAGATGCAACAGCTGGCCTT…	NP
4933-32_NP	ATGGCGTCTCAAGGCACCAAACGATCATATGAACAGATGGAGACTGGTGGGGAGCGCCAGGATGCCACAGAAATCAGAGCATCTGTCGGAAGAATGGTTGGTGGAATCGGGAAATTCTACATCCAAATGTGCACTGAACTCAAACTCAGTGATTATGAGGGACGACTAATTCAAAATAGCATAACAATAGAGAGAATGGTGCTCTCTGCTTTCGATGAGAGAAGAAATAAGTACCTAGAAGATCATCCCAGTTCTGGGAAGGATCCTAAGAAAACTGGAGGACCAATATATAGAAGAGTAGACGGAAAGTGGATGAGAGAACTCATTCTTTATGACAAAGAAGAAATAAGGAGAGTTTGGCGCCAAGCAAACAATGGTGAAGATGCAACAGCTGGCCTT…	NP
4933-35_NP	ATGGCGTCTCAAGGCACCAAACGATCATATGAACAGATGGAGACTGGTGGGGAGCGCCAGGATGCCACAGAAATCAGAGCATCTGTCGGAAGAATGGTTGGTGGAATCGGGAAATTCTACATCCAAATGTGCACTGAACTCAAACTCAGTGATTATGAGGGACGACTAATTCAAAATAGCATAACAATAGAGAGAATGGTGCTCTCTGCTTTCGATGAGAGAAGAAATAAGTACCTAGAAGATCATCCCAGTTCTGGGAAGGATCCTAAGAAAACTGGAGGACCAATATATAGAAGAGTAGACGGAAAGTGGATGAGAGAACTCATTCTTTATGACAAAGAAGAAATAAGGAGAGTTTGGCGCCAAGCAAACAATGGTGAAGATGCAACAGCTGGCCTT…	NP
5166-4_NP	ATGGCGTCTCAAGGCACCAAACGATCATATGAACAGATGGAGACTGGTGGGGAGCGCCAGGATGCCACAGAAATCAGAGCATCTGTCGGAAGAATGGTTGGTGGAATCGGGAAATTCTACATCCAAATGTGCACTGAACTCAAACTCAGTGATTATGAGGGACGACTAATTCAAAATAGCATAACAATAGAGAGAATGGTGCTCTCTGCTTTCGATGAGAGAAGAAATAAGTACCTAGAAGATCATCCCAGTTCTGGGAAGGATCCTAAGAAAACTGGAGGACCAATATATAGAAGAGTAGACGGAAAGTGGATGAGAGAACTCATTCTTTATGACAAAGAAGAAATAAGGAGAGTTTGGCGCCAAGCAAACAATGGTGAAGATGCAACAGCTGGCCTT…	NP
5179-1_NP	ATGGCGTCTCAAGGCACCAAACGATCATATGAACAGATGGAGACTGGTGGGGAGCGCCAGGATGCCACAGAAATCAGAGCATCTGTCGGAAGAATGGTTGGTGGAATCGGGAAATTCTACATCCAAATGTGCACTGAACTCAAACTCAGTGATTATGAGGGACGACTAATTCAAAATAGCATAACAATAGAGAGAATGGTGCTCTCTGCTTTCGATGAGAGAAGAAATAAGTACCTAGAAGATCATCCCAGTTCTGGGAAGGATCCTAAGAAAACTGGAGGACCAATATATAGAAGAGTAGACGGAAAGTGGATGAGAGAACTCATTCTTTATGACAAAGAAGAAATAAGGAGAGTTTGGCGCCAAGCAAACAATGGTGAAGATGCAACAGCTGGCCTT…	NP
5184-1_NP	ATGGCGTCTCAAGGCACCAAACGATCATATGAACAGATGGAGACTGGTGGGGAGCGCCAGGATGCCACAGAAATCAGAGCATCTGTCGGAAGAATGGTTGGTGGAATCGGGAAATTCTACATCCAAATGTGCACTGAACTCAAACTCAGTGATTATGAGGGACGACTAATTCAAAATAGCATAACAATAGAGAGAATGGTGCTCTCTGCTTTCGATGAGAGAAGAAATAAGTACCTAGAAGATCATCCCAGTTCTGGGAAGGATCCTAAGAAAACTGGAGGACCAATATATAGAAGAGTAGACGGAAAGTGGATGAGAGAACTCATTCTTTATGACAAAGAAGAAATAAGGAGAGTTTGGCGCCAAGCAAACAATGGTGAAGATGCAACAGCTGGCCTT…	NP
5184-4_NP	ATGGCGTCTCAAGGCACCAAACGATCATATGAACAGATGGAGACTGGTGGGGAGCGCCAGGATGCCACAGAAATCAGAGCATCTGTCGGAAGAATGGTTGGTGGAATCGGGAAATTCTACATCCAAATGTGCACTGAACTCAAACTCAGTGATTATGAGGGACGACTAATTCAAAATAGCATAACAATAGAGAGAATGGTGCTCTCTGCTTTCGATGAGAGAAGAAATAAGTACCTAGAAGATCATCCCAGTTCTGGGAAGGATCCTAAGAAAACTGGAGGACCAATATATAGAAGAGTAGACGGAAAGTGGATGAGAGAACTCATTCTTTATGACAAAGAAGAAATAAGGAGAGTTTGGCGCCAAGCAAACAATGGTGAAGATGCAACAGCTGGCCTT…	NP
4551-18_NP	ATGGCGTCTCAAGGCACCAAACGATCATATGAACAGATGGAGACTGGTGGGGAGCGCCAGGATGCCACAGAAATCAGAGCATCTGTCGGAAGAATGGTTGGTGGAATCGGGAAATTCTACATCCAAATGTGCACTGAACTCAAACTCAGTGATTATGAGGGACGACTAATTCAAAATAGCATAACAATAGAGAGAATGGTGCTCTCTGCTTTCGATGAGAGAAGAAATAAGTACCTAGAAGATCATCCCAGTTCTGGGAAGGATCCTAAGAAAACTGGAGGACCAATATATAGAAGAGTAGACGGAAAGTGGATGAGAGAACTCATTCTTTATGACAAAGAAGAAATAAGGAGAGTTTGGCGCCAAGCAAACAATGGTGAAGATGCAACAGCTGGCCTT…	NP
4933-37_NP	ATGGCGTCTCAAGGCACCAAACGATCATATGAACAGATGGAGACTGGTGGGGAGCGCCAGGATGCCACAGAAATCAGAGCATCTGTCGGAAGAATGGTTGGTGGAATCGGGAAATTCTACATCCAAATGTGCACTGAACTCAAACTCAGTGATTATGAGGGACGACTAATTCAAAATAGCATAACAATAGAGAGAATGGTGCTCTCTGCTTTCGATGAGAGAAGAAATAAGTACCTAGAAGATCATCCCAGTTCTGGGAAGGATCCTAAGAAAACTGGAGGACCAATATATAGAAGAGTAGACGGAAAGTGGATGAGAGAACTCATTCTTTATGACAAAGAAGAAATAAGGAGAGTTTGGCGCCAAGCAAACAATGGTGAAGATGCAACAGCTGGCCTT…	NP
5166-19_NP	ATGGCGTCTCAAGGCACCAAACGATCATATGAACAGATGGAGACTGGTGGGGAGCGCCAGGATGCCACAGAAATCAGAGCATCTGTCGGAAGAATGGTTGGTGGAATCGGGAAATTCTACATCCAAATGTGCACTGAACTCAAACTCAGTGATTATGAGGGACGACTAATTCAAAATAGCATAACAATAGAGAGAATGGTGCTCTCTGCTTTCGATGAGAGAAGAAATAAGTACCTAGAAGATCATCCCAGTTCTGGGAAGGATCCTAAGAAAACTGGAGGACCAATATATAGAAGAGTAGACGGAAAGTGGATGAGAGAACTCATTCTTTATGACAAAGAAGAAATAAGGAGAGTTTGGCGCCAAGCAAACAATGGTGAAGATGCAACAGCTGGCCTT…	NP
5184-7_NP	ATGGCGTCTCAAGGCACCAAACGATCATATGAACAGATGGAGACTGGTGGGGAGCGCCAGGATGCCACAGAAATCAGAGCATCTGTCGGAAGAATGGTTGGTGGAATCGGGAAATTCTACATCCAAATGTGCACTGAACTCAAACTCAGTGATTATGAGGGACGACTAATTCAAAATAGCATAACAATAGAGAGAATGGTGCTCTCTGCTTTCGATGAGAGAAGAAATAAGTACCTAGAAGATCATCCCAGTTCTGGGAAGGATCCTAAGAAAACTGGAGGACCAATATATAGAAGAGTAGACGGAAAGTGGATGAGAGAACTCATTCTTTATGACAAAGAAGAAATAAGGAGAGTTTGGCGCCAAGCAAACAATGGTGAAGATGCAACAGCTGGCCTT…	NP
4484-8_NP	ATGGCGTCTCAAGGCACCAAACGATCATATGAACAGATGGAGACTGGTGGGGAGCGCCAGGATGCCACAGAAATCAGAGCATCTGTCGGAAGAATGGTTGGTGGAATCGGGAAATTCTACATCCAAATGTGCACTGAACTCAAACTCAGTGATTATGAGGGACGACTAATTCAAAATAGCATAACAATAGAGAGAATGGTGCTCTCTGCTTTCGATGAGAGAAGAAATAAGTACCTAGAAGATCATCCCAGTTCTGGGAAGGATCCTAAGAAAACTGGAGGACCAATATATAGAAGAGTAGACGGAAAGTGGATGAGAGAACTCATTCTTTATGACAAAGAAGAAATAAGGAGAGTTTGGCGCCAAGCAAACAATGGTGAAGATGCAACAGCTGGCCTT…	NP
5167-1_NP	ATGGCGTCTCAAGGCACCAAACGATCATATGAACAGATGGAGACTGGTGGGGAGCGCCAGGATGCCACAGAAATCAGAGCATCTGTCGGAAGAATGGTTGGTGGAATCGGGAAATTCTACATCCAAATGTGCACTGAACTCAAACTCAGTGATTATGAGGGACGACTAATTCAAAATAGCATAACAATAGAGAGAATGGTGCTCTCTGCTTTCGATGAGAGAAGAAATAAGTACCTAGAAGATCATCCCAGTTCTGGGAAGGATCCTAAGAAAACTGGAGGACCAATATATAGAAGAGTAGACGGAAAGTGGATGAGAGAACTCATTCTTTATGACAAAGAAGAAATAAGGAGAGTTTGGCGCCAAGCAAACAATGGTGAAGATGCAACAGCTGGCCTT…	NP
5184-12_NP	ATGGCGTCTCAAGGCACCAAACGATCATATGAACAGATGGAGACTGGTGGGGAGCGCCAGGATGCCACAGAAATCAGAGCATCTGTCGGAAGAATGGTTGGTGGAATCGGGAAATTCTACATCCAAATGTGCACTGAACTCAAACTCAGTGATTATGAGGGACGACTAATTCAAAATAGCATAACAATAGAGAGAATGGTGCTCTCTGCTTTCGATGAGAGAAGAAATAAGTACCTAGAAGATCATCCCAGTTCTGGGAAGGATCCTAAGAAAACTGGAGGACCAATATATAGAAGAGTAGACGGAAAGTGGATGAGAGAACTCATTCTTTATGACAAAGAAGAAATAAGGAGAGTTTGGCGCCAAGCAAACAATGGTGAAGATGCAACAGCTGGCCTT…	NP
5184-18_NP	ATGGCGTCTCAAGGCACCAAACGATCATATGAACAGATGGAGACTGGTGGGGAGCGCCAGGATGCCACAGAAATCAGAGCATCTGTCGGAAGAATGGTTGGTGGAATCGGGAAATTCTACATCCAAATGTGCACTGAACTCAAACTCAGTGATTATGAGGGACGACTAATTCAAAATAGCATAACAATAGAGAGAATGGTGCTCTCTGCTTTCGATGAGAGAAGAAATAAGTACCTAGAAGATCATCCCAGTTCTGGGAAGGATCCTAAGAAAACTGGAGGACCAATATATAGAAGAGTAGACGGAAAGTGGATGAGAGAACTCATTCTTTATGACAAAGAAGAAATAAGGAGAGTTTGGCGCCAAGCAAACAATGGTGAAGATGCAACAGCTGGCCTT…	NP
4933-8_NP	ATGGCGTCTCAAGGCACCAAACGATCATATGAACAGATGGAGACTGGTGGGGAGCGCCAGGATGCCACAGAAATCAGAGCATCTGTCGGAAGAATGGTTGGTGGAATCGGGAAATTCTACATCCAAATGTGCACTGAACTCAAACTCAGTGATTATGAGGGACGACTAATTCAAAATAGCATAACAATAGAGAGAATGGTGCTCTCTGCTTTCGATGAGAGAAGAAATAAGTACCTAGAAGATCATCCCAGTTCTGGGAAGGATCCTAAGAAAACTGGAGGACCAATATATAGAAGAGTAGACGGAAAGTGGATGAGAGAACTCATTCTTTATGACAAAGAAGAAATAAGGAGAGTTTGGCGCCAAGCAAACAATGGTGAAGATGCAACAGCTGGCCTT…	NP
5166-17_NP	ATGGCGTCTCAAGGCACCAAACGATCATATGAACAGATGGAGACTGGTGGGGAGCGCCAGGATGCCACAGAAATCAGAGCATCTGTCGGAAGAATGGTTGGTGGAATCGGGAAATTCTACATCCAAATGTGCACTGAACTCAAACTCAGTGATTATGAGGGACGACTAATTCAAAATAGCATAACAATAGAGAGAATGGTGCTCTCTGCTTTCGATGAGAGAAGAAATAAGTACCTAGAAGATCATCCCAGTTCTGGGAAGGATCCTAAGAAAACTGGAGGACCAATATATAGAAGAGTAGACGGAAAGTGGATGAGAGAACTCATTCTTTATGACAAAGAAGAAATAAGGAGAGTTTGGCGCCAAGCAAACAATGGTGAAGATGCAACAGCTGGCCTT…	NP
4484-11_NP	ATGGCGTCTCAAGGCACCAAACGATCATATGAACAGATGGAGACTGGTGGGGAGCGCCAGGATGCCACAGAAATCAGAGCATCTGTCGGAAGAATGGTTGGTGGAATCGGGAAATTCTACATCCAAATGTGCACTGAACTCAAACTCAGTGATTATGAGGGACGACTAATTCAAAATAGCATAACAATAGAGAGAATGGTGCTCTCTGCTTTCGATGAGAGAAGAAATAAGTACCTAGAAGATCATCCCAGTTCTGGGAAGGATCCTAAGAAAACTGGAGGACCAATATATAGAAGAGTAGACGGAAAGTGGATGAGAGAACTCATTCTTTATGACAAAGAAGAAATAAGGAGAGTTTGGCGCCAAGCAAACAATGGTGAAGATGCAACAGCTGGCCTT…	NP
4933-11_NP	ATGGCGTCTCAAGGCACCAAACGATCATATGAACAGATGGAGACTGGTGGGGAGCGCCAGGATGCCACAGAAATCAGAGCATCTGTCGGAAGAATGGTTGGTGGAATCGGGAAATTCTACATCCAAATGTGCACTGAACTCAAACTCAGTGATTATGAGGGACGACTAATTCAAAATAGCATAACAATAGAGAGAATGGTGCTCTCTGCTTTCGATGAGAGAAGAAATAAGTACCTAGAAGATCATCCCAGTTCTGGGAAGGATCCTAAGAAAACTGGAGGACCAATATATAGAAGAGTAGACGGAAAGTGGATGAGAGAACTCATTCTTTATGACAAAGAAGAAATAAGGAGAGTTTGGCGCCAAGCAAACAATGGTGAAGATGCAACAGCTGGCCTT…	NP
4933-38_NP	ATGGCGTCTCAAGGCACCAAACGATCATATGAACAGATGGAGACTGGTGGGGAGCGCCAGGATGCCACAGAAATCAGAGCATCTGTCGGAAGAATGGTTGGTGGAATCGGGAAATTCTACATCCAAATGTGCACTGAACTCAAACTCAGTGATTATGAGGGACGACTAATTCAAAATAGCATAACAATAGAGAGAATGGTGCTCTCTGCTTTCGATGAGAGAAGAAATAAGTACCTAGAAGATCATCCCAGTTCTGGGAAGGATCCTAAGAAAACTGGAGGACCAATATATAGAAGAGTAGACGGAAAGTGGATGAGAGAACTCATTCTTTATGACAAAGAAGAAATAAGGAGAGTTTGGCGCCAAGCAAACAATGGTGAAGATGCAACAGCTGGCCTT…	NP
5167-3_NP	ATGGCGTCTCAAGGCACCAAACGATCATATGAACAGATGGAGACTGGTGGGGAGCGCCAGGATGCCACAGAAATCAGAGCATCTGTCGGAAGAATGGTTGGTGGAATCGGGAAATTCTACATCCAAATGTGCACTGAACTCAAACTCAGTGATTATGAGGGACGACTAATTCAAAATAGCATAACAATAGAGAGAATGGTGCTCTCTGCTTTCGATGAGAGAAGAAATAAGTACCTAGAAGATCATCCCAGTTCTGGGAAGGATCCTAAGAAAACTGGAGGACCAATATATAGAAGAGTAGACGGAAAGTGGATGAGAGAACTCATTCTTTATGACAAAGAAGAAATAAGGAGAGTTTGGCGCCAAGCAAACAATGGTGAAGATGCAACAGCTGGCCTT…	NP
5167-4_NP	ATGGCGTCTCAAGGCACCAAACGATCATATGAACAGATGGAGACTGGTGGGGAGCGCCAGGATGCCACAGAAATCAGAGCATCTGTCGGAAGAATGGTTGGTGGAATCGGGAAATTCTACATCCAAATGTGCACTGAACTCAAACTCAGTGATTATGAGGGACGACTAATTCAAAATAGCATAACAATAGAGAGAATGGTGCTCTCTGCTTTCGATGAGAGAAGAAATAAGTACCTAGAAGATCATCCCAGTTCTGGGAAGGATCCTAAGAAAACTGGAGGACCAATATATAGAAGAGTAGACGGAAAGTGGATGAGAGAACTCATTCTTTATGACAAAGAAGAAATAAGGAGAGTTTGGCGCCAAGCAAACAATGGTGAAGATGCAACAGCTGGCCTT…	NP
5166-16_NP	ATGGCGTCTCAAGGCACCAAACGATCATATGAACAGATGGAGACTGGTGGGGAGCGCCAGGATGCCACAGAAATCAGAGCATCTGTCGGAAGAATGGTTGGTGGAATCGGGAAATTCTACATCCAAATGTGCACTGAACTCAAACTCAGTGATTATGAGGGACGACTAATTCAAAATAGCATAACAATAGAGAGAATGGTGCTCTCTGCTTTCGATGAGAGAAGAAATAAGTACCTAGAAGATCATCCCAGTTCTGGGAAGGATCCTAAGAAAACTGGAGGACCAATATATAGAAGAGTAGACGGAAAGTGGATGAGAGAACTCATTCTTTATGACAAAGAAGAAATAAGGAGAGTTTGGCGCCAAGCAAACAATGGTGAAGATGCAACAGCTGGCCTT…	NP
4933-7_NP	ATGGCGTCTCAAGGCACCAAACGATCATATGAACAGATGGAGACTGGTGGGGAGCGCCAGGATGCCACAGAAATCAGAGCATCTGTCGGAAGAATGGTTGGTGGAATCGGGAAATTCTACATCCAAATGTGCACTGAACTCAAACTCAGTGATTATGAGGGACGACTAATTCAAAATAGCATAACAATAGAGAGAATGGTGCTCTCTGCTTTCGATGAGAGAAGAAATAAGTACCTAGAAGATCATCCCAGTTCTGGGAAGGATCCTAAGAAAACTGGAGGACCAATATATAGAAGAGTAGACGGAAAGTGGATGAGAGAACTCATTCTTTATGACAAAGAAGAAATAAGGAGAGTTTGGCGCCAAGCAAACAATGGTGAAGATGCAACAGCTGGCCTT…	NP
4551-2_NP	ATGGCGTCTCAAGGCACCAAACGATCATATGAACAGATGGAGACTGGTGGGGAGCGCCAGGATGCCACAGAAATCAGAGCATCTGTCGGAAGAATGGTTGGTGGAATCGGGAAATTCTACATCCAAATGTGCACTGAACTCAAACTCAGTGATTATGAGGGACGACTAATTCAAAATAGCATAACAATAGAGAGAATGGTGCTCTCTGCTTTCGATGAGAGAAGAAATAAGTACCTAGAAGATCATCCCAGTTCTGGGAAGGATCCTAAGAAAACTGGAGGACCAATATATAGAAGAGTAGACGGAAAGTGGATGAGAGAACTCATTCTTTATGACAAAGAAGAAATAAGGAGAGTTTGGCGCCAAGCAAACAATGGTGAAGATGCAACAGCTGGCCTT…	NP
4933-31_NP	ATGGCGTCTCAAGGCACCAAACGATCATATGAACAGATGGAGACTGGTGGGGAGCGCCAGGATGCCACAGAAATCAGAGCATCTGTCGGAAGAATGGTTGGTGGAATCGGGAAATTCTACATCCAAATGTGCACTGAACTCAAACTCAGTGATTATGAGGGACGACTAATTCAAAATAGCATAACAATAGAGAGAATGGTGCTCTCTGCTTTCGATGAGAGAAGAAATAAGTACCTAGAAGATCATCCCAGTTCTGGGAAGGATCCTAAGAAAACTGGAGGACCAATATATAGAAGAGTAGACGGAAAGTGGATGAGAGAACTCATTCTTTATGACAAAGAAGAAATAAGGAGAGTTTGGCGCCAAGCAAACAATGGTGAAGATGCAACAGCTGGCCTT…	NP
5166-7_NP	ATGGCGTCTCAAGGCACCAAACGATCATATGAACAGATGGAGACTGGTGGGGAGCGCCAGGATGCCACAGAAATCAGAGCATCTGTCGGAAGAATGGTTGGTGGAATCGGGAAATTCTACATCCAAATGTGCACTGAACTCAAACTCAGTGATTATGAGGGACGACTAATTCAAAATAGCATAACAATAGAGAGAATGGTGCTCTCTGCTTTCGATGAGAGAAGAAATAAGTACCTAGAAGATCATCCCAGTTCTGGGAAGGATCCTAAGAAAACTGGAGGACCAATATATAGAAGAGTAGACGGAAAGTGGATGAGAGAACTCATTCTTTATGACAAAGAAGAAATAAGGAGAGTTTGGCGCCAAGCAAACAATGGTGAAGATGCAACAGCTGGCCTT…	NP
5166-12_NP	ATGGCGTCTCAAGGCACCAAACGATCATATGAACAGATGGAGACTGGTGGGGAGCGCCAGGATGCCACAGAAATCAGAGCATCTGTCGGAAGAATGGTTGGTGGAATCGGGAAATTCTACATCCAAATGTGCACTGAACTCAAACTCAGTGATTATGAGGGACGACTAATTCAAAATAGCATAACAATAGAGAGAATGGTGCTCTCTGCTTTCGATGAGAGAAGAAATAAGTACCTAGAAGATCATCCCAGTTCTGGGAAGGATCCTAAGAAAACTGGAGGACCAATATATAGAAGAGTAGACGGAAAGTGGATGAGAGAACTCATTCTTTATGACAAAGAAGAAATAAGGAGAGTTTGGCGCCAAGCAAACAATGGTGAAGATGCAACAGCTGGCCTT…	NP
[truncated: 707 more rows]
