# Supplementary material for: Vaccination decreases the risk of influenza A virus reassortment but not genetic variation in pigs
Source: eLife. 2022 Sep 2;11:e78618. doi: 10.7554/eLife.78618 (PMC9439680; doi:10.7554/eLife.78618)
Supplement: Figure 4—source data 1. [file elife-78618-fig4-data1.xls]

## Sheet: Figure 3 – source data 1
Sample (Pig ID)	Position	Ref	Cons	Reads1	Reads2	VarFreq	Qual1	Qual2	Reads1Plus	Reads1Minus	Reads2Plus	Reads2Minus	VarAllele	Day	Treatment	Segment	Protein	Annotate	Mutation	Funcional relevant	Feature	Comment	Reference (PMID/Uniprot ID/description)	Function_classification
4473	186	A	R	959	2788	0.743	39	30	785	174	2259	529	G	7	SINGLE LAIV	HA_H1	HA	Synonymous	R62R	No	NA	NA	NA	Not known function (Synonymous)
4473	622	C	M	4251	467	0.099	38	39	2295	1956	192	275	A	7	SINGLE LAIV	HA_H1	HA	Non_Synonymous	L208I	No	NA	NA	NA	Not known function (Non_Synonymous)
4473	725	C	S	4608	521	0.102	38	36	2910	1698	229	292	G	7	SINGLE LAIV	HA_H1	HA	Non_Synonymous	A242G	No	NA	NA	NA	Not known function (Non_Synonymous)
4473	747	A	W	4922	489	0.09	38	37	3039	1883	352	137	T	7	SINGLE LAIV	HA_H1	HA	Synonymous	T249T	No	NA	NA	NA	Not known function (Synonymous)
4473	1017	G	R	4283	532	0.111	39	38	1706	2577	260	272	A	7	SINGLE LAIV	HA_H1	HA	Synonymous	P339P	No	NA	NA	NA	Not known function (Synonymous)
4479	63	T	Y	1192	36	0.029	37	37	1184	8	35	1	C	7	SINGLE LAIV	HA_H1	HA	Synonymous	C21C	No	NA	NA	NA	Not known function (Synonymous)
4479	678	G	R	2618	167	0.06	38	37	1710	908	106	61	A	7	SINGLE LAIV	HA_H1	HA	Synonymous	K226K	No	NA	NA	NA	Not known function (Synonymous)
4486	877	G	R	1935	55	0.028	40	37	1178	757	34	21	A	7	PRIME BOOST	HA_H1	HA	Non_Synonymous	D293N	No	NA	NA	NA	Not known function (Non_Synonymous)
4486	1524	G	R	828	147	0.151	37	37	245	583	43	104	A	7	PRIME BOOST	HA_H1	HA	Synonymous	E508E	No	NA	NA	NA	Not known function (Synonymous)
4490	432	C	M	1809	79	0.042	37	37	982	827	35	44	A	7	NO VAC	HA_H1	HA	Non_Synonymous	D144E	No	NA	NA	NA	Not known function (Non_Synonymous)
4490	645	T	Y	2021	22	0.011	37	37	1082	939	16	6	C	7	NO VAC	HA_H1	HA	Synonymous	Y215Y	No	NA	NA	NA	Not known function (Synonymous)
4490	725	C	S	1959	137	0.065	38	34	1234	725	44	93	G	7	NO VAC	HA_H1	HA	Non_Synonymous	A242G	No	NA	NA	NA	Not known function (Non_Synonymous)
4490	1524	G	R	1293	28	0.021	37	37	353	940	10	18	A	7	NO VAC	HA_H1	HA	Synonymous	E508E	No	NA	NA	NA	Not known function (Synonymous)
4492	253	G	K	2990	101	0.033	38	34	2002	988	71	30	T	7	SINGLE LAIV	HA_H1	HA	stop_gained	E85*	No	NA	NA	NA	Not known function (Stop_Codon)
4492	622	C	A	0	3280	1	0	37	0	0	1723	1557	A	7	SINGLE LAIV	HA_H1	HA	Non_Synonymous	L208I	No	NA	NA	NA	Not known function (Non_Synonymous)
4492	725	C	G	0	3514	0.997	0	37	0	0	2235	1279	G	7	SINGLE LAIV	HA_H1	HA	Non_Synonymous	A242G	No	NA	NA	NA	Not known function (Non_Synonymous)
4492	747	A	T	0	3666	1	0	38	0	0	2362	1304	T	7	SINGLE LAIV	HA_H1	HA	Synonymous	T249T	No	NA	NA	NA	Not known function (Synonymous)
4492	1223	C	M	4106	44	0.011	39	34	2990	1116	19	25	A	7	SINGLE LAIV	HA_H1	HA	Non_Synonymous	T408K	No	NA	NA	NA	Not known function (Non_Synonymous)
4493	263	C	Y	2662	44	0.016	38	35	1661	1001	19	25	T	7	NO VAC	HA_H1	HA	Non_Synonymous	S88F	No	NA	NA	NA	Not known function (Non_Synonymous)
4493	373	G	R	3055	33	0.011	38	36	1860	1195	24	9	A	7	NO VAC	HA_H1	HA	Non_Synonymous	V125M	No	NA	NA	NA	Not known function (Non_Synonymous)
4493	676	A	R	3027	51	0.017	38	36	1816	1211	27	24	G	7	NO VAC	HA_H1	HA	Non_Synonymous	K226E	No	NA	NA	NA	Not known function (Non_Synonymous)
4493	695	C	S	2830	357	0.112	38	35	1777	1053	137	220	G	7	NO VAC	HA_H1	HA	Non_Synonymous	A232G	No	NA	NA	NA	Not known function (Non_Synonymous)
4493	725	C	G	5	3010	0.997	35	38	2	3	1880	1130	G	7	NO VAC	HA_H1	HA	Non_Synonymous	A242G	No	NA	NA	NA	Not known function (Non_Synonymous)
4493	872	A	R	3647	79	0.021	40	38	2054	1593	29	50	G	7	NO VAC	HA_H1	HA	Non_Synonymous	D291G	No	NA	NA	NA	Not known function (Non_Synonymous)
4495	1149	G	A	1	2643	1	36	37	0	1	1680	963	A	7	NO VAC	HA_H1	HA	Synonymous	K383K	No	NA	NA	NA	Not known function (Synonymous)
4937	186	A	R	3856	43	0.011	41	30	3138	718	32	11	G	7	SINGLE LAIV	HA_H1	HA	Synonymous	R62R	No	NA	NA	NA	Not known function (Synonymous)
4937	622	C	M	4507	98	0.021	37	40	2353	2154	38	60	A	7	SINGLE LAIV	HA_H1	HA	Non_Synonymous	L208I	No	NA	NA	NA	Not known function (Non_Synonymous)
4937	725	C	S	4572	101	0.022	38	36	2775	1797	26	75	G	7	SINGLE LAIV	HA_H1	HA	Non_Synonymous	A242G	No	NA	NA	NA	Not known function (Non_Synonymous)
4937	747	A	W	4861	83	0.017	38	38	2842	2019	56	27	T	7	SINGLE LAIV	HA_H1	HA	Synonymous	T249T	No	NA	NA	NA	Not known function (Synonymous)
4937	1269	T	Y	2965	1089	0.269	37	37	2041	924	777	312	C	7	SINGLE LAIV	HA_H1	HA	Synonymous	N423N	No	NA	NA	NA	Not known function (Synonymous)
4937	1613	C	T	87	2348	0.964	39	30	10	77	378	1970	T	7	SINGLE LAIV	HA_H1	HA	Non_Synonymous	A538V	No	NA	NA	NA	Not known function (Non_Synonymous)
4937	1670	A	M	1472	18	0.012	36	38	65	1407	2	16	C	7	SINGLE LAIV	HA_H1	HA	Non_Synonymous	N557T	No	NA	NA	NA	Not known function (Non_Synonymous)
4938	573	C	Y	2176	32	0.015	38	32	1075	1101	11	21	T	7	NO VAC	HA_H1	HA	Synonymous	L191L	No	NA	NA	NA	Not known function (Synonymous)
4938	725	C	G	1	2369	0.999	16	38	1	0	1505	864	G	7	NO VAC	HA_H1	HA	Non_Synonymous	A242G	No	NA	NA	NA	Not known function (Non_Synonymous)
4938	786	T	Y	2715	62	0.022	39	37	1811	904	42	20	C	7	NO VAC	HA_H1	HA	Synonymous	T262T	No	NA	NA	NA	Not known function (Synonymous)
4938	1071	C	M	2223	84	0.036	39	37	959	1264	24	60	A	7	NO VAC	HA_H1	HA	Synonymous	G357G	No	NA	NA	NA	Not known function (Synonymous)
4938	1078	G	R	2309	46	0.02	38	34	1034	1275	23	23	A	7	NO VAC	HA_H1	HA	Non_Synonymous	G360R	No	NA	NA	NA	Not known function (Non_Synonymous)
4938	1329	G	R	2259	63	0.027	37	34	1632	627	45	18	A	7	NO VAC	HA_H1	HA	Synonymous	L443L	No	NA	NA	NA	Not known function (Synonymous)
4938	1425	G	R	2512	48	0.019	39	39	1129	1383	28	20	A	7	NO VAC	HA_H1	HA	Synonymous	K475K	No	NA	NA	NA	Not known function (Synonymous)
4938	1543	G	R	1947	30	0.015	40	40	549	1398	5	25	A	7	NO VAC	HA_H1	HA	Non_Synonymous	E515K	No	NA	NA	NA	Not known function (Non_Synonymous)
4938	1568	A	R	1777	18	0.01	42	37	427	1350	2	16	G	7	NO VAC	HA_H1	HA	Non_Synonymous	E523G	No	NA	NA	NA	Not known function (Non_Synonymous)
4938	1584	C	Y	1679	18	0.011	42	41	365	1314	3	15	T	7	NO VAC	HA_H1	HA	Synonymous	Y528Y	No	NA	NA	NA	Not known function (Synonymous)
4938	1617	T	Y	1420	53	0.036	40	40	192	1228	9	44	C	7	NO VAC	HA_H1	HA	Synonymous	S539S	No	NA	NA	NA	Not known function (Synonymous)
5166	1107	C	Y	112	83	0.426	36	36	45	67	37	46	T	7	SINGLE LAIV	HA_H1	HA	Synonymous	H369H	No	NA	NA	NA	Not known function (Synonymous)
5166	1135	G	R	260	5	0.019	36	32	157	103	4	1	A	7	SINGLE LAIV	HA_H1	HA	Non_Synonymous	A379T	No	NA	NA	NA	Not known function (Non_Synonymous)
5174	473	C	M	227	5	0.022	38	41	132	95	3	2	A	7	NO VAC	HA_H1	HA	Non_Synonymous	T158K	No	NA	NA	NA	Not known function (Non_Synonymous)
5174	622	C	M	203	7	0.033	36	36	118	85	1	6	A	7	NO VAC	HA_H1	HA	Non_Synonymous	L208I	No	NA	NA	NA	Not known function (Non_Synonymous)
5174	725	C	S	214	8	0.036	38	37	140	74	3	5	G	7	NO VAC	HA_H1	HA	Non_Synonymous	A242G	No	NA	NA	NA	Not known function (Non_Synonymous)
5175	636	A	R	2973	93	0.029	37	36	1652	1321	44	49	G	7	PRIME BOOST	HA_H1	HA	Synonymous	A212A	No	NA	NA	NA	Not known function (Synonymous)
5175	636	A	W	2973	119	0.037	37	37	1652	1321	72	47	T	7	PRIME BOOST	HA_H1	HA	Synonymous	A212A	No	NA	NA	NA	Not known function (Synonymous)
5175	665	G	R	3117	435	0.123	37	36	1915	1202	289	146	A	7	PRIME BOOST	HA_H1	HA	Non_Synonymous	R222K	No	NA	NA	NA	Not known function (Non_Synonymous)
5175	981	T	Y	3635	145	0.038	38	39	1673	1962	71	74	C	7	PRIME BOOST	HA_H1	HA	Synonymous	T327T	No	NA	NA	NA	Not known function (Synonymous)
5175	1137	A	R	3232	65	0.02	38	37	1807	1425	30	35	G	7	PRIME BOOST	HA_H1	HA	Synonymous	A379A	No	NA	NA	NA	Not known function (Synonymous)
5175	1149	G	A	2	3122	0.999	36	38	0	2	1794	1328	A	7	PRIME BOOST	HA_H1	HA	Synonymous	K383K	No	NA	NA	NA	Not known function (Synonymous)
5175	1255	A	R	2533	211	0.077	37	34	1707	826	111	100	G	7	PRIME BOOST	HA_H1	HA	Non_Synonymous	R419G	No	NA	NA	NA	Not known function (Non_Synonymous)
5175	1296	T	Y	2428	44	0.018	36	34	1583	845	30	14	C	7	PRIME BOOST	HA_H1	HA	Synonymous	F432F	No	NA	NA	NA	Not known function (Synonymous)
5175	1325	T	Y	2329	30	0.013	36	34	1578	751	23	7	C	7	PRIME BOOST	HA_H1	HA	Non_Synonymous	L442P	No	NA	NA	NA	Not known function (Non_Synonymous)
5175	1356	G	R	2441	45	0.018	37	33	1545	896	31	14	A	7	PRIME BOOST	HA_H1	HA	Synonymous	L452L	No	NA	NA	NA	Not known function (Synonymous)
5175	1464	T	Y	2567	28	0.011	37	38	741	1826	9	19	C	7	PRIME BOOST	HA_H1	HA	Synonymous	C488C	No	NA	NA	NA	Not known function (Synonymous)
5175	1533	A	R	1919	26	0.013	38	35	509	1410	3	23	G	7	PRIME BOOST	HA_H1	HA	Synonymous	K511K	No	NA	NA	NA	Not known function (Synonymous)
4473	598	T	G	860	6617	0.885	36	36	637	223	4518	2099	G	7	SINGLE LAIV	M_H1	M1	Non_Synonymous	S200A	Yes	Influenza A_M1_RNP-binding-region_165	This C-terminal region binds to vRNP.	11222100/Uniprot:P03485	Virus assembly, budding and release
4486	463	G	R	4956	160	0.031	39	40	2984	1972	99	61	A	7	PRIME BOOST	M_H1	M1	Non_Synonymous	A155T	Yes	Influenza A_M1_determinants-of-virulence_148/Influenza A_M1_RNA-binding-domain_135/Influenza A_M1_membrane-binding-region_1/Influenza A_M1_lipid-binding-site_1	The putative zinc finger motif CCHH in the helix 9 of M1 plays a critical role in virulence in vivo in mice although it does not play an important role in virus growth in MDCK cells in cultures . The CCHH motif may be a contributory factor in virus virulence in a species-specific manner along with the remaining residues in the H9 region.	16731908/10438836/11222100/Uniprot:P03485	Determinant of pathogenicity, virulence and disease progresson
4486	695	A	R	3783	76	0.02	39	39	1889	1894	38	38	G	7	PRIME BOOST	M_H1	M1	Non_Synonymous	D232G	Yes	Influenza A_M1_RNP-binding-region_165	This C-terminal region binds to vRNP.	11222100/Uniprot:P03485	Virus assembly, budding and release
4492	33	T	Y	1568	20	0.013	36	33	1561	7	19	1	C	7	SINGLE LAIV	M_H1	M1	Synonymous	V11V	No	NA	NA	NA	Not known function (Synonymous)
4492	92	T	Y	4416	92	0.02	38	36	4393	23	91	1	C	7	SINGLE LAIV	M_H1	M1	Non_Synonymous	V31A	Yes	Influenza A_M1_RNP-binding-region_1/Influenza A_M1_membrane-binding-region_1/Influenza A_M1_lipid-binding-site_1	This N-terminal region binds to vRNP.	10438836/Uniprot:P03485/11222100	Virus assembly, budding and release
4492	431	T	Y	7381	81	0.011	37	35	5313	2068	65	16	C	7	SINGLE LAIV	M_H1	M1	Non_Synonymous	F144S	Yes	Influenza A_M1_RNA-binding-domain_135/Influenza A_M1_membrane-binding-region_1/Influenza A_M1_lipid-binding-site_1	NA	10438836/11222100/Uniprot:P03485	Virus assembly, budding and release
4492	598	T	G	1	7373	1	36	37	0	1	4422	2951	G	7	SINGLE LAIV	M_H1	M1	Non_Synonymous	S200A	Yes	Influenza A_M1_RNP-binding-region_165	This C-terminal region binds to vRNP.	11222100/Uniprot:P03485	Virus assembly, budding and release
4493	598	T	K	5848	1741	0.229	35	35	4412	1436	1264	477	G	7	NO VAC	M_H1	M1	Non_Synonymous	S200A	Yes	Influenza A_M1_RNP-binding-region_165	This C-terminal region binds to vRNP.	11222100/Uniprot:P03485	Virus assembly, budding and release
4934	378	T	Y	1754	19	0.011	38	36	1140	614	17	2	C	7	SINGLE LAIV	M_H1	M1	Synonymous	S126S	No	NA	NA	NA	Not known function (Synonymous)
4934	844	T	Y	884	215	0.196	41	42	213	671	63	152	C	7	SINGLE LAIV	M_H1	M2	Synonymous	Y52Y	No	NA	NA	NA	Not known function (Synonymous)
4937	598	T	K	7375	219	0.029	36	36	5036	2339	119	100	G	7	SINGLE LAIV	M_H1	M1	Non_Synonymous	S200A	Yes	Influenza A_M1_RNP-binding-region_165	This C-terminal region binds to vRNP.	11222100/Uniprot:P03485	Virus assembly, budding and release
4938	598	T	G	281	7022	0.961	34	37	220	61	3991	3031	G	7	NO VAC	M_H1	M1	Non_Synonymous	S200A	Yes	Influenza A_M1_RNP-binding-region_165	This C-terminal region binds to vRNP.	11222100/Uniprot:P03485	Virus assembly, budding and release
4938	601	G	R	7147	232	0.031	37	36	4069	3078	192	40	A	7	NO VAC	M_H1	M1	Non_Synonymous	E201K	Yes	Influenza A_M1_RNP-binding-region_165	This C-terminal region binds to vRNP.	11222100/Uniprot:P03485	Virus assembly, budding and release
4938	606	C	Y	7082	340	0.046	37	35	4270	2812	164	176	T	7	NO VAC	M_H1	M1	Synonymous	A202A	No	NA	NA	NA	Not known function (Synonymous)
5166	655	A	R	4976	115	0.023	39	39	2785	2191	48	67	G	7	SINGLE LAIV	M_H1	M1	Non_Synonymous	I219V	Yes	Influenza A_M1_RNP-binding-region_165	This C-terminal region binds to vRNP.	11222100/Uniprot:P03485	Virus assembly, budding and release
5167	936	C	Y	566	31	0.052	37	34	27	539	1	30	T	7	NO VAC	M_H1	M2	Non_Synonymous	A83V	No	NA	NA	NA	Not known function (Non_Synonymous)
5174	345	G	K	7214	90	0.012	38	34	4702	2512	59	31	T	7	NO VAC	M_H1	M1	Synonymous	V115V	No	NA	NA	NA	Not known function (Synonymous)
5175	159	A	R	4414	95	0.021	39	41	4028	386	90	5	G	7	PRIME BOOST	M_H1	M1	Synonymous	S53S	No	NA	NA	NA	Not known function (Synonymous)
5175	587	G	R	6814	568	0.077	38	37	3753	3061	326	242	A	7	PRIME BOOST	M_H1	M1	Non_Synonymous	S196N	Yes	Influenza A_M1_RNP-binding-region_165	This C-terminal region binds to vRNP.	11222100/Uniprot:P03485	Virus assembly, budding and release
5175	737	T	Y	6055	128	0.021	38	38	2888	3167	56	72	C	7	PRIME BOOST	M_H1	M2	Non_Synonymous	C17R	No	NA	NA	NA	Not known function (Non_Synonymous)
5175	737	T	Y	6055	128	0.021	38	38	2888	3167	56	72	C	7	PRIME BOOST	M_H1	M1	Non_Synonymous	V246A	Yes	Influenza A_M1_RNP-binding-region_165	This C-terminal region binds to vRNP.	11222100/Uniprot:P03485	Virus assembly, budding and release
5185	383	T	Y	402	5	0.012	38	42	249	153	4	1	C	7	PRIME BOOST	M_H1	M1	Non_Synonymous	M128T	Yes	Influenza A_M1_lipid-binding-site_114/Influenza A_M1_membrane-binding-region_1/Influenza A_M1_lipid-binding-site_1	NA	7288926/11222100/11222100/Uniprot:P03485	Virus assembly, budding and release
5185	651	A	R	381	9	0.023	39	36	233	148	5	4	G	7	PRIME BOOST	M_H1	M1	Synonymous	R217R	No	NA	NA	NA	Not known function (Synonymous)
5185	669	T	Y	371	17	0.044	38	34	226	145	8	9	C	7	PRIME BOOST	M_H1	M1	Synonymous	P223P	No	NA	NA	NA	Not known function (Synonymous)
5185	732	G	K	332	4	0.012	40	36	170	162	2	2	T	7	PRIME BOOST	M_H1	M2	Non_Synonymous	W15L	No	NA	NA	NA	Not known function (Non_Synonymous)
5185	732	G	K	332	4	0.012	40	36	170	162	2	2	T	7	PRIME BOOST	M_H1	M1	Non_Synonymous	M244I	Yes	Influenza A_M1_RNP-binding-region_165	This C-terminal region binds to vRNP.	11222100/Uniprot:P03485	Virus assembly, budding and release
4473	82	A	M	3071	145	0.045	39	35	3045	26	142	3	C	7	SINGLE LAIV	NA_H1	NA	Non_Synonymous	N28H	No	NA	NA	NA	Not known function (Non_Synonymous)
4479	445	G	R	4385	95	0.021	38	37	1818	2567	38	57	A	7	SINGLE LAIV	NA_H1	NA	Non_Synonymous	V149I	Yes	Influenza A_N1_antiviral-response_149/Influenza A_N1_antiviral-binding-site/Influenza A_N1_framework-region-of-active-site_149	Introduction of Val129Ala substitution in the A/CAM/408008/2005 backbone conferred decreased sensitivity to zanamivir using NA inhibition assay./Oseltamivir Binding Site/The active site of Influenza NA is made of the catalytic site residues which interact with the sialic acid substrate and the framework site residues that are indirectly involved in suporting the catalytic site. (PMID: 16912325). …	21343450/16912325/8497041/23028314	Antiviral drug resistance
4481	1059	T	Y	5470	60	0.011	40	40	3207	2263	45	15	C	7	SINGLE LAIV	NA_H1	NA	Synonymous	Y353Y	No	NA	NA	NA	Not known function (Synonymous)
4481	1134	T	Y	5484	235	0.041	41	39	2552	2932	141	94	C	7	SINGLE LAIV	NA_H1	NA	Synonymous	N378N	No	NA	NA	NA	Not known function (Synonymous)
4481	1173	G	R	3978	1445	0.266	40	40	1604	2374	596	849	A	7	SINGLE LAIV	NA_H1	NA	Synonymous	Q391Q	No	NA	NA	NA	Not known function (Synonymous)
4490	1166	C	M	3198	173	0.051	39	36	1064	2134	43	130	A	7	NO VAC	NA_H1	NA	Non_Synonymous	T389K	No	NA	NA	NA	Not known function (Non_Synonymous)
4492	273	T	Y	5880	72	0.012	38	35	4058	1822	51	21	C	7	SINGLE LAIV	NA_H1	NA	Synonymous	L91L	No	NA	NA	NA	Not known function (Synonymous)
4492	835	T	Y	6469	125	0.019	38	36	3193	3276	73	52	C	7	SINGLE LAIV	NA_H1	NA	Non_Synonymous	C279R	No	NA	NA	NA	Not known function (Non_Synonymous)
4492	1098	C	Y	5576	145	0.025	39	36	2828	2748	55	90	T	7	SINGLE LAIV	NA_H1	NA	Synonymous	N366N	No	NA	NA	NA	Not known function (Synonymous)
4493	143	T	Y	3631	40	0.011	43	37	3467	164	39	1	C	7	NO VAC	NA_H1	NA	Non_Synonymous	M48T	No	NA	NA	NA	Not known function (Non_Synonymous)
4493	444	C	Y	5471	58	0.011	38	36	2772	2699	17	41	T	7	NO VAC	NA_H1	NA	Synonymous	T148T	No	NA	NA	NA	Not known function (Synonymous)
4493	447	C	Y	5599	78	0.014	38	35	2757	2842	33	45	T	7	NO VAC	NA_H1	NA	Synonymous	V149V	No	NA	NA	NA	Not known function (Synonymous)
4493	729	T	Y	5442	77	0.014	39	38	3026	2416	52	25	C	7	NO VAC	NA_H1	NA	Synonymous	T243T	No	NA	NA	NA	Not known function (Synonymous)
4493	791	T	Y	2682	2509	0.483	37	37	1201	1481	1260	1249	C	7	NO VAC	NA_H1	NA	Non_Synonymous	I264T	No	NA	NA	NA	Not known function (Non_Synonymous)
4493	914	C	S	5658	77	0.013	39	34	3084	2574	24	53	G	7	NO VAC	NA_H1	NA	Non_Synonymous	S305C	No	NA	NA	NA	Not known function (Non_Synonymous)
4493	1031	A	R	4979	58	0.012	38	37	2747	2232	27	31	G	7	NO VAC	NA_H1	NA	Non_Synonymous	N344S	Yes	Influenza A_N1_antiviral-binding-site/Influenza A_N1_calcium-binding-and-protein-stabilizing-site_344	Oseltamivir Binding Site/Zanamivir Binding Site/Site at which calcium ions bind to NA and renders stability to NA	Uniprot:Q9IGQ6/23028314/18480754	Antiviral drug resistance
4934	1037	T	Y	279	48	0.147	38	37	186	93	34	14	C	7	SINGLE LAIV	NA_H1	NA	Non_Synonymous	V346A	No	NA	NA	NA	Not known function (Non_Synonymous)
4934	1230	T	Y	205	6	0.028	38	41	39	166	1	5	C	7	SINGLE LAIV	NA_H1	NA	Synonymous	P410P	No	NA	NA	NA	Not known function (Synonymous)
4938	169	G	R	5229	81	0.015	42	37	4605	624	74	7	A	7	NO VAC	NA_H1	NA	Non_Synonymous	V57I	Yes	Influenza A_N1_determinant-of-virulence_49	Introduction of a deletion known as the NA stalk motif in the A/chicken/Hubei/327/2004 backbone conferred increased virulence in mice and chicken indicated by the IVPI and lethality.	19225004/19609439	Determinant of pathogenicity, virulence and disease progresson
4938	444	C	Y	5643	149	0.026	38	36	2740	2903	53	96	T	7	NO VAC	NA_H1	NA	Synonymous	T148T	No	NA	NA	NA	Not known function (Synonymous)
4938	791	T	Y	4448	1027	0.188	38	36	2091	2357	568	459	C	7	NO VAC	NA_H1	NA	Non_Synonymous	I264T	No	NA	NA	NA	Not known function (Non_Synonymous)
4938	967	G	K	5750	59	0.01	39	35	3436	2314	42	17	T	7	NO VAC	NA_H1	NA	Non_Synonymous	G323C	No	NA	NA	NA	Not known function (Non_Synonymous)
4938	1284	A	W	2668	27	0.01	41	36	551	2117	4	23	T	7	NO VAC	NA_H1	NA	Non_Synonymous	R428S	No	NA	NA	NA	Not known function (Non_Synonymous)
5166	1173	G	R	850	25	0.029	37	42	243	607	10	15	A	7	SINGLE LAIV	NA_H1	NA	Synonymous	Q391Q	No	NA	NA	NA	Not known function (Synonymous)
5174	273	T	Y	1077	126	0.105	37	35	701	376	82	44	C	7	NO VAC	NA_H1	NA	Synonymous	L91L	No	NA	NA	NA	Not known function (Synonymous)
5174	628	G	R	611	153	0.2	36	36	175	436	55	98	A	7	NO VAC	NA_H1	NA	Non_Synonymous	G210S	No	NA	NA	NA	Not known function (Non_Synonymous)
5175	626	A	R	5357	83	0.015	38	36	2898	2459	47	36	G	7	PRIME BOOST	NA_H1	NA	Non_Synonymous	N209S	Yes	Influenza A_N1_framework-region-of-active-site_149	The active site of Influenza NA is made of the catalytic site residues which interact with the sialic acid substrate and the framework site residues that are indirectly involved in suporting the catalytic site. (PMID: 16912325). Framework residues stabilize the active-site structure	16912325/8497041	Virus assembly, budding and release
5175	681	A	R	5084	101	0.02	38	35	2789	2295	47	54	G	7	PRIME BOOST	NA_H1	NA	Synonymous	Q227Q	No	NA	NA	NA	Not known function (Synonymous)
5175	1086	T	Y	5034	124	0.024	39	37	2537	2497	71	53	C	7	PRIME BOOST	NA_H1	NA	Synonymous	T362T	No	NA	NA	NA	Not known function (Synonymous)
5175	1140	G	R	4655	433	0.085	39	39	1753	2902	177	256	A	7	PRIME BOOST	NA_H1	NA	stop_gained	W380*	No	NA	NA	NA	Not known function (Stop_Codon)
5175	1336	T	Y	2090	75	0.035	39	36	210	1880	6	69	C	7	PRIME BOOST	NA_H1	NA	Non_Synonymous	C446R	No	NA	NA	NA	Not known function (Non_Synonymous)
5179	423	T	Y	1553	166	0.097	40	38	823	730	85	81	C	7	NO VAC	NA_H1	NA	Synonymous	N141N	No	NA	NA	NA	Not known function (Synonymous)
4473	12	A	R	257	4	0.015	35	34	256	1	3	1	G	7	SINGLE LAIV	NP_H1	NP	Synonymous	Q4Q	No	NA	NA	NA	Not known function (Synonymous)
4479	1490	A	R	409	5	0.012	34	39	9	400	1	4	G	7	SINGLE LAIV	NP_H1	NP	Non_Synonymous	D497G	Yes	Influenza A_NP_PB2-binding-site_340	NA	9621005	Viral genome/protein interaction
4490	228	T	Y	3392	51	0.015	37	39	2774	618	47	4	C	7	NO VAC	NP_H1	NP	Synonymous	N76N	No	NA	NA	NA	Not known function (Synonymous)
4490	1293	G	R	3644	42	0.011	39	38	1486	2158	14	28	A	7	NO VAC	NP_H1	NP	Synonymous	G431G	No	NA	NA	NA	Not known function (Synonymous)
4493	183	A	R	2381	145	0.057	38	35	2017	364	120	25	G	7	NO VAC	NP_H1	NP	Non_Synonymous	I61M	Yes	Influenza A_NP_RNA-binding-domain_1/Influenza A_NP_PB2-interaction-domain_1	NA	7745727/10438825/9621005	Viral genome/protein interaction
4493	720	T	Y	5034	97	0.019	38	38	2409	2625	56	41	C	7	NO VAC	NP_H1	NP	Synonymous	D240D	No	NA	NA	NA	Not known function (Synonymous)
4493	845	G	R	4921	90	0.018	38	36	2699	2222	55	35	A	7	NO VAC	NP_H1	NP	Non_Synonymous	G282E	Yes	Influenza A_NP_PB2-interaction-domain_255/Influenza A_NP-NP-association-region_189	NA	9621005/10405371	Viral genome/protein interaction
4938	878	G	R	3794	54	0.014	38	36	2079	1715	36	18	A	7	NO VAC	NP_H1	NP	Non_Synonymous	R293K	Yes	Influenza A_NP_PB2-interaction-domain_255/Influenza A_NP-NP-association-region_189	NA	9621005/10405371	Viral genome/protein interaction
4938	992	T	K	3567	41	0.011	38	37	2198	1369	24	17	G	7	NO VAC	NP_H1	NP	Non_Synonymous	M331R	Yes	Influenza A_NP_PB2-interaction-domain_255/Influenza A_NP-NP-association-region_189	NA	9621005/10405371	Viral genome/protein interaction
4938	1278	G	R	2783	47	0.017	39	36	1152	1631	26	21	A	7	NO VAC	NP_H1	NP	Non_Synonymous	M426I	Yes	Influenza A_NP-dimerization-domain_402/Influenza A_NP-NP-association-region_371/Influenza A_NP_PB2-interaction-domain_255/Influenza A_NP_PB2-binding-site_340	This region of the tail loop is required for NP dimerization.	17151603/9621005/10405371	Viral genome/protein interaction
5174	1066	G	R	1818	336	0.156	40	39	1008	810	190	146	A	7	NO VAC	NP_H1	NP	Non_Synonymous	G356R	Yes	IInfluenza A_NP_PB2-binding-site_340/Influenza A_NP_PB2-interaction-domain_255/Influenza A_NP-NP-association-region_189	NA	9621005/10405371	Viral genome/protein interaction
5175	425	A	R	2532	37	0.014	38	39	1408	1124	15	22	G	7	PRIME BOOST	NP_H1	NP	Non_Synonymous	N142S	Yes	Influenza A_NP_RNA-binding-domain_1/Influenza A_NP_PB2-interaction-domain_1	NA	7745727/10438825/9621005	Viral genome/protein interaction
5175	1112	T	Y	3205	73	0.022	38	40	1734	1471	34	39	C	7	PRIME BOOST	NP_H1	NP	Non_Synonymous	V371A	Yes	Influenza A_NP-NP-association-region_371/Influenza A_NP_PB2-interaction-domain_255/Influenza A_NP_PB2-binding-site_340	NA	9621005/10405371	Viral genome/protein interaction
5175	1308	G	R	2352	25	0.011	40	42	836	1516	8	17	A	7	PRIME BOOST	NP_H1	NP	Synonymous	R436R	No	NA	NA	NA	Not known function (Synonymous)
5175	1386	A	M	1802	19	0.01	39	37	217	1585	2	17	C	7	PRIME BOOST	NP_H1	NP	Synonymous	G462G	No	NA	NA	NA	Not known function (Synonymous)
5185	886	T	Y	144	115	0.444	38	39	94	50	71	44	C	7	PRIME BOOST	NP_H1	NP	Non_Synonymous	Y296H	Yes	Influenza A_NP_PB2-interaction-domain_255/Influenza A_NP-NP-association-region_189	NA	9621005/10405371	Viral genome/protein interaction
5185	1256	C	T	13	144	0.917	41	41	7	6	94	50	T	7	PRIME BOOST	NP_H1	NP	Non_Synonymous	P419L	Yes	Influenza A_NP-dimerization-domain_402/Influenza A_NP-NP-association-region_371/Influenza A_NP_PB2-interaction-domain_255/Influenza A_NP_PB2-binding-site_340	This region of the tail loop is required for NP dimerization.	17151603/9621005/10405371	Viral genome/protein interaction
4473	374	A	R	7379	75	0.01	37	34	5162	2217	45	30	G	7	SINGLE LAIV	NS_H1	NS1	Non_Synonymous	E125G	Yes	Influenza A_NS1_determinant-of-pathogenicity_125/Influenza A_NS1_CPSF30-binding-site_103/Influenza A_NS1_effector-domain_87	The single mutation Asp125Gly causes high pathogenicity in mice at late passage 10 and also causes enhanced binding abilities to Alpha-2-3 and Alpha-2-6 sialic acid-linked receptors./The NS1 effector domain mediates interactions with several host proteins and may stabilize the N-terminal RNA-binding domain./Necessary for binding CPSF30 and inhibiting the posttranscriptional 3'-end processing of c…	18983930/18725644/18796704/16715094/1858574917522219/12667806/20444891/18725644/17442719	Determinant of pathogenicity, virulence and disease progresson
4473	496	C	M	7420	93	0.012	37	36	4357	3063	48	45	A	7	SINGLE LAIV	NS_H1	NS1	Non_Synonymous	L166I	Yes	Influenza A_NS1_effector-domain_87	The NS1 effector domain mediates interactions with several host proteins and may stabilize the N-terminal RNA-binding domain.	18725644/18796704/16715094/18585749	Host-virus interaction machinery
4479	7	T	Y	453	15	0.032	32	33	450	3	14	1	C	7	SINGLE LAIV	NS_H1	NS2	Non_Synonymous	S3P	No	NA	NA	NA	Not known function (Non_Synonymous)
4479	7	T	Y	453	15	0.032	32	33	450	3	14	1	C	7	SINGLE LAIV	NS_H1	NS1	Non_Synonymous	S3P	Yes	Influenza A_NS1_RNA-binding-domain_1	The N-terminal domain of NS1 binds several RNA species; including dsRNA. This domain also mediates interactions with RIG-I; possibly via dsRNA intermediates; PABPI; and importin-alpha.	18796704/17475623/18813227	Host-virus interaction machinery
4479	573	G	R	5686	85	0.015	38	41	2747	2939	45	40	A	7	SINGLE LAIV	NS_H1	NS2	Non_Synonymous	R34Q	No	NA	NA	NA	Not known function (Non_Synonymous)
4479	573	G	R	5686	85	0.015	38	41	2747	2939	45	40	A	7	SINGLE LAIV	NS_H1	NS1	Synonymous	T191T	No	NA	NA	NA	Not known function (Synonymous)
4479	643	C	Y	5112	76	0.015	41	39	1710	3402	21	55	T	7	SINGLE LAIV	NS_H1	NS2	Synonymous	Y57Y	No	NA	NA	NA	Not known function (Synonymous)
4479	643	C	Y	5112	76	0.015	41	39	1710	3402	21	55	T	7	SINGLE LAIV	NS_H1	NS1	Non_Synonymous	P215S	Yes	Influenza A_NS1_Crk/CrkL-SH3-binding-site_212/Influenza A_NS1_phosphorylation-site_213/Influenza A_NS1_flexible-tail_204	Crk/CrL-SH3 binding motif commonly found in avian influenza A virus strains as well as in the human 1918 pandemic virus. Shown to be required for Crk/CrkL binding./Threonine-215 is phosphorylated by a subset of proline-directed kinases (e.g. CDKs/ERKs) acting via a defined motif. Required for efficient virus replication in tissue-culture./The flexible tail appears to be unstructured and variable …	18165234/19007960/18585749/Uniprot:P03496	Host-virus interaction machinery
4490	703	G	A	942	5103	0.844	38	39	120	822	809	4294	A	7	NO VAC	NS_H1	NS2	Synonymous	R77R	No	NA	NA	NA	Not known function (Synonymous)
4492	619	A	R	6737	99	0.015	39	35	2499	4238	23	76	G	7	SINGLE LAIV	NS_H1	NS2	Synonymous	V49V	No	NA	NA	NA	Not known function (Synonymous)
4492	619	A	R	6737	99	0.015	39	35	2499	4238	23	76	G	7	SINGLE LAIV	NS_H1	NS1	Non_Synonymous	N207D	Yes	Influenza A_NS1_flexible-tail_204	The flexible tail appears to be unstructured and variable in length. It contains a number of motifs; including CDK/ERK phosphorylation; Crk/CrkL SH3 binding; PDZ ligand and NoLS/NLS2.	18585749/Uniprot:P03496	Host-virus interaction machinery
4493	494	C	M	7099	285	0.039	37	37	3958	3141	132	153	A	7	NO VAC	NS_H1	NS1	Non_Synonymous	S165Y	Yes	Influenza A_NS1_effector-domain_87	The NS1 effector domain mediates interactions with several host proteins and may stabilize the N-terminal RNA-binding domain.	18725644/18796704/16715094/18585749	Host-virus interaction machinery
4934	443	G	R	772	50	0.061	38	37	385	387	29	21	A	7	SINGLE LAIV	NS_H1	NS1	Non_Synonymous	R148K	Yes	Influenza A_NS1_p85b-binding-site_87/Influenza A_NS1_NES-mask_148/Influenza A_NS1_effector-domain_87	Necessary for binding p85beta and activating PI3K signaling. Required for efficient virus replication; perhaps by delaying host-cell apoptosis or by enhancing sodium channel activity./Sequence added to Influenza A_NS1_SF29 inhibits NES activity. R148; E152; and E153 are critical for the function of the mask; including in the context of full-length NS1./The NS1 effector domain mediates interaction…	20133840/16963558/17881440/19403603/17229704/9560194/18725644/18796704/16715094/18585749	Viral genome transportation, transcription and replication
4934	633	A	R	517	7	0.013	38	45	208	309	5	2	G	7	SINGLE LAIV	NS_H1	NS2	Non_Synonymous	D54G	No	NA	NA	NA	Not known function (Non_Synonymous)
4934	633	A	R	517	7	0.013	38	45	208	309	5	2	G	7	SINGLE LAIV	NS_H1	NS1	Synonymous	R211R	No	NA	NA	NA	Not known function (Synonymous)
4934	731	T	Y	503	15	0.029	39	42	67	436	2	13	C	7	SINGLE LAIV	NS_H1	NS2	Synonymous	L87L	No	NA	NA	NA	Not known function (Synonymous)
4938	100	G	R	4577	60	0.013	39	34	4526	51	59	1	A	7	NO VAC	NS_H1	NS1	Non_Synonymous	D34N	Yes	Influenza A_NS1_RNA-binding-site_5/Influenza A_NS1_RNA-binding-domain_1	Although many residues appear to contribute towards efficient RNA binding by NS1; only R38 is absolutely essential. Dimerization of the RBD is also essential for RNA binding/The N-terminal domain of NS1 binds several RNA species; including dsRNA. This domain also mediates interactions with RIG-I; possibly via dsRNA intermediates; PABPI; and importin-alpha.	10024172/1881322714967035/18796704/17475623/18813227	Host-virus interaction machinery
4938	480	T	Y	6961	84	0.012	38	36	3754	3207	51	33	C	7	NO VAC	NS_H1	NS1	Synonymous	I160I	No	NA	NA	NA	Not known function (Synonymous)
4938	558	A	R	6740	79	0.012	39	35	3184	3556	29	50	G	7	NO VAC	NS_H1	NS2	Non_Synonymous	N29S	No	NA	NA	NA	Not known function (Non_Synonymous)
4938	558	A	R	6740	79	0.012	39	35	3184	3556	29	50	G	7	NO VAC	NS_H1	NS1	Synonymous	E186E	No	NA	NA	NA	Not known function (Synonymous)
5167	703	G	R	570	589	0.508	38	39	82	488	107	482	A	7	NO VAC	NS_H1	NS2	Synonymous	R77R	No	NA	NA	NA	Not known function (Synonymous)
5175	261	G	R	6927	338	0.047	38	36	4944	1983	235	103	A	7	PRIME BOOST	NS_H1	NS1	Synonymous	S87S	No	NA	NA	NA	Not known function (Synonymous)
5175	549	A	R	6724	348	0.049	37	38	3405	3319	158	190	G	7	PRIME BOOST	NS_H1	NS2	Non_Synonymous	E26G	No	NA	NA	NA	Not known function (Non_Synonymous)
5175	549	A	R	6724	348	0.049	37	38	3405	3319	158	190	G	7	PRIME BOOST	NS_H1	NS1	Synonymous	G183G	No	NA	NA	NA	Not known function (Synonymous)
5179	196	G	R	3447	40	0.012	40	33	2707	740	27	13	A	7	NO VAC	NS_H1	NS1	Non_Synonymous	E66K	Yes	Influenza A_NS1_RNA-binding-domain_1	The N-terminal domain of NS1 binds several RNA species; including dsRNA. This domain also mediates interactions with RIG-I; possibly via dsRNA intermediates; PABPI; and importin-alpha.	18796704/17475623/18813227	Host-virus interaction machinery
5179	566	G	R	4033	50	0.012	38	33	1990	2043	22	28	A	7	NO VAC	NS_H1	NS2	Non_Synonymous	V32I	No	NA	NA	NA	Not known function (Non_Synonymous)
5179	566	G	R	4033	50	0.012	38	33	1990	2043	22	28	A	7	NO VAC	NS_H1	NS1	Non_Synonymous	G189D	Yes	Influenza A_NS1_ED-helix-dimer_106/Influenza A_NS1_CPSF30-binding-site_103/Influenza A_NS1_effector-domain_87	The helix-helix ED conformation is conserved in all apo-ED crystal structures; though its physiological relevance is unknown. W187 is essential for ED dimerization in vitro./Necessary for binding CPSF30 and inhibiting the posttranscriptional 3'-end processing of cellular pre-mRNAs./The NS1 effector domain mediates interactions with several host proteins and may stabilize the N-terminal RNA-bindin…	18585749/20133840/17522219/12667806/20444891/18725644/17442719/18725644/18796704/16715094/18585749	Host-virus interaction machinery
4473	187	G	R	2879	30	0.01	41	36	2316	563	27	3	A	7	SINGLE LAIV	PA_H1	PA-X	Non_Synonymous	V63I	No	NA	NA	NA	Not known function (Non_Synonymous)
4473	187	G	R	2879	30	0.01	41	36	2316	563	27	3	A	7	SINGLE LAIV	PA_H1	PA	Non_Synonymous	V63I	No	NA	NA	NA	Not known function (Non_Synonymous)
4473	781	T	Y	4892	58	0.012	39	35	2439	2453	38	20	C	7	SINGLE LAIV	PA_H1	PA	Synonymous	L261L	No	NA	NA	NA	Not known function (Synonymous)
4479	633	G	A	82	3628	0.978	35	37	58	24	2064	1564	A	7	SINGLE LAIV	PA_H1	PA-X	Non_Synonymous	C211Y	No	NA	NA	NA	Not known function (Non_Synonymous)
4479	633	G	A	82	3628	0.978	35	37	58	24	2064	1564	A	7	SINGLE LAIV	PA_H1	PA	Non_Synonymous	M211I	No	NA	NA	NA	Not known function (Non_Synonymous)
4479	1392	C	Y	5616	106	0.019	38	35	3285	2331	31	75	T	7	SINGLE LAIV	PA_H1	PA	Synonymous	Y464Y	No	NA	NA	NA	Not known function (Synonymous)
4479	1407	G	R	5240	72	0.014	38	37	3303	1937	40	32	A	7	SINGLE LAIV	PA_H1	PA	Synonymous	L469L	No	NA	NA	NA	Not known function (Synonymous)
4481	278	G	S	3951	78	0.019	39	36	2604	1347	65	13	C	7	SINGLE LAIV	PA_H1	PA-X	Non_Synonymous	S93T	No	NA	NA	NA	Not known function (Non_Synonymous)
4481	278	G	S	3951	78	0.019	39	36	2604	1347	65	13	C	7	SINGLE LAIV	PA_H1	PA	Non_Synonymous	S93T	No	NA	NA	NA	Not known function (Non_Synonymous)
4481	676	C	Y	4078	155	0.037	38	38	2130	1948	81	74	T	7	SINGLE LAIV	PA_H1	PA-X	Synonymous	A225A	No	NA	NA	NA	Not known function (Synonymous)
4481	676	C	Y	4078	155	0.037	38	38	2130	1948	81	74	T	7	SINGLE LAIV	PA_H1	PA	Non_Synonymous	L226F	No	NA	NA	NA	Not known function (Non_Synonymous)
4481	2109	T	Y	917	184	0.167	37	38	60	857	16	168	C	7	SINGLE LAIV	PA_H1	PA	Synonymous	N703N	No	NA	NA	NA	Not known function (Synonymous)
4486	1034	T	Y	1424	24	0.017	40	40	939	485	16	8	C	7	PRIME BOOST	PA_H1	PA	Non_Synonymous	L345P	Yes	Influenza A_PA_PB1-binding-region_257	The C-terminus of PA interacts with the N-terminal region of PB1 (residues 1-25). This subunit interface complex is essential for initiation of transcription.	18615018	Viral genome/protein interaction
4486	1255	G	R	1500	67	0.043	40	37	948	552	40	27	A	7	PRIME BOOST	PA_H1	PA	Non_Synonymous	D419N	Yes	Influenza A_PA_PB1-binding-region_257	The C-terminus of PA interacts with the N-terminal region of PB1 (residues 1-25). This subunit interface complex is essential for initiation of transcription.	18615018	Viral genome/protein interaction
4486	1780	A	R	1626	17	0.01	40	38	803	823	8	9	G	7	PRIME BOOST	PA_H1	PA	Non_Synonymous	S594G	Yes	Influenza A_PA_PB1-binding-region_257	The C-terminus of PA interacts with the N-terminal region of PB1 (residues 1-25). This subunit interface complex is essential for initiation of transcription.	18615018	Viral genome/protein interaction
4490	2070	C	Y	1599	69	0.041	40	34	269	1330	4	65	T	7	NO VAC	PA_H1	PA	Synonymous	I690I	No	NA	NA	NA	Not known function (Synonymous)
4492	428	C	M	3282	50	0.015	39	35	1799	1483	33	17	A	7	SINGLE LAIV	PA_H1	PA-X	Non_Synonymous	T143K	No	NA	NA	NA	Not known function (Non_Synonymous)
4492	428	C	M	3282	50	0.015	39	35	1799	1483	33	17	A	7	SINGLE LAIV	PA_H1	PA	Non_Synonymous	T143K	No	NA	NA	NA	Not known function (Non_Synonymous)
4492	474	A	R	3246	48	0.015	37	34	1857	1389	25	23	G	7	SINGLE LAIV	PA_H1	PA-X	Synonymous	K158K	No	NA	NA	NA	Not known function (Synonymous)
4492	474	A	R	3246	48	0.015	37	34	1857	1389	25	23	G	7	SINGLE LAIV	PA_H1	PA	Synonymous	K158K	No	NA	NA	NA	Not known function (Synonymous)
4492	668	T	Y	3818	56	0.015	38	36	2102	1716	38	18	C	7	SINGLE LAIV	PA_H1	PA-X	Non_Synonymous	S223P	No	NA	NA	NA	Not known function (Non_Synonymous)
4492	668	T	Y	3818	56	0.015	38	36	2102	1716	38	18	C	7	SINGLE LAIV	PA_H1	PA	Non_Synonymous	F223S	No	NA	NA	NA	Not known function (Non_Synonymous)
4492	810	G	R	3747	151	0.039	38	37	1939	1808	87	64	A	7	SINGLE LAIV	PA_H1	PA	Synonymous	L270L	No	NA	NA	NA	Not known function (Synonymous)
4492	906	A	R	5288	68	0.013	37	36	3084	2204	36	32	G	7	SINGLE LAIV	PA_H1	PA	Non_Synonymous	I302M	Yes	Influenza A_PA_PB1-binding-region_257	The C-terminus of PA interacts with the N-terminal region of PB1 (residues 1-25). This subunit interface complex is essential for initiation of transcription.	18615018	Viral genome/protein interaction
4492	1479	A	R	6624	70	0.011	40	37	4248	2376	35	35	G	7	SINGLE LAIV	PA_H1	PA	Synonymous	E493E	No	NA	NA	NA	Not known function (Synonymous)
4492	1581	C	Y	5953	127	0.021	38	34	2552	3401	52	75	T	7	SINGLE LAIV	PA_H1	PA	Synonymous	L527L	No	NA	NA	NA	Not known function (Synonymous)
4492	2014	C	Y	2181	41	0.019	42	30	554	1627	5	36	T	7	SINGLE LAIV	PA_H1	PA	Non_Synonymous	L672F	Yes	Influenza A_PA_PB1-binding-region_257	The C-terminus of PA interacts with the N-terminal region of PB1 (residues 1-25). This subunit interface complex is essential for initiation of transcription.	18615018	Viral genome/protein interaction
4492	2137	C	Y	556	20	0.035	37	34	33	523	1	19	T	7	SINGLE LAIV	PA_H1	PA	Non_Synonymous	H713Y	Yes	Influenza A_PA_PB1-binding-region_257	The C-terminus of PA interacts with the N-terminal region of PB1 (residues 1-25). This subunit interface complex is essential for initiation of transcription.	18615018	Viral genome/protein interaction
4493	305	A	R	3566	38	0.011	39	39	2605	961	26	12	G	7	NO VAC	PA_H1	PA-X	Non_Synonymous	K102R	No	NA	NA	NA	Not known function (Non_Synonymous)
4493	305	A	R	3566	38	0.011	39	39	2605	961	26	12	G	7	NO VAC	PA_H1	PA	Non_Synonymous	K102R	No	NA	NA	NA	Not known function (Non_Synonymous)
4493	489	C	Y	3777	47	0.012	37	34	2304	1473	21	26	T	7	NO VAC	PA_H1	PA-X	Synonymous	L163L	No	NA	NA	NA	Not known function (Synonymous)
4493	489	C	Y	3777	47	0.012	37	34	2304	1473	21	26	T	7	NO VAC	PA_H1	PA	Synonymous	L163L	No	NA	NA	NA	Not known function (Synonymous)
4493	585	A	R	4352	56	0.013	38	37	2703	1649	34	22	G	7	NO VAC	PA_H1	PA-X	Non_Synonymous	K195R	No	NA	NA	NA	Not known function (Non_Synonymous)
4493	585	A	R	4352	56	0.013	38	37	2703	1649	34	22	G	7	NO VAC	PA_H1	PA	Synonymous	E195E	No	NA	NA	NA	Not known function (Synonymous)
4493	645	A	W	4338	54	0.012	38	35	2459	1879	25	29	T	7	NO VAC	PA_H1	PA-X	Non_Synonymous	Q215L	No	NA	NA	NA	Not known function (Non_Synonymous)
4493	645	A	W	4338	54	0.012	38	35	2459	1879	25	29	T	7	NO VAC	PA_H1	PA	Synonymous	A215A	No	NA	NA	NA	Not known function (Synonymous)
4493	806	G	R	4093	61	0.015	38	36	1920	2173	41	20	A	7	NO VAC	PA_H1	PA	Non_Synonymous	R269K	Yes	Influenza A_PA_PB1-binding-region_257	The C-terminus of PA interacts with the N-terminal region of PB1 (residues 1-25). This subunit interface complex is essential for initiation of transcription.	18615018	Viral genome/protein interaction
4493	1949	A	W	2871	232	0.075	38	30	915	1956	99	133	T	7	NO VAC	PA_H1	PA	Non_Synonymous	Y650F	Yes	Influenza A_PA_PB1-binding-region_257	The C-terminus of PA interacts with the N-terminal region of PB1 (residues 1-25). This subunit interface complex is essential for initiation of transcription.	18615018	Viral genome/protein interaction
4495	394	C	M	4250	44	0.01	38	35	2810	1440	26	18	A	7	NO VAC	PA_H1	PA-X	Non_Synonymous	L132I	No	NA	NA	NA	Not known function (Non_Synonymous)
4495	394	C	M	4250	44	0.01	38	35	2810	1440	26	18	A	7	NO VAC	PA_H1	PA	Non_Synonymous	L132I	No	NA	NA	NA	Not known function (Non_Synonymous)
4495	1051	G	R	4130	2009	0.327	38	36	2695	1435	1362	647	A	7	NO VAC	PA_H1	PA	Non_Synonymous	E351K	Yes	Influenza A_PA_PB1-binding-region_257	The C-terminus of PA interacts with the N-terminal region of PB1 (residues 1-25). This subunit interface complex is essential for initiation of transcription.	18615018	Viral genome/protein interaction
4495	1853	C	Y	6487	98	0.015	37	35	2281	4206	64	34	T	7	NO VAC	PA_H1	PA	Non_Synonymous	T618I	Yes	Influenza A_PA_PB1-binding-region_257	The C-terminus of PA interacts with the N-terminal region of PB1 (residues 1-25). This subunit interface complex is essential for initiation of transcription.	18615018	Viral genome/protein interaction
4499	457	G	K	3162	47	0.015	38	32	1733	1429	43	4	T	7	PRIME BOOST	PA_H1	PA-X	stop_gained	E153*	No	NA	NA	NA	Not known function (Stop_Codon)
4499	457	G	K	3162	47	0.015	38	32	1733	1429	43	4	T	7	PRIME BOOST	PA_H1	PA	stop_gained	E153*	No	NA	NA	NA	Not known function (Stop_Codon)
4499	1025	T	Y	4760	50	0.01	37	36	3209	1551	40	10	C	7	PRIME BOOST	PA_H1	PA	Non_Synonymous	L342P	Yes	Influenza A_PA_PB1-binding-region_257	The C-terminus of PA interacts with the N-terminal region of PB1 (residues 1-25). This subunit interface complex is essential for initiation of transcription.	18615018	Viral genome/protein interaction
4499	1773	G	R	4236	139	0.032	39	36	2025	2211	77	62	A	7	PRIME BOOST	PA_H1	PA	Synonymous	Q591Q	No	NA	NA	NA	Not known function (Synonymous)
4938	298	G	R	4068	95	0.023	39	37	2986	1082	67	28	A	7	NO VAC	PA_H1	PA-X	Non_Synonymous	V100I	No	NA	NA	NA	Not known function (Non_Synonymous)
4938	298	G	R	4068	95	0.023	39	37	2986	1082	67	28	A	7	NO VAC	PA_H1	PA	Non_Synonymous	V100I	Yes	Influenza A_PA_Determinants-of-replication_57	Multiple residues on PA of avian-origin pH1N1 influenza viruses suppress host cell protein synthesis during infection; allowing for preferential production of viral proteins.	23283952	Host-virus interaction machinery
5166	189	A	W	460	5	0.011	40	43	336	124	3	2	T	7	SINGLE LAIV	PA_H1	PA-X	Synonymous	V63V	No	NA	NA	NA	Not known function (Synonymous)
5166	189	A	W	460	5	0.011	40	43	336	124	3	2	T	7	SINGLE LAIV	PA_H1	PA	Synonymous	V63V	No	NA	NA	NA	Not known function (Synonymous)
5166	633	G	A	74	588	0.888	37	37	43	31	361	227	A	7	SINGLE LAIV	PA_H1	PA-X	Non_Synonymous	C211Y	No	NA	NA	NA	Not known function (Non_Synonymous)
5166	633	G	A	74	588	0.888	37	37	43	31	361	227	A	7	SINGLE LAIV	PA_H1	PA	Non_Synonymous	M211I	No	NA	NA	NA	Not known function (Non_Synonymous)
5166	720	C	M	568	8	0.014	39	36	281	287	4	4	A	7	SINGLE LAIV	PA_H1	PA	Synonymous	G240G	No	NA	NA	NA	Not known function (Synonymous)
5166	2109	T	Y	477	30	0.059	39	36	47	430	1	29	C	7	SINGLE LAIV	PA_H1	PA	Synonymous	N703N	No	NA	NA	NA	Not known function (Synonymous)
5167	362	G	K	222	4	0.018	42	53	145	77	3	1	T	7	NO VAC	PA_H1	PA-X	Non_Synonymous	G121V	No	No	NA	NA	Not known function (Non_Synonymous)
5167	362	G	K	222	4	0.018	42	53	145	77	3	1	T	7	NO VAC	PA_H1	PA	Non_Synonymous	G121V	No	NA	NA	NA	Not known function (Non_Synonymous)
5167	1847	C	Y	478	15	0.03	38	38	126	352	5	10	T	7	NO VAC	PA_H1	PA	Non_Synonymous	S616L	Yes	Influenza A_PA_PB1-binding-region_257	The C-terminus of PA interacts with the N-terminal region of PB1 (residues 1-25). This subunit interface complex is essential for initiation of transcription.	18615018	Viral genome/protein interaction
5167	2070	C	Y	219	19	0.08	44	38	53	166	2	17	T	7	NO VAC	PA_H1	PA	Synonymous	I690I	No	NA	NA	NA	Not known function (Synonymous)
5174	84	G	R	396	231	0.367	38	37	395	1	229	2	A	7	NO VAC	PA_H1	PA-X	Synonymous	P28P	No	NA	NA	NA	Not known function (Synonymous)
5174	84	G	R	396	231	0.367	38	37	395	1	229	2	A	7	NO VAC	PA_H1	PA	Synonymous	P28P	No	NA	NA	NA	Not known function (Synonymous)
5174	1773	G	R	1352	102	0.07	40	36	711	641	52	50	A	7	NO VAC	PA_H1	PA	Synonymous	Q591Q	No	NA	NA	NA	Not known function (Synonymous)
5174	2109	T	Y	675	37	0.052	39	39	68	607	4	33	C	7	NO VAC	PA_H1	PA	Synonymous	N703N	No	NA	NA	NA	Not known function (Synonymous)
5174	2121	C	M	633	7	0.011	38	41	46	587	1	6	A	7	NO VAC	PA_H1	PA	Non_Synonymous	F707L	Yes	Influenza A_PA_PB1-binding-region_257	The C-terminus of PA interacts with the N-terminal region of PB1 (residues 1-25). This subunit interface complex is essential for initiation of transcription.	18615018	Viral genome/protein interaction
5175	397	G	R	3189	271	0.078	39	37	2157	1032	208	63	A	7	PRIME BOOST	PA_H1	PA-X	Non_Synonymous	E133K	No	NA	NA	NA	Not known function (Non_Synonymous)
5175	397	G	R	3189	271	0.078	39	37	2157	1032	208	63	A	7	PRIME BOOST	PA_H1	PA	Non_Synonymous	E133K	No	NA	NA	NA	Not known function (Non_Synonymous)
5175	476	C	Y	3478	38	0.011	37	35	2079	1399	19	19	T	7	PRIME BOOST	PA_H1	PA-X	Non_Synonymous	A159V	No	NA	NA	NA	Not known function (Non_Synonymous)
5175	476	C	Y	3478	38	0.011	37	35	2079	1399	19	19	T	7	PRIME BOOST	PA_H1	PA	Non_Synonymous	A159V	No	NA	NA	NA	Not known function (Non_Synonymous)
5175	1388	T	Y	6773	73	0.011	37	40	4108	2665	48	25	C	7	PRIME BOOST	PA_H1	PA	Non_Synonymous	V463A	Yes	Influenza A_PA_PB1-binding-region_257	The C-terminus of PA interacts with the N-terminal region of PB1 (residues 1-25). This subunit interface complex is essential for initiation of transcription.	18615018	Viral genome/protein interaction
5175	1834	T	W	4103	262	0.06	39	35	1693	2410	108	154	A	7	PRIME BOOST	PA_H1	PA	Non_Synonymous	F612I	Yes	Influenza A_PA_PB1-binding-region_257	The C-terminus of PA interacts with the N-terminal region of PB1 (residues 1-25). This subunit interface complex is essential for initiation of transcription.	18615018	Viral genome/protein interaction
5179	1032	G	R	1507	120	0.074	39	39	1044	463	88	32	A	7	NO VAC	PA_H1	PA	Synonymous	E344E	No	NA	NA	NA	Not known function (Synonymous)
5179	2109	T	Y	661	22	0.032	38	38	57	604	2	20	C	7	NO VAC	PA_H1	PA	Synonymous	N703N	No	NA	NA	NA	Not known function (Synonymous)
4473	168	G	R	352	916	0.722	39	39	303	49	811	105	A	7	SINGLE LAIV	PB1_H1	PB1-F2	Non_Synonymous	R25Q	No	NA	NA	NA	Not known function (Non_Synonymous)
4473	168	G	R	352	916	0.722	39	39	303	49	811	105	A	7	SINGLE LAIV	PB1_H1	PB1	Synonymous	T56T	No	NA	NA	NA	Not known function (Synonymous)
4473	1251	G	R	2343	110	0.045	37	35	1381	962	76	34	A	7	SINGLE LAIV	PB1_H1	PB1	Synonymous	T417T	No	NA	NA	NA	Not known function (Synonymous)
4473	1895	T	Y	2170	45	0.02	39	39	980	1190	26	19	C	7	SINGLE LAIV	PB1_H1	PB1	Non_Synonymous	V632A	No	NA	NA	NA	Not known function (Non_Synonymous)
4479	590	A	R	1729	37	0.021	38	30	861	868	9	28	G	7	SINGLE LAIV	PB1_H1	PB1	Non_Synonymous	K197R	No	NA	NA	NA	Not known function (Non_Synonymous)
4479	690	T	Y	1716	129	0.07	37	36	1195	521	101	28	C	7	SINGLE LAIV	PB1_H1	PB1	Synonymous	D230D	No	NA	NA	NA	Not known function (Synonymous)
4481	531	G	A	507	1646	0.765	36	36	231	276	881	765	A	7	SINGLE LAIV	PB1_H1	PB1	Synonymous	E177E	No	NA	NA	NA	Not known function (Synonymous)
4481	1827	C	Y	2678	39	0.014	39	37	1252	1426	22	17	T	7	SINGLE LAIV	PB1_H1	PB1	Synonymous	V609V	No	NA	NA	NA	Not known function (Synonymous)
4481	1895	T	Y	2383	25	0.01	38	42	1046	1337	12	13	C	7	SINGLE LAIV	PB1_H1	PB1	Non_Synonymous	V632A	No	NA	NA	NA	Not known function (Non_Synonymous)
4486	242	G	R	179	83	0.317	38	37	120	59	60	23	A	7	PRIME BOOST	PB1_H1	PB1-F2	Non_Synonymous	D50N	No	NA	NA	NA	Not known function (Non_Synonymous)
4486	242	G	R	179	83	0.317	38	37	120	59	60	23	A	7	PRIME BOOST	PB1_H1	PB1	Non_Synonymous	G81E	No	NA	NA	NA	Not known function (Non_Synonymous)
4486	531	G	A	71	423	0.856	34	35	9	62	208	215	A	7	PRIME BOOST	PB1_H1	PB1	Synonymous	E177E	No	NA	NA	NA	Not known function (Synonymous)
4486	818	T	Y	563	10	0.018	37	34	287	276	5	5	C	7	PRIME BOOST	PB1_H1	PB1	Non_Synonymous	V273A	No	NA	NA	NA	Not known function (Non_Synonymous)
4486	1977	C	M	519	8	0.015	38	32	221	298	7	1	A	7	PRIME BOOST	PB1_H1	PB1	Synonymous	A659A	No	NA	NA	NA	Not known function (Synonymous)
4490	531	G	R	466	82	0.15	37	34	219	247	39	43	A	7	NO VAC	PB1_H1	PB1	Synonymous	E177E	No	NA	NA	NA	Not known function (Synonymous)
4490	792	A	R	578	15	0.025	38	35	300	278	1	14	G	7	NO VAC	PB1_H1	PB1	Synonymous	E264E	No	NA	NA	NA	Not known function (Synonymous)
4490	2220	C	M	2198	40	0.018	39	34	383	1815	2	38	A	7	NO VAC	PB1_H1	PB1	Non_Synonymous	F740L	Yes	Influenza A_PB1_PB2-binding-region_685	The C-terminal three helix bundle of PB1 binds to 1_37 and 1_86 fragments on the N-terminus of PB2. This interface is crucial for the regulation of overall enzyme activity	19461581/17967456/8811014	Viral genome/protein interaction
4492	447	T	K	1975	31	0.016	37	35	1140	835	16	15	G	7	SINGLE LAIV	PB1_H1	PB1	Synonymous	V149V	No	NA	NA	NA	Not known function (Synonymous)
4492	1221	G	R	3145	80	0.025	37	33	1733	1412	51	29	A	7	SINGLE LAIV	PB1_H1	PB1	Non_Synonymous	M407I	No	NA	NA	NA	Not known function (Non_Synonymous)
4492	1694	A	R	3040	119	0.038	38	38	1823	1217	71	48	G	7	SINGLE LAIV	PB1_H1	PB1	Non_Synonymous	D565G	No	NA	NA	NA	Not known function (Non_Synonymous)
4492	1895	T	Y	2594	41	0.016	39	38	1170	1424	20	21	C	7	SINGLE LAIV	PB1_H1	PB1	Non_Synonymous	V632A	No	NA	NA	NA	Not known function (Non_Synonymous)
4492	2085	G	R	1668	17	0.01	41	31	593	1075	6	11	A	7	SINGLE LAIV	PB1_H1	PB1	Synonymous	L695L	No	NA	NA	NA	Not known function (Synonymous)
4492	2087	T	W	1629	17	0.01	41	31	581	1048	7	10	A	7	SINGLE LAIV	PB1_H1	PB1	Non_Synonymous	F696Y	Yes	Influenza A_PB1_PB2-binding-region_685	The C-terminal three helix bundle of PB1 binds to 1_37 and 1_86 fragments on the N-terminus of PB2. This interface is crucial for the regulation of overall enzyme activity	19461581/17967456/8811014	Viral genome/protein interaction
4492	2145	G	R	1536	24	0.015	39	37	277	1259	7	17	A	7	SINGLE LAIV	PB1_H1	PB1	Synonymous	V715V	No	NA	NA	NA	Not known function (Synonymous)
4492	2166	C	Y	1320	14	0.011	39	32	235	1085	2	12	T	7	SINGLE LAIV	PB1_H1	PB1	Synonymous	A722A	No	NA	NA	NA	Not known function (Synonymous)
4493	219	A	R	1540	33	0.021	38	40	1130	410	17	16	G	7	NO VAC	PB1_H1	PB1-F2	Non_Synonymous	Y42C	No	NA	NA	NA	Not known function (Non_Synonymous)
4493	219	A	R	1540	33	0.021	38	40	1130	410	17	16	G	7	NO VAC	PB1_H1	PB1	Synonymous	L73L	No	NA	NA	NA	Not known function (Synonymous)
4493	271	G	R	1746	24	0.014	37	36	1193	553	18	6	A	7	NO VAC	PB1_H1	PB1-F2	Synonymous	R59R	No	NA	NA	NA	Not known function (Synonymous)
4493	271	G	R	1746	24	0.014	37	36	1193	553	18	6	A	7	NO VAC	PB1_H1	PB1	Non_Synonymous	A91T	No	NA	NA	NA	Not known function (Non_Synonymous)
4493	531	G	A	21	2165	0.99	38	37	8	13	1286	879	A	7	NO VAC	PB1_H1	PB1	Synonymous	E177E	No	NA	NA	NA	Not known function (Synonymous)
4493	592	A	R	2373	48	0.02	39	36	1375	998	22	26	G	7	NO VAC	PB1_H1	PB1	Non_Synonymous	K198E	No	NA	NA	NA	Not known function (Non_Synonymous)
4493	993	G	K	3119	148	0.045	38	38	1747	1372	102	46	T	7	NO VAC	PB1_H1	PB1	Non_Synonymous	E331D	No	NA	NA	NA	Not known function (Non_Synonymous)
4493	1207	T	Y	3353	39	0.012	37	34	1786	1567	18	21	C	7	NO VAC	PB1_H1	PB1	Synonymous	L403L	No	NA	NA	NA	Not known function (Synonymous)
4493	1559	C	Y	3786	40	0.01	39	40	1470	2316	16	24	T	7	NO VAC	PB1_H1	PB1	Non_Synonymous	S520L	No	NA	NA	NA	Not known function (Non_Synonymous)
4493	1997	G	R	2575	42	0.016	38	37	1193	1382	24	18	A	7	NO VAC	PB1_H1	PB1	stop_gained	W666*	No	NA	NA	NA	Not known function (Stop_Codon)
4493	2009	G	R	2530	28	0.011	39	34	1164	1366	21	7	A	7	NO VAC	PB1_H1	PB1	Non_Synonymous	R670K	No	NA	NA	NA	Not known function (Non_Synonymous)
4493	2168	G	R	1255	559	0.308	39	39	230	1025	82	477	A	7	NO VAC	PB1_H1	PB1	Non_Synonymous	R723Q	Yes	Influenza A_PB1_PB2-binding-region_685	The C-terminal three helix bundle of PB1 binds to 1_37 and 1_86 fragments on the N-terminus of PB2. This interface is crucial for the regulation of overall enzyme activity	19461581/17967456/8811014	Viral genome/protein interaction
4493	2241	T	Y	800	23	0.028	38	41	70	730	4	19	C	7	NO VAC	PB1_H1	PB1	Synonymous	C747C	No	NA	NA	NA	Not known function (Synonymous)
4495	8	T	Y	378	7	0.018	33	34	370	8	6	1	C	7	NO VAC	PB1_H1	PB1	Non_Synonymous	V3A	Yes	Influenza A_PB1_determinant-of-virulence_3/Influenza A_PB1_tissue-tropism_3/Influenza A_PB1_PA-binding-region_1	Introduction of Val3Ala; Asn328Lys; Asn375Ser substitutions in the A/Vietnam/1203/2004 backbone conferred increased virulence as indicated by lethality in mice./The N-terminal region of PB1 interacts with the C-terminus of PA (residues 257-716). This subunit interface complex is essential for initiation of transcription.	16533883/18615018/8811014	Determinant of pathogenicity, virulence and disease progresson
4495	1041	A	R	2037	134	0.062	37	35	1321	716	78	56	G	7	NO VAC	PB1_H1	PB1	Synonymous	K347K	No	NA	NA	NA	Not known function (Synonymous)
4495	1603	A	R	2610	30	0.011	37	34	1087	1523	9	21	G	7	NO VAC	PB1_H1	PB1	Non_Synonymous	I535V	No	NA	NA	NA	Not known function (Non_Synonymous)
4495	1930	G	R	3366	54	0.016	37	30	1649	1717	26	28	A	7	NO VAC	PB1_H1	PB1	Non_Synonymous	V644M	No	NA	NA	NA	Not known function (Non_Synonymous)
4495	2110	T	W	5241	119	0.022	40	38	1891	3350	24	95	A	7	NO VAC	PB1_H1	PB1	Non_Synonymous	S704T	Yes	Influenza A_PB1_PB2-binding-region_685	The C-terminal three helix bundle of PB1 binds to 1_37 and 1_86 fragments on the N-terminus of PB2. This interface is crucial for the regulation of overall enzyme activity	19461581/17967456/8811014	Viral genome/protein interaction
4495	2124	G	A	58	5298	0.985	26	30	16	42	1842	3456	A	7	NO VAC	PB1_H1	PB1	Synonymous	P708P	No	NA	NA	NA	Not known function (Synonymous)
4934	1821	T	Y	246	4	0.016	40	36	131	115	1	3	C	7	SINGLE LAIV	PB1_H1	PB1	Synonymous	P607P	No	NA	NA	NA	Not known function (Synonymous)
4937	168	G	R	1708	18	0.01	39	33	1518	190	15	3	A	7	SINGLE LAIV	PB1_H1	PB1-F2	Non_Synonymous	R25Q	No	NA	NA	NA	Not known function (Non_Synonymous)
4937	168	G	R	1708	18	0.01	39	33	1518	190	15	3	A	7	SINGLE LAIV	PB1_H1	PB1	Synonymous	T56T	No	NA	NA	NA	Not known function (Synonymous)
4938	531	G	A	18	2522	0.993	35	37	7	11	1395	1127	A	7	NO VAC	PB1_H1	PB1	Synonymous	E177E	No	NA	NA	NA	Not known function (Synonymous)
4938	941	A	W	2970	31	0.01	38	36	1726	1244	18	13	T	7	NO VAC	PB1_H1	PB1	Non_Synonymous	N314I	No	NA	NA	NA	Not known function (Non_Synonymous)
4938	1107	A	M	3392	41	0.012	40	33	1921	1471	27	14	C	7	NO VAC	PB1_H1	PB1	Synonymous	P369P	No	NA	NA	NA	Not known function (Synonymous)
4938	1410	C	M	3723	52	0.014	38	36	2432	1291	30	22	A	7	NO VAC	PB1_H1	PB1	stop_gained	C470*	No	NA	NA	NA	Not known function (Stop_Codon)
4938	1497	T	Y	3808	53	0.014	39	35	2285	1523	34	19	C	7	NO VAC	PB1_H1	PB1	Synonymous	Y499Y	No	NA	NA	NA	Not known function (Synonymous)
4938	1562	C	M	3896	42	0.011	38	40	1496	2400	17	25	A	7	NO VAC	PB1_H1	PB1	Non_Synonymous	A521D	No	NA	NA	NA	Not known function (Non_Synonymous)
4938	2006	A	R	2198	28	0.013	40	40	965	1233	11	17	G	7	NO VAC	PB1_H1	PB1	Non_Synonymous	K669R	No	NA	NA	NA	Not known function (Non_Synonymous)
4938	2124	G	K	1790	24	0.013	40	33	501	1289	11	13	T	7	NO VAC	PB1_H1	PB1	Synonymous	P708P	No	NA	NA	NA	Not known function (Synonymous)
4938	2168	G	R	1550	46	0.029	40	38	315	1235	7	39	A	7	NO VAC	PB1_H1	PB1	Non_Synonymous	R723Q	Yes	Influenza A_PB1_PB2-binding-region_685	The C-terminal three helix bundle of PB1 binds to 1_37 and 1_86 fragments on the N-terminus of PB2. This interface is crucial for the regulation of overall enzyme activity	19461581/17967456/8811014	Viral genome/protein interaction
5166	216	A	R	263	4	0.015	39	35	182	81	2	2	G	7	SINGLE LAIV	PB1_H1	PB1-F2	Non_Synonymous	H41R	No	NA	NA	NA	Not known function (Non_Synonymous)
5166	216	A	R	263	4	0.015	39	35	182	81	2	2	G	7	SINGLE LAIV	PB1_H1	PB1	Synonymous	P72P	No	NA	NA	NA	Not known function (Synonymous)
5167	531	G	R	181	62	0.254	37	37	54	127	20	42	A	7	NO VAC	PB1_H1	PB1	Synonymous	E177E	No	NA	NA	NA	Not known function (Synonymous)
5167	1236	C	M	280	4	0.014	36	36	156	124	2	2	A	7	NO VAC	PB1_H1	PB1	Non_Synonymous	F412L	No	NA	NA	NA	Not known function (Non_Synonymous)
5174	782	G	K	642	21	0.032	40	36	443	199	14	7	T	7	NO VAC	PB1_H1	PB1	Non_Synonymous	S261I	No	NA	NA	NA	Not known function (Non_Synonymous)
5174	799	G	K	633	8	0.013	40	33	375	258	5	3	T	7	NO VAC	PB1_H1	PB1	stop_gained	E267*	No	NA	NA	NA	Not known function (Stop_Codon)
5174	1172	A	R	693	34	0.047	37	40	208	485	10	24	G	7	NO VAC	PB1_H1	PB1	Non_Synonymous	K391R	No	NA	NA	NA	Not known function (Non_Synonymous)
5174	1914	T	Y	744	37	0.047	38	38	323	421	19	18	C	7	NO VAC	PB1_H1	PB1	Synonymous	D638D	No	NA	NA	NA	Not known function (Synonymous)
5174	2199	A	R	749	10	0.013	42	37	181	568	3	7	G	7	NO VAC	PB1_H1	PB1	Synonymous	G733G	No	NA	NA	NA	Not known function (Synonymous)
5175	511	A	R	874	26	0.029	37	36	425	449	8	18	G	7	PRIME BOOST	PB1_H1	PB1	Non_Synonymous	M171V	No	NA	NA	NA	Not known function (Non_Synonymous)
5175	932	A	R	1207	29	0.024	38	36	740	467	11	18	G	7	PRIME BOOST	PB1_H1	PB1	Non_Synonymous	E311G	No	NA	NA	NA	Not known function (Non_Synonymous)
5175	1639	G	R	1665	64	0.037	38	37	712	953	36	28	A	7	PRIME BOOST	PB1_H1	PB1	Non_Synonymous	A547T	No	NA	NA	NA	Not known function (Non_Synonymous)
5175	2098	T	Y	756	21	0.027	40	30	255	501	18	3	C	7	PRIME BOOST	PB1_H1	PB1	Non_Synonymous	F700L	Yes	Influenza A_PB1_PB2-binding-region_685	The C-terminal three helix bundle of PB1 binds to 1_37 and 1_86 fragments on the N-terminus of PB2. This interface is crucial for the regulation of overall enzyme activity	19461581/17967456/8811014	Viral genome/protein interaction
5175	2124	G	A	2	959	0.998	31	41	0	2	370	589	A	7	PRIME BOOST	PB1_H1	PB1	Synonymous	P708P	No	NA	NA	NA	Not known function (Synonymous)
5179	531	G	A	118	463	0.797	35	36	21	97	187	276	A	7	NO VAC	PB1_H1	PB1	Synonymous	E177E	No	NA	NA	NA	Not known function (Synonymous)
4473	1497	C	Y	4825	179	0.036	40	40	3198	1627	119	60	T	7	SINGLE LAIV	PB2_H1	PB2	Synonymous	D499D	No	NA	NA	NA	Not known function (Synonymous)
4473	1554	C	Y	5257	69	0.013	39	37	3218	2039	36	33	T	7	SINGLE LAIV	PB2_H1	PB2	Synonymous	V518V	No	NA	NA	NA	Not known function (Synonymous)
4473	1685	A	T	0	5125	1	0	39	0	0	3096	2029	T	7	SINGLE LAIV	PB2_H1	PB2	Non_Synonymous	N562I	No	NA	NA	NA	Not known function (Non_Synonymous)
4473	1791	G	R	4946	588	0.106	38	37	2411	2535	342	246	A	7	SINGLE LAIV	PB2_H1	PB2	Synonymous	R597R	No	NA	NA	NA	Not known function (Synonymous)
4479	837	T	W	3606	227	0.059	38	39	1498	2108	107	120	A	7	SINGLE LAIV	PB2_H1	PB2	Synonymous	S279S	No	NA	NA	NA	Not known function (Synonymous)
4479	1268	G	R	3508	40	0.011	39	38	2130	1378	27	13	A	7	SINGLE LAIV	PB2_H1	PB2	Non_Synonymous	R423K	Yes	Influenza A_PB2_cap-binding-site_320	This fragment is a domain co-crystalized with m7GTP.	The Structural Basis for Cap Binding by Influenza Virus Polymerase Subunit PB2	Viral genome transportation, transcription and replication
4481	2245	A	R	385	4	0.01	39	44	50	335	1	3	G	7	SINGLE LAIV	PB2_H1	PB2	Non_Synonymous	T749A	No	NA	NA	NA	Not known function (Non_Synonymous)
4486	388	T	Y	678	12	0.017	37	38	421	257	8	4	C	7	PRIME BOOST	PB2_H1	PB2	Non_Synonymous	F130L	No	NA	NA	NA	Not known function (Non_Synonymous)
4486	930	A	R	870	378	0.303	37	37	614	256	226	152	G	7	PRIME BOOST	PB2_H1	PB2	Non_Synonymous	I310M	No	NA	NA	NA	Not known function (Non_Synonymous)
4486	1267	A	R	1387	20	0.014	40	39	861	526	14	6	G	7	PRIME BOOST	PB2_H1	PB2	Non_Synonymous	R423G	Yes	Influenza A_PB2_cap-binding-site_320	This fragment is a domain co-crystalized with m7GTP.	The Structural Basis for Cap Binding by Influenza Virus Polymerase Subunit PB2	Viral genome transportation, transcription and replication
4486	1291	A	R	1354	66	0.047	41	41	793	561	35	31	G	7	PRIME BOOST	PB2_H1	PB2	Non_Synonymous	M431V	Yes	Influenza A_PB2_cap-binding-site_320	This fragment is a domain co-crystalized with m7GTP.	The Structural Basis for Cap Binding by Influenza Virus Polymerase Subunit PB2	Viral genome transportation, transcription and replication
4486	1903	T	Y	927	26	0.027	37	35	351	576	13	13	C	7	PRIME BOOST	PB2_H1	PB2	Non_Synonymous	S635P	No	NA	NA	NA	Not known function (Non_Synonymous)
4486	2031	A	W	568	194	0.234	39	41	191	377	68	126	T	7	PRIME BOOST	PB2_H1	PB2	Non_Synonymous	E677D	No	NA	NA	NA	Not known function (Non_Synonymous)
4492	880	A	R	4534	73	0.016	37	35	2332	2202	26	47	G	7	SINGLE LAIV	PB2_H1	PB2	Non_Synonymous	M294V	No	NA	NA	NA	Not known function (Non_Synonymous)
4492	1076	G	R	5296	77	0.014	37	35	2701	2595	45	32	A	7	SINGLE LAIV	PB2_H1	PB2	Non_Synonymous	G359E	Yes	Influenza A_PB2_cap-binding-site_320	This fragment is a domain co-crystalized with m7GTP.	The Structural Basis for Cap Binding by Influenza Virus Polymerase Subunit PB2	Viral genome transportation, transcription and replication
4492	1189	G	R	5255	89	0.017	38	38	3002	2253	52	37	A	7	SINGLE LAIV	PB2_H1	PB2	Non_Synonymous	A397T	Yes	Influenza A_PB2_cap-binding-site_320	This fragment is a domain co-crystalized with m7GTP.	The Structural Basis for Cap Binding by Influenza Virus Polymerase Subunit PB2	Viral genome transportation, transcription and replication
4492	1251	T	Y	5076	99	0.019	39	38	2938	2138	66	33	C	7	SINGLE LAIV	PB2_H1	PB2	Synonymous	D417D	No	NA	NA	NA	Not known function (Synonymous)
4492	1320	A	R	4816	110	0.022	39	38	2349	2467	58	52	G	7	SINGLE LAIV	PB2_H1	PB2	Synonymous	K440K	No	NA	NA	NA	Not known function (Synonymous)
4492	1341	G	R	4995	65	0.013	39	36	2239	2756	41	24	A	7	SINGLE LAIV	PB2_H1	PB2	Synonymous	Q447Q	No	NA	NA	NA	Not known function (Synonymous)
4492	1791	G	A	3	5026	0.999	33	38	1	2	2485	2541	A	7	SINGLE LAIV	PB2_H1	PB2	Synonymous	R597R	No	NA	NA	NA	Not known function (Synonymous)
4492	1940	T	Y	4268	51	0.012	38	36	1927	2341	24	27	C	7	SINGLE LAIV	PB2_H1	PB2	Non_Synonymous	I647T	No	NA	NA	NA	Not known function (Non_Synonymous)
4492	2216	G	K	551	9	0.016	40	40	80	471	2	7	T	7	SINGLE LAIV	PB2_H1	PB2	Non_Synonymous	R739L	Yes	Influenza A_PB2_nuclear-localization-motif_736	This region is required for nuclear localization of PB2	Two Signals Mediate Nuclear Localization of Influenza Virus (A/WSN/33) Polymerase Basic Protein 2/UniProtKB - P03428 (PB2_I34A1)	Viral genome transportation, transcription and replication
4493	173	C	M	1603	25	0.015	43	34	1393	210	21	4	A	7	NO VAC	PB2_H1	PB2	Non_Synonymous	T58K	No	NA	NA	NA	Not known function (Non_Synonymous)
4493	313	A	R	1684	18	0.011	37	34	887	797	5	13	G	7	NO VAC	PB2_H1	PB2	Non_Synonymous	T105A	No	NA	NA	NA	Not known function (Non_Synonymous)
4493	503	T	Y	2343	41	0.017	37	34	1614	729	32	9	C	7	NO VAC	PB2_H1	PB2	Non_Synonymous	F168S	No	NA	NA	NA	Not known function (Non_Synonymous)
4493	542	C	Y	2466	31	0.012	37	36	1800	666	13	18	T	7	NO VAC	PB2_H1	PB2	Non_Synonymous	S181L	No	NA	NA	NA	Not known function (Non_Synonymous)
4493	924	G	K	2961	32	0.011	37	34	1768	1193	17	15	T	7	NO VAC	PB2_H1	PB2	Synonymous	V308V	No	NA	NA	NA	Not known function (Synonymous)
4493	1041	C	Y	3150	33	0.01	39	36	1475	1675	16	17	T	7	NO VAC	PB2_H1	PB2	Synonymous	G347G	No	NA	NA	NA	Not known function (Synonymous)
4493	1116	T	Y	3268	84	0.025	38	37	1685	1583	44	40	C	7	NO VAC	PB2_H1	PB2	Synonymous	A372A	No	NA	NA	NA	Not known function (Synonymous)
4493	1402	G	R	3227	35	0.011	38	34	1639	1588	19	16	A	7	NO VAC	PB2_H1	PB2	Non_Synonymous	A468T	Yes	Influenza A_PB2_cap-binding-site_320/Influenza A_PB2_nuclear-localization-motif_448	This fragment is a domain co-crystalized with m7GTP./This region is required for nuclear localization of PB2 and deletion at this site exhibits a phenotype that remains bound to perinuclear membrane.	The Structural Basis for Cap Binding by Influenza Virus Polymerase Subunit PB2/Two Signals Mediate Nuclear Localization of Influenza Virus (A/WSN/33) Polymerase Basic Protein 2	Viral genome transportation, transcription and replication
4493	1558	G	R	3314	80	0.024	38	35	1936	1378	52	28	A	7	NO VAC	PB2_H1	PB2	Non_Synonymous	E520K	No	NA	NA	NA	Not known function (Non_Synonymous)
4493	1685	A	T	0	3161	1	0	39	0	0	1910	1251	T	7	NO VAC	PB2_H1	PB2	Non_Synonymous	N562I	No	NA	NA	NA	Not known function (Non_Synonymous)
4493	1735	C	M	3242	45	0.014	39	36	1747	1495	17	28	A	7	NO VAC	PB2_H1	PB2	Non_Synonymous	P579T	No	NA	NA	NA	Not known function (Non_Synonymous)
4493	1941	A	R	2535	42	0.016	38	35	1253	1282	18	24	G	7	NO VAC	PB2_H1	PB2	Non_Synonymous	I647M	No	NA	NA	NA	Not known function (Non_Synonymous)
4493	2122	T	Y	1589	37	0.023	37	35	197	1392	3	34	C	7	NO VAC	PB2_H1	PB2	Synonymous	L708L	No	NA	NA	NA	Not known function (Synonymous)
4493	2187	G	R	629	7	0.011	38	40	100	529	1	6	A	7	NO VAC	PB2_H1	PB2	Synonymous	G729G	No	NA	NA	NA	Not known function (Synonymous)
4495	1685	A	T	0	3130	1	0	38	0	0	1873	1257	T	7	NO VAC	PB2_H1	PB2	Non_Synonymous	N562I	No	NA	NA	NA	Not known function (Non_Synonymous)
4934	758	A	R	477	11	0.023	42	42	278	199	9	2	G	7	SINGLE LAIV	PB2_H1	PB2	Non_Synonymous	D253G	No	NA	NA	NA	Not known function (Non_Synonymous)
4934	1635	G	R	489	5	0.01	39	33	245	244	2	3	A	7	SINGLE LAIV	PB2_H1	PB2	Synonymous	V545V	No	NA	NA	NA	Not known function (Synonymous)
4934	1791	G	R	162	341	0.678	38	39	75	87	182	159	A	7	SINGLE LAIV	PB2_H1	PB2	Synonymous	R597R	No	NA	NA	NA	Not known function (Synonymous)
4934	1984	A	R	297	5	0.017	38	34	123	174	2	3	G	7	SINGLE LAIV	PB2_H1	PB2	Non_Synonymous	T662A	No	NA	NA	NA	Not known function (Non_Synonymous)
4937	972	C	T	156	5226	0.971	39	38	96	60	3275	1951	T	7	SINGLE LAIV	PB2_H1	PB2	Synonymous	S324S	No	NA	NA	NA	Not known function (Synonymous)
4937	1390	T	Y	5299	126	0.023	38	36	2458	2841	70	56	C	7	SINGLE LAIV	PB2_H1	PB2	Synonymous	L464L	No	NA	NA	NA	Not known function (Synonymous)
4937	1791	G	R	6288	126	0.02	39	36	3286	3002	77	49	A	7	SINGLE LAIV	PB2_H1	PB2	Synonymous	R597R	No	NA	NA	NA	Not known function (Synonymous)
4938	296	G	R	2423	25	0.01	39	36	1371	1052	16	9	A	7	NO VAC	PB2_H1	PB2	stop_gained	W99*	No	NA	NA	NA	Not known function (Stop_Codon)
4938	486	G	K	2915	33	0.011	37	32	1935	980	28	5	T	7	NO VAC	PB2_H1	PB2	Synonymous	V162V	No	NA	NA	NA	Not known function (Synonymous)
4938	621	A	R	3195	33	0.01	38	40	1976	1219	17	16	G	7	NO VAC	PB2_H1	PB2	Synonymous	L207L	No	NA	NA	NA	Not known function (Synonymous)
4938	1014	T	Y	3555	36	0.01	38	36	1906	1649	29	7	C	7	NO VAC	PB2_H1	PB2	Synonymous	V338V	No	NA	NA	NA	Not known function (Synonymous)
4938	1685	A	T	1	3624	0.999	36	39	1	0	2167	1457	T	7	NO VAC	PB2_H1	PB2	Non_Synonymous	N562I	No	NA	NA	NA	Not known function (Non_Synonymous)
4938	1873	C	Y	3265	35	0.011	37	37	1364	1901	16	19	T	7	NO VAC	PB2_H1	PB2	Non_Synonymous	P625S	No	NA	NA	NA	Not known function (Non_Synonymous)
4938	2061	G	R	2214	29	0.013	41	40	668	1546	5	24	A	7	NO VAC	PB2_H1	PB2	Synonymous	E687E	No	NA	NA	NA	Not known function (Synonymous)
5166	279	C	Y	512	40	0.072	39	37	255	257	13	27	T	7	SINGLE LAIV	PB2_H1	PB2	Synonymous	P93P	No	NA	NA	NA	Not known function (Synonymous)
5166	516	G	R	634	19	0.029	38	40	445	189	17	2	A	7	SINGLE LAIV	PB2_H1	PB2	Synonymous	V172V	No	NA	NA	NA	Not known function (Synonymous)
5166	2102	A	R	504	6	0.012	39	33	137	367	2	4	G	7	SINGLE LAIV	PB2_H1	PB2	Non_Synonymous	D701G	Yes	Influenza A_PB2_replication-efficiency_701/Influenza A_PB2_tissue-tropism_701/Influenza A_PB2_Transmissibility_627/Influenza A_PB2_determinants-of-host-range_701	Introduction of Asp701Asn substitution in the A/duck/Guangxi/22/2001 backbone conferred efficient replication in the nose; trachea and lung of guinea pigs at titer levels comparable to A/duck/Guangxi/35/2001./ Introduction Lys627Glu and Asp701Asn substitutions in the A/Vietnam/1203/2004 backbone conferred increased contact transmission amongst guinea pigs./The 701N and 714R; together with PA 615N…	20041223/19264775/19119420/16140781/16339318	Cross-species transmission and adaption
5167	525	A	R	423	6	0.014	40	41	299	124	4	2	G	7	NO VAC	PB2_H1	PB2	Synonymous	R175R	No	NA	NA	NA	Not known function (Synonymous)
5167	1071	T	Y	462	25	0.051	40	42	207	255	13	12	C	7	NO VAC	PB2_H1	PB2	Synonymous	H357H	No	NA	NA	NA	Not known function (Synonymous)
5167	1341	G	R	423	44	0.094	41	39	179	244	21	23	A	7	NO VAC	PB2_H1	PB2	Synonymous	Q447Q	No	NA	NA	NA	Not known function (Synonymous)
5167	1396	G	R	248	221	0.471	37	36	106	142	117	104	A	7	NO VAC	PB2_H1	PB2	Non_Synonymous	D466N	Yes	Influenza A_PB2_cap-binding-site_320/Influenza A_PB2_nuclear-localization-motif_448	This fragment is a domain co-crystalized with m7GTP./This region is required for nuclear localization of PB2 and deletion at this site exhibits a phenotype that remains bound to perinuclear membrane.	The Structural Basis for Cap Binding by Influenza Virus Polymerase Subunit PB2/Two Signals Mediate Nuclear Localization of Influenza Virus (A/WSN/33) Polymerase Basic Protein 2	Viral genome transportation, transcription and replication
5174	451	C	M	499	7	0.014	38	36	345	154	2	5	A	7	NO VAC	PB2_H1	PB2	Non_Synonymous	H151N	No	NA	NA	NA	Not known function (Non_Synonymous)
5174	1395	T	Y	643	11	0.017	38	35	300	343	7	4	C	7	NO VAC	PB2_H1	PB2	Synonymous	P465P	No	NA	NA	NA	Not known function (Synonymous)
5175	541	T	Y	2787	98	0.034	36	36	2010	777	72	26	C	7	PRIME BOOST	PB2_H1	PB2	Non_Synonymous	S181P	No	NA	NA	NA	Not known function (Non_Synonymous)
5175	793	A	R	4147	252	0.057	39	37	2232	1915	99	153	G	7	PRIME BOOST	PB2_H1	PB2	Non_Synonymous	N265D	No	NA	NA	NA	Not known function (Non_Synonymous)
5175	941	C	Y	3632	74	0.02	38	34	2366	1266	46	28	T	7	PRIME BOOST	PB2_H1	PB2	Non_Synonymous	A314V	No	NA	NA	NA	Not known function (Non_Synonymous)
5175	1138	A	R	4136	90	0.021	37	36	2210	1926	33	57	G	7	PRIME BOOST	PB2_H1	PB2	Non_Synonymous	R380G	Yes	Influenza A_PB2_cap-binding-site_320	This fragment is a domain co-crystalized with m7GTP.	The Structural Basis for Cap Binding by Influenza Virus Polymerase Subunit PB2	Viral genome transportation, transcription and replication
5175	1428	A	R	3515	401	0.102	37	36	1969	1546	181	220	G	7	PRIME BOOST	PB2_H1	PB2	Synonymous	R476R	No	NA	NA	NA	Not known function (Synonymous)
5175	1596	G	R	4112	63	0.015	38	36	2490	1622	42	21	A	7	PRIME BOOST	PB2_H1	PB2	Synonymous	S532S	No	NA	NA	NA	Not known function (Synonymous)
5175	1685	A	T	1	4200	1	21	39	0	1	2488	1712	T	7	PRIME BOOST	PB2_H1	PB2	Non_Synonymous	N562I	No	NA	NA	NA	Not known function (Non_Synonymous)
5175	1899	C	M	3529	98	0.027	37	36	1394	2135	32	66	A	7	PRIME BOOST	PB2_H1	PB2	Non_Synonymous	F633L	No	NA	NA	NA	Not known function (Non_Synonymous)
5175	1932	G	R	2253	1043	0.316	38	37	913	1340	422	621	A	7	PRIME BOOST	PB2_H1	PB2	Synonymous	G644G	No	NA	NA	NA	Not known function (Synonymous)
5175	2221	T	Y	450	5	0.011	40	49	59	391	2	3	C	7	PRIME BOOST	PB2_H1	PB2	Non_Synonymous	S741P	Yes	Influenza A_PB2_nuclear-localization-motif_735	NA	Two Signals Mediate Nuclear Localization of Influenza Virus (A/WSN/33) Polymerase Basic Protein 2	Viral genome transportation, transcription and replication
5175	2257	A	R	331	4	0.012	39	45	35	296	1	3	G	7	PRIME BOOST	PB2_H1	PB2	Non_Synonymous	R753G	Yes	Influenza A_PB2_nuclear-localization-motif_752	This region is required for nuclear localization of PB2 and forms a classibal bipartite NLS with amino acids 736-739.	Structure and Nuclear Import Function of the C-terminal Domain of Influenza Virus Polymerase PB2 Subunit	Viral genome transportation, transcription and replication
5179	1413	G	K	831	118	0.124	37	33	388	443	72	46	T	7	NO VAC	PB2_H1	PB2	Synonymous	T471T	No	NA	NA	NA	Not known function (Synonymous)
5179	1926	A	R	827	9	0.011	39	42	368	459	5	4	G	7	NO VAC	PB2_H1	PB2	Synonymous	G642G	No	NA	NA	NA	Not known function (Synonymous)
5185	285	C	Y	266	4	0.015	40	44	132	134	2	2	T	7	PRIME BOOST	PB2_H1	PB2	Synonymous	A95A	No	NA	NA	NA	Not known function (Synonymous)
5185	775	T	Y	488	23	0.045	43	49	273	215	16	7	C	7	PRIME BOOST	PB2_H1	PB2	Synonymous	L259L	No	NA	NA	NA	Not known function (Synonymous)
5185	1563	A	R	460	9	0.019	41	34	274	186	7	2	G	7	PRIME BOOST	PB2_H1	PB2	Synonymous	T521T	No	NA	NA	NA	Not known function (Synonymous)
