# Supplementary material for: Vaccination decreases the risk of influenza A virus reassortment but not genetic variation in pigs
Source: eLife. 2022 Sep 2;11:e78618. doi: 10.7554/eLife.78618 (PMC9439680; doi:10.7554/eLife.78618)
Supplement: Figure 4—source data 2. [file elife-78618-fig4-data2.xls]

## Sheet: Figure 3 – source data 2
Sample (Pig ID)	Position	Ref	Cons	Reads1	Reads2	VarFreq	Qual1	Qual2	Reads1Plus	Reads1Minus	Reads2Plus	Reads2Minus	VarAllele	Day	Treatment	Segment	Protein	Annotate	Mutation	Funcional relevant	Feature	Comment	Reference (PMID/Uniprot ID/description)	Function_classification
4467	1329	T	Y	678	9	0.013	38	43	360	318	6	3	C	7	PRIME BOOST	HA_H3	HA	Synonymous	L443L	No	NA	NA	NA	Not known function (Synonymous)
4467	1405	A	R	646	28	0.042	41	38	340	306	11	17	G	7	PRIME BOOST	HA_H3	HA	Non_Synonymous	K469E	No	NA	NA	NA	Not known function (Non_Synonymous)
4479	1011	A	R	1382	48	0.034	37	33	723	659	11	37	G	7	SINGLE LAIV	HA_H3	HA	Synonymous	R337R	No	NA	NA	NA	Not known function (Synonymous)
4479	1581	C	Y	546	19	0.034	41	37	127	419	3	16	T	7	SINGLE LAIV	HA_H3	HA	Synonymous	Y527Y	No	NA	NA	NA	Not known function (Synonymous)
4481	1087	G	K	403	12	0.029	37	33	197	206	10	2	T	7	SINGLE LAIV	HA_H3	HA	Non_Synonymous	V363L	No	NA	NA	NA	Not known function (Non_Synonymous)
4484	1413	G	R	7060	100	0.014	38	35	4191	2869	70	30	A	7	SINGLE LAIV	HA_H3	HA	Synonymous	L471L	No	NA	NA	NA	Not known function (Synonymous)
4490	830	G	R	260	7	0.026	40	41	142	118	5	2	A	7	NO VAC	HA_H3	HA	Non_Synonymous	R277Q	No	NA	NA	NA	Not known function (Non_Synonymous)
4499	14	T	Y	368	9	0.024	35	35	366	2	8	1	C	7	PRIME BOOST	HA_H3	HA	Non_Synonymous	I5T	Yes	Influenza A_H3_signal-peptide_1	NA	Uniprot:P03437	Viral genome transportation, transcription and replication
4499	1188	G	R	3844	42	0.011	38	34	2148	1696	35	7	A	7	PRIME BOOST	HA_H3	HA	Synonymous	K396K	No	NA	NA	NA	Not known function (Synonymous)
4499	1239	A	R	3752	67	0.018	38	36	1725	2027	23	44	G	7	PRIME BOOST	HA_H3	HA	Synonymous	K413K	No	NA	NA	NA	Not known function (Synonymous)
4551	1656	G	R	1330	27	0.02	38	35	143	1187	1	26	A	7	PRIME BOOST	HA_H3	HA	Non_Synonymous	M552I	No	NA	NA	NA	Not known function (Non_Synonymous)
4552	792	A	R	6433	105	0.016	39	39	4194	2239	72	33	G	7	PRIME BOOST	HA_H3	HA	Synonymous	T264T	No	NA	NA	NA	Not known function (Synonymous)
4552	1231	A	R	4340	102	0.023	40	40	2786	1554	66	36	G	7	PRIME BOOST	HA_H3	HA	Non_Synonymous	I411V	No	NA	NA	NA	Not known function (Non_Synonymous)
4552	1496	A	R	4116	69	0.017	40	41	1479	2637	26	43	G	7	PRIME BOOST	HA_H3	HA	Non_Synonymous	N499S	No	NA	NA	NA	Not known function (Non_Synonymous)
4931	168	T	W	3157	909	0.224	42	41	2782	375	795	114	A	7	PRIME BOOST	HA_H3	HA	Synonymous	T56T	No	NA	NA	NA	Not known function (Synonymous)
4931	1008	G	K	6040	65	0.011	38	36	3033	3007	30	35	T	7	PRIME BOOST	HA_H3	HA	Non_Synonymous	M336I	No	NA	NA	NA	Not known function (Non_Synonymous)
4934	212	C	Y	1482	21	0.014	40	36	1144	338	16	5	T	7	SINGLE LAIV	HA_H3	HA	Non_Synonymous	P71L	No	NA	NA	NA	Not known function (Non_Synonymous)
4934	1327	C	Y	2512	251	0.091	39	38	1429	1083	128	123	T	7	SINGLE LAIV	HA_H3	HA	Non_Synonymous	L443F	No	NA	NA	NA	Not known function (Non_Synonymous)
4945	399	A	R	7074	164	0.023	37	36	4746	2328	105	59	G	7	SINGLE LAIV	HA_H3	HA	Synonymous	T133T	No	NA	NA	NA	Not known function (Synonymous)
4945	813	G	R	6873	523	0.071	37	37	4142	2731	334	189	A	7	SINGLE LAIV	HA_H3	HA	Synonymous	R271R	No	NA	NA	NA	Not known function (Synonymous)
4945	1692	T	Y	532	6	0.011	36	32	27	505	1	5	C	7	SINGLE LAIV	HA_H3	HA	Synonymous	I564I	No	NA	NA	NA	Not known function (Synonymous)
5166	1653	C	Y	566	840	0.597	38	35	49	517	48	792	T	7	SINGLE LAIV	HA_H3	HA	Synonymous	I551I	No	NA	NA	NA	Not known function (Synonymous)
5167	78	G	K	1884	26	0.014	38	35	1872	12	25	1	T	7	NO VAC	HA_H3	HA	Non_Synonymous	M26I	No	NA	NA	NA	Not known function (Non_Synonymous)
5174	1170	C	Y	3610	39	0.011	38	35	2207	1403	23	16	T	7	NO VAC	HA_H3	HA	Synonymous	I390I	No	NA	NA	NA	Not known function (Synonymous)
5179	1266	T	Y	2212	100	0.043	38	34	954	1258	60	40	C	7	NO VAC	HA_H3	HA	Synonymous	I422I	No	NA	NA	NA	Not known function (Synonymous)
5185	961	T	Y	6831	69	0.01	38	30	3125	3706	40	29	C	7	PRIME BOOST	HA_H3	HA	Non_Synonymous	C321R	No	NA	NA	NA	Not known function (Non_Synonymous)
4467	637	G	R	5183	150	0.028	38	37	2724	2459	77	73	A	7	PRIME BOOST	M_H3	M1	Non_Synonymous	V213I	Yes	Influenza A_M1_RNP-binding-region_165	This C-terminal region binds to vRNP.	11222100/Uniprot:P03485	Virus assembly, budding and release
4467	681	T	Y	4398	62	0.014	39	37	2625	1773	35	27	C	7	PRIME BOOST	M_H3	M1	Synonymous	A227A	No	NA	NA	NA	Not known function (Synonymous)
4469	956	C	M	1811	29	0.016	36	33	81	1730	2	27	A	7	PRIME BOOST	M_H3	M2	Non_Synonymous	H90N	No	NA	NA	NA	Not known function (Non_Synonymous)
4481	666	T	Y	3439	38	0.011	40	39	2023	1416	23	15	C	7	SINGLE LAIV	M_H3	M1	Synonymous	H222H	No	NA	NA	NA	Not known function (Synonymous)
4486	389	T	Y	7216	160	0.022	37	34	4977	2239	124	36	C	7	PRIME BOOST	M_H3	M1	Non_Synonymous	L130P	Yes	Influenza A_M1_lipid-binding-site_114/Influenza A_M1_membrane-binding-region_1/Influenza A_M1_lipid-binding-site_1	NA	7288926/11222100/11222100/Uniprot:P03485	Virus assembly, budding and release
4486	429	T	Y	7047	99	0.014	37	35	4951	2096	70	29	C	7	PRIME BOOST	M_H3	M1	Synonymous	A143A	No	NA	NA	NA	Not known function (Synonymous)
4499	406	G	R	7554	96	0.013	36	37	5564	1990	68	28	A	7	PRIME BOOST	M_H3	M1	Non_Synonymous	G136R	Yes	Influenza A_M1_RNA-binding-domain_135/Influenza A_M1_membrane-binding-region_1/Influenza A_M1_lipid-binding-site_1	NA	10438836/11222100/Uniprot:P03485	Virus assembly, budding and release
4499	551	C	M	7497	102	0.013	37	35	4994	2503	52	50	A	7	PRIME BOOST	M_H3	M1	Non_Synonymous	T184N	Yes	Influenza A_M1_RNP-binding-region_165	This C-terminal region binds to vRNP.	11222100/Uniprot:P03485	Virus assembly, budding and release
4552	43	A	R	1649	58	0.034	36	36	1640	9	57	1	G	7	PRIME BOOST	M_H3	M1	Non_Synonymous	I15V	Yes	Influenza A_M1_RNP-binding-region_1/Influenza A_M1_membrane-binding-region_1/Influenza A_M1_lipid-binding-site_1	This N-terminal region binds to vRNP.	10438836/Uniprot:P03485/11222100	Virus assembly, budding and release
4552	128	T	Y	3390	1526	0.31	39	40	3310	80	1483	43	C	7	PRIME BOOST	M_H3	M1	Non_Synonymous	M43T	Yes	Influenza A_M1_RNP-binding-region_1/Influenza A_M1_membrane-binding-region_1/Influenza A_M1_lipid-binding-site_1	This N-terminal region binds to vRNP.	10438836/Uniprot:P03485/11222100	Virus assembly, budding and release
4552	423	A	R	6984	81	0.012	38	38	4652	2332	60	21	G	7	PRIME BOOST	M_H3	M1	Synonymous	E141E	No	NA	NA	NA	Not known function (Synonymous)
4552	435	T	Y	6961	92	0.013	38	40	4563	2398	60	32	C	7	PRIME BOOST	M_H3	M1	Synonymous	G145G	No	NA	NA	NA	Not known function (Synonymous)
4552	529	A	R	6793	103	0.015	38	37	4013	2780	62	41	G	7	PRIME BOOST	M_H3	M1	Non_Synonymous	N177D	Yes	Influenza A_M1_RNP-binding-region_165	This C-terminal region binds to vRNP.	11222100/Uniprot:P03485	Virus assembly, budding and release
4931	795	T	Y	6391	327	0.049	41	40	1921	4470	87	240	C	7	PRIME BOOST	M_H3	M2	Non_Synonymous	L36S	No	NA	NA	NA	Not known function (Non_Synonymous)
4931	836	T	Y	6358	73	0.011	40	38	1016	5342	6	67	C	7	PRIME BOOST	M_H3	M2	Non_Synonymous	C50R	Yes	Influenza A_M2_determinant-of-virulence_50/Influenza A_M2_CRAC-motif_46	The viruses lacking the palmitoylation site at this residue have been shown to cause a modest reduction in virulence in vivo (mouse models) although the effect is not seen tissue culture cells./This is the 'cholesterol recognition consensus (CRAC) motif' found downstream of the transmembrane domain in the cytoplasmic tail region and also possess the C50 palmitoylation site. It is involved in M2 c…	19553312/15221235	Determinant of pathogenicity, virulence and disease progresson
4933	6	T	Y	570	40	0.066	32	31	561	9	39	1	C	7	PRIME BOOST	M_H3	M2	Synonymous	S2S	No	NA	NA	NA	Not known function (Synonymous)
4933	6	T	Y	570	40	0.066	32	31	561	9	39	1	C	7	PRIME BOOST	M_H3	M1	Synonymous	S2S	No	NA	NA	NA	Not known function (Synonymous)
4933	198	C	M	7081	77	0.011	36	39	5502	1579	60	17	A	7	PRIME BOOST	M_H3	M1	Synonymous	L66L	No	NA	NA	NA	Not known function (Synonymous)
4933	211	G	K	7505	78	0.01	37	38	5919	1586	63	15	T	7	PRIME BOOST	M_H3	M1	stop_gained	E71*	No	NA	NA	NA	Not known function (Stop_Codon)
4933	940	G	R	3077	60	0.019	35	34	215	2862	4	56	A	7	PRIME BOOST	M_H3	M2	Synonymous	V84V	No	NA	NA	NA	Not known function (Synonymous)
4934	378	T	Y	7161	246	0.033	37	37	4517	2644	163	83	C	7	SINGLE LAIV	M_H3	M1	Synonymous	S126S	No	NA	NA	NA	Not known function (Synonymous)
4934	476	A	W	7069	80	0.011	38	37	4408	2661	39	41	T	7	SINGLE LAIV	M_H3	M1	Non_Synonymous	H159L	Yes	Influenza A_M1_determinants-of-virulence_148/Influenza A_M1_RNA-binding-domain_135/Influenza A_M1_membrane-binding-region_1/Influenza A_M1_lipid-binding-site_1	The putative zinc finger motif CCHH in the helix 9 of M1 plays a critical role in virulence in vivo in mice although it does not play an important role in virus growth in MDCK cells in cultures . The CCHH motif may be a contributory factor in virus virulence in a species-specific manner along with the remaining residues in the H9 region.	16731908/10438836/11222100/Uniprot:P03485	Determinant of pathogenicity, virulence and disease progresson
4934	590	A	R	7071	81	0.011	37	36	3714	3357	42	39	G	7	SINGLE LAIV	M_H3	M1	Non_Synonymous	E197G	Yes	Influenza A_M1_RNP-binding-region_165	This C-terminal region binds to vRNP.	11222100/Uniprot:P03485	Virus assembly, budding and release
4934	774	C	Y	6412	97	0.015	40	41	2305	4107	37	60	T	7	SINGLE LAIV	M_H3	M2	Non_Synonymous	A29V	No	NA	NA	NA	Not known function (Non_Synonymous)
4945	972	A	R	876	19	0.021	35	32	22	854	1	18	G	7	SINGLE LAIV	M_H3	M2	Non_Synonymous	E95G	No	NA	NA	NA	Not known function (Non_Synonymous)
4467	205	A	R	433	5	0.011	38	48	319	114	3	2	G	7	PRIME BOOST	NA_H3	NA	Non_Synonymous	T69A	No	NA	NA	NA	Not known function (Non_Synonymous)
4469	556	G	R	6319	78	0.012	38	36	3904	2415	59	19	A	7	PRIME BOOST	NA_H3	NA	Non_Synonymous	G186R	No	NA	NA	NA	Not known function (Non_Synonymous)
4469	887	A	R	5736	62	0.011	37	35	2387	3349	14	48	G	7	PRIME BOOST	NA_H3	NA	Non_Synonymous	K296R	No	NA	NA	NA	Not known function (Non_Synonymous)
4469	976	C	Y	3799	48	0.013	36	35	2341	1458	23	25	T	7	PRIME BOOST	NA_H3	NA	Non_Synonymous	P326S	No	NA	NA	NA	Not known function (Non_Synonymous)
4469	1052	G	R	4536	50	0.011	38	34	2569	1967	27	23	A	7	PRIME BOOST	NA_H3	NA	Non_Synonymous	G351D	No	NA	NA	NA	Not known function (Non_Synonymous)
4479	1246	A	R	703	10	0.014	39	33	187	516	2	8	G	7	SINGLE LAIV	NA_H3	NA	Non_Synonymous	S416G	No	NA	NA	NA	Not known function (Non_Synonymous)
4481	260	G	R	405	5	0.012	38	35	286	119	2	3	A	7	SINGLE LAIV	NA_H3	NA	stop_gained	W87*	No	NA	NA	NA	Not known function (Stop_Codon)
4481	303	T	Y	417	31	0.069	37	33	297	120	23	8	C	7	SINGLE LAIV	NA_H3	NA	Synonymous	S101S	No	NA	NA	NA	Not known function (Synonymous)
4481	366	G	R	482	23	0.046	39	42	262	220	14	9	A	7	SINGLE LAIV	NA_H3	NA	Synonymous	V122V	No	NA	NA	NA	Not known function (Synonymous)
4481	577	T	Y	554	18	0.031	40	33	349	205	14	4	C	7	SINGLE LAIV	NA_H3	NA	Non_Synonymous	C193R	No	NA	NA	NA	Not known function (Non_Synonymous)
4481	1282	A	W	232	7	0.029	40	33	51	181	1	6	T	7	SINGLE LAIV	NA_H3	NA	Non_Synonymous	R428W	No	NA	NA	NA	Not known function (Non_Synonymous)
4486	417	A	R	4573	126	0.027	38	35	2406	2167	51	75	G	7	PRIME BOOST	NA_H3	NA	Synonymous	T139T	No	NA	NA	NA	Not known function (Synonymous)
4486	707	C	M	5115	256	0.048	39	37	2500	2615	96	160	A	7	PRIME BOOST	NA_H3	NA	Non_Synonymous	T236N	No	NA	NA	NA	Not known function (Non_Synonymous)
4490	1155	A	R	173	7	0.039	38	38	85	88	2	5	G	7	NO VAC	NA_H3	NA	Synonymous	K385K	No	NA	NA	NA	Not known function (Synonymous)
4499	460	C	Y	5301	76	0.014	37	36	3337	1964	36	40	T	7	PRIME BOOST	NA_H3	NA	Non_Synonymous	P154S	No	NA	NA	NA	Not known function (Non_Synonymous)
4499	697	A	M	5976	99	0.016	39	37	2796	3180	53	46	C	7	PRIME BOOST	NA_H3	NA	Non_Synonymous	I233L	No	NA	NA	NA	Not known function (Non_Synonymous)
4499	725	C	Y	5773	150	0.025	39	38	3149	2624	65	85	T	7	PRIME BOOST	NA_H3	NA	Non_Synonymous	T242I	No	NA	NA	NA	Not known function (Non_Synonymous)
4499	846	T	Y	5452	63	0.011	39	37	2670	2782	38	25	C	7	PRIME BOOST	NA_H3	NA	Synonymous	P282P	No	NA	NA	NA	Not known function (Synonymous)
4499	1152	C	Y	3230	138	0.041	38	36	1477	1753	42	96	T	7	PRIME BOOST	NA_H3	NA	Synonymous	S384S	No	NA	NA	NA	Not known function (Synonymous)
4552	898	A	R	5408	61	0.011	37	38	2590	2818	26	35	G	7	PRIME BOOST	NA_H3	NA	Non_Synonymous	R300G	No	NA	NA	NA	Not known function (Non_Synonymous)
4552	1336	T	Y	3054	69	0.022	37	37	226	2828	4	65	C	7	PRIME BOOST	NA_H3	NA	Non_Synonymous	F446L	No	NA	NA	NA	Not known function (Non_Synonymous)
4552	1348	T	Y	2829	29	0.01	37	38	151	2678	2	27	C	7	PRIME BOOST	NA_H3	NA	Non_Synonymous	S450P	No	NA	NA	NA	Not known function (Non_Synonymous)
4931	162	A	R	4871	65	0.013	41	41	4434	437	61	4	G	7	PRIME BOOST	NA_H3	NA	Synonymous	E54E	No	NA	NA	NA	Not known function (Synonymous)
4931	360	T	Y	6900	172	0.024	39	39	4074	2826	99	73	C	7	PRIME BOOST	NA_H3	NA	Synonymous	P120P	No	NA	NA	NA	Not known function (Synonymous)
4931	585	T	Y	6696	379	0.054	38	37	4358	2338	234	145	C	7	PRIME BOOST	NA_H3	NA	Synonymous	T195T	No	NA	NA	NA	Not known function (Synonymous)
4931	1264	T	Y	4854	60	0.012	40	41	926	3928	12	48	C	7	PRIME BOOST	NA_H3	NA	Non_Synonymous	F422L	No	NA	NA	NA	Not known function (Non_Synonymous)
4931	1375	C	Y	1615	17	0.01	36	36	53	1562	1	16	T	7	PRIME BOOST	NA_H3	NA	Non_Synonymous	P459S	No	NA	NA	NA	Not known function (Non_Synonymous)
4933	797	G	R	6545	177	0.026	40	37	3083	3462	82	95	A	7	PRIME BOOST	NA_H3	NA	Non_Synonymous	S266N	No	NA	NA	NA	Not known function (Non_Synonymous)
4933	988	G	K	4924	52	0.01	39	38	3147	1777	33	19	T	7	PRIME BOOST	NA_H3	NA	Non_Synonymous	D330Y	No	NA	NA	NA	Not known function (Non_Synonymous)
4933	1137	C	M	5403	63	0.012	40	37	2996	2407	36	27	A	7	PRIME BOOST	NA_H3	NA	Synonymous	V379V	No	NA	NA	NA	Not known function (Synonymous)
4934	170	T	Y	1187	26	0.021	40	39	1000	187	25	1	C	7	SINGLE LAIV	NA_H3	NA	Non_Synonymous	I57T	No	NA	NA	NA	Not known function (Non_Synonymous)
4934	948	T	Y	1327	64	0.046	36	34	688	639	41	23	C	7	SINGLE LAIV	NA_H3	NA	Synonymous	Y316Y	No	NA	NA	NA	Not known function (Synonymous)
4945	303	T	Y	5813	78	0.013	38	34	3923	1890	59	19	C	7	SINGLE LAIV	NA_H3	NA	Synonymous	S101S	No	NA	NA	NA	Not known function (Synonymous)
5166	162	A	R	1284	115	0.082	38	38	1142	142	106	9	G	7	SINGLE LAIV	NA_H3	NA	Synonymous	E54E	No	NA	NA	NA	Not known function (Synonymous)
5166	797	G	R	2586	72	0.027	38	39	1077	1509	41	31	A	7	SINGLE LAIV	NA_H3	NA	Non_Synonymous	S266N	No	NA	NA	NA	Not known function (Non_Synonymous)
5167	340	A	R	5392	84	0.015	40	36	3115	2277	37	47	G	7	NO VAC	NA_H3	NA	Non_Synonymous	I114V	No	NA	NA	NA	Not known function (Non_Synonymous)
5167	427	G	R	2434	2970	0.549	37	37	1196	1238	1502	1468	A	7	NO VAC	NA_H3	NA	Non_Synonymous	G143R	No	NA	NA	NA	Not known function (Non_Synonymous)
5167	705	A	R	2748	3218	0.539	38	38	1469	1279	1388	1830	G	7	NO VAC	NA_H3	NA	Synonymous	G235G	No	NA	NA	NA	Not known function (Synonymous)
5167	1053	C	Y	4104	74	0.018	38	35	2372	1732	48	26	T	7	NO VAC	NA_H3	NA	Synonymous	G351G	No	NA	NA	NA	Not known function (Synonymous)
5174	427	G	R	4370	45	0.01	37	34	2153	2217	29	16	A	7	NO VAC	NA_H3	NA	Non_Synonymous	G143R	No	NA	NA	NA	Not known function (Non_Synonymous)
5179	141	C	M	1751	36	0.02	42	38	1612	139	31	5	A	7	NO VAC	NA_H3	NA	Non_Synonymous	N47K	No	NA	NA	NA	Not known function (Non_Synonymous)
5185	1226	T	Y	2224	47	0.021	43	43	832	1392	16	31	C	7	PRIME BOOST	NA_H3	NA	Non_Synonymous	I409T	No	NA	NA	NA	Not known function (Non_Synonymous)
5185	1322	A	R	3192	73	0.022	39	38	351	2841	9	64	G	7	PRIME BOOST	NA_H3	NA	Non_Synonymous	N441S	No	NA	NA	NA	Not known function (Non_Synonymous)
4467	127	A	R	536	20	0.036	39	44	493	43	19	1	G	7	PRIME BOOST	NP_H3	NP	Non_Synonymous	M43V	Yes	Influenza A_NP_RNA-binding-domain_1/Influenza A_NP_PB2-interaction-domain_1	NA	7745727/10438825/9621005	Viral genome/protein interaction
4467	162	A	R	757	10	0.013	39	39	662	95	9	1	G	7	PRIME BOOST	NP_H3	NP	Synonymous	G54G	No	NA	NA	NA	Not known function (Synonymous)
4467	448	A	R	1452	27	0.018	37	35	783	669	10	17	G	7	PRIME BOOST	NP_H3	NP	Non_Synonymous	R150G	Yes	Influenza A_NP_RNA-binding-domain_1/Influenza A_NP_PB2-interaction-domain_1	NA	7745727/10438825/9621005	Viral genome/protein interaction
4467	831	T	Y	1929	49	0.025	37	35	1105	824	27	22	C	7	PRIME BOOST	NP_H3	NP	Synonymous	P277P	No	NA	NA	NA	Not known function (Synonymous)
4467	878	G	R	2174	25	0.011	38	40	1190	984	19	6	A	7	PRIME BOOST	NP_H3	NP	Non_Synonymous	R293K	Yes	Influenza A_NP_PB2-interaction-domain_255/Influenza A_NP-NP-association-region_189	NA	9621005/10405371	Viral genome/protein interaction
4467	1100	C	M	1519	75	0.047	38	37	688	831	25	50	A	7	PRIME BOOST	NP_H3	NP	stop_gained	S367*	No	NA	NA	NA	Not known function (Stop_Codon)
4467	1244	A	R	1049	15	0.014	38	33	288	761	3	12	G	7	PRIME BOOST	NP_H3	NP	Non_Synonymous	Q415R	Yes	Influenza A_NP-dimerization-domain_402/Influenza A_NP-NP-association-region_371/Influenza A_NP_PB2-interaction-domain_255/Influenza A_NP_PB2-binding-site_340	This region of the tail loop is required for NP dimerization.	17151603/9621005/10405371	Viral genome/protein interaction
4467	1257	T	Y	921	14	0.015	38	35	246	675	2	12	C	7	PRIME BOOST	NP_H3	NP	Synonymous	P419P	No	NA	NA	NA	Not known function (Synonymous)
4469	115	T	Y	2652	71	0.026	40	42	2590	62	64	7	C	7	PRIME BOOST	NP_H3	NP	Non_Synonymous	F39L	Yes	Influenza A_NP_RNA-binding-domain_1/Influenza A_NP_PB2-interaction-domain_1	NA	7745727/10438825/9621005	Viral genome/protein interaction
4469	1209	G	A	126	4058	0.97	34	38	35	91	1010	3048	A	7	PRIME BOOST	NP_H3	NP	Synonymous	A403A	No	NA	NA	NA	Not known function (Synonymous)
4469	1341	G	S	1679	17	0.01	40	37	476	1203	15	2	C	7	PRIME BOOST	NP_H3	NP	Non_Synonymous	M447I	Yes	Influenza A_NP-NP-association-region_371/Influenza A_NP_PB2-interaction-domain_255/Influenza A_NP_PB2-binding-site_340	NA	9621005/10405371	Viral genome/protein interaction
4479	1288	A	R	2086	26	0.012	39	37	892	1194	7	19	G	7	SINGLE LAIV	NP_H3	NP	Non_Synonymous	S430G	Yes	Influenza A_NP-NP-association-region_371/Influenza A_NP_PB2-interaction-domain_255/Influenza A_NP_PB2-binding-site_340	NA	9621005/10405371	Viral genome/protein interaction
4479	1314	C	Y	1867	35	0.018	42	39	844	1023	9	26	T	7	SINGLE LAIV	NP_H3	NP	Synonymous	S438S	No	NA	NA	NA	Not known function (Synonymous)
4481	1134	C	Y	1201	21	0.017	39	48	372	829	9	12	T	7	SINGLE LAIV	NP_H3	NP	Synonymous	T378T	No	NA	NA	NA	Not known function (Synonymous)
4484	1209	G	R	6284	500	0.074	38	38	2323	3961	198	302	A	7	SINGLE LAIV	NP_H3	NP	Synonymous	A403A	No	NA	NA	NA	Not known function (Synonymous)
4486	189	A	R	3907	71	0.018	37	37	3390	517	62	9	G	7	PRIME BOOST	NP_H3	NP	Non_Synonymous	I63M	Yes	Influenza A_NP_RNA-binding-domain_1/Influenza A_NP_PB2-interaction-domain_1	NA	7745727/10438825/9621005	Viral genome/protein interaction
4486	401	C	S	4417	2847	0.392	38	37	2649	1768	1348	1499	G	7	PRIME BOOST	NP_H3	NP	Non_Synonymous	T134S	Yes	Influenza A_NP_RNA-binding-domain_1/Influenza A_NP_PB2-interaction-domain_1	NA	7745727/10438825/9621005	Viral genome/protein interaction
4486	406	A	M	6970	102	0.014	38	38	4055	2915	58	44	C	7	PRIME BOOST	NP_H3	NP	Non_Synonymous	I136L	Yes	Influenza A_NP_RNA-binding-domain_1/Influenza A_NP_PB2-interaction-domain_1	NA	7745727/10438825/9621005	Viral genome/protein interaction
4486	469	A	R	6793	85	0.012	37	37	3731	3062	49	36	G	7	PRIME BOOST	NP_H3	NP	Non_Synonymous	T157A	Yes	Influenza A_NP_RNA-binding-domain_1/Influenza A_NP_PB2-interaction-domain_1	NA	7745727/10438825/9621005	Viral genome/protein interaction
4486	642	A	R	6942	89	0.013	38	35	3662	3280	43	46	G	7	PRIME BOOST	NP_H3	NP	Synonymous	R214R	No	NA	NA	NA	Not known function (Synonymous)
4486	1209	G	R	2866	1999	0.411	38	38	825	2041	573	1426	A	7	PRIME BOOST	NP_H3	NP	Synonymous	A403A	No	NA	NA	NA	Not known function (Synonymous)
4490	293	G	R	1306	32	0.024	38	33	1065	241	25	7	A	7	NO VAC	NP_H3	NP	Non_Synonymous	R98K	Yes	Influenza A_NP_RNA-binding-domain_1/Influenza A_NP_PB2-interaction-domain_1	NA	7745727/10438825/9621005	Viral genome/protein interaction
4490	1044	A	R	1848	22	0.012	39	41	1006	842	14	8	G	7	NO VAC	NP_H3	NP	Synonymous	R348R	No	NA	NA	NA	Not known function (Synonymous)
4499	644	C	M	7368	91	0.012	37	34	4415	2953	61	30	A	7	PRIME BOOST	NP_H3	NP	Non_Synonymous	T215K	Yes	Influenza A_NP_nuclear-localization-signal2_198/Influenza A_NP-NP-association-region_189	This region is a nuclear targeting motif that mediates transport of the cytoplasmic reporter protein into the nucleus.	9770415/Uniprot:P03466/10405371	Host-virus interaction machinery
4552	203	T	Y	5893	76	0.013	41	38	5073	820	57	19	C	7	PRIME BOOST	NP_H3	NP	Non_Synonymous	L68P	Yes	Influenza A_NP_RNA-binding-domain_1/Influenza A_NP_PB2-interaction-domain_1	NA	7745727/10438825/9621005	Viral genome/protein interaction
4552	464	T	Y	6078	196	0.031	37	37	3158	2920	103	93	C	7	PRIME BOOST	NP_H3	NP	Non_Synonymous	V155A	Yes	Influenza A_NP_RNA-binding-domain_1/Influenza A_NP_PB2-interaction-domain_1	NA	7745727/10438825/9621005	Viral genome/protein interaction
4552	731	A	R	6566	107	0.016	39	39	3321	3245	51	56	G	7	PRIME BOOST	NP_H3	NP	Non_Synonymous	E244G	Yes	Influenza A_NP-NP-association-region_189	NA	10405371	Viral genome/protein interaction
4552	839	T	Y	6639	95	0.014	37	38	3753	2886	59	36	C	7	PRIME BOOST	NP_H3	NP	Non_Synonymous	V280A	Yes	Influenza A_NP_PB2-interaction-domain_255/Influenza A_NP-NP-association-region_189	NA	9621005/10405371	Viral genome/protein interaction
4552	843	T	Y	6765	73	0.011	38	37	3851	2914	41	32	C	7	PRIME BOOST	NP_H3	NP	Synonymous	Y281Y	No	NA	NA	NA	Not known function (Synonymous)
4552	1209	G	A	0	4350	1	0	39	0	0	1405	2945	A	7	PRIME BOOST	NP_H3	NP	Synonymous	A403A	No	NA	NA	NA	Not known function (Synonymous)
4552	1373	T	Y	1648	22	0.013	41	40	352	1296	4	18	C	7	PRIME BOOST	NP_H3	NP	Non_Synonymous	F458S	Yes	Influenza A_NP-NP-association-region_371/Influenza A_NP_PB2-interaction-domain_255/Influenza A_NP_PB2-binding-site_340	NA	9621005/10405371	Viral genome/protein interaction
4931	362	G	R	4904	68	0.014	39	39	2874	2030	40	28	A	7	PRIME BOOST	NP_H3	NP	Non_Synonymous	R121H	Yes	Influenza A_NP_RNA-binding-domain_1/Influenza A_NP_PB2-interaction-domain_1	NA	7745727/10438825/9621005	Viral genome/protein interaction
4931	439	A	R	5077	157	0.03	38	37	2601	2476	70	87	G	7	PRIME BOOST	NP_H3	NP	Non_Synonymous	T147A	Yes	Influenza A_NP_RNA-binding-domain_1/Influenza A_NP_PB2-interaction-domain_1	NA	7745727/10438825/9621005	Viral genome/protein interaction
4931	594	A	R	5155	88	0.017	38	36	3029	2126	52	36	G	7	PRIME BOOST	NP_H3	NP	Synonymous	K198K	No	NA	NA	NA	Not known function (Synonymous)
4931	966	A	R	4722	62	0.013	39	38	2418	2304	38	24	G	7	PRIME BOOST	NP_H3	NP	Synonymous	P322P	No	NA	NA	NA	Not known function (Synonymous)
4931	1098	T	Y	3943	51	0.013	39	43	1820	2123	25	26	C	7	PRIME BOOST	NP_H3	NP	Synonymous	A366A	No	NA	NA	NA	Not known function (Synonymous)
4931	1302	A	R	1720	108	0.059	38	37	559	1161	29	79	G	7	PRIME BOOST	NP_H3	NP	Synonymous	E434E	No	NA	NA	NA	Not known function (Synonymous)
4933	1209	G	R	6634	139	0.021	38	39	2622	4012	64	75	A	7	PRIME BOOST	NP_H3	NP	Synonymous	A403A	No	NA	NA	NA	Not known function (Synonymous)
4934	684	A	R	5563	134	0.024	38	39	3313	2250	82	52	G	7	SINGLE LAIV	NP_H3	NP	Synonymous	G228G	No	NA	NA	NA	Not known function (Synonymous)
4945	441	G	R	7188	299	0.04	37	36	4360	2828	204	95	A	7	SINGLE LAIV	NP_H3	NP	Synonymous	T147T	No	NA	NA	NA	Not known function (Synonymous)
4945	1117	G	R	7029	159	0.022	38	37	3795	3234	76	83	A	7	SINGLE LAIV	NP_H3	NP	Non_Synonymous	A373T	Yes	Influenza A_NP-NP-association-region_371/Influenza A_NP_PB2-interaction-domain_255/Influenza A_NP_PB2-binding-site_340	NA	9621005/10405371	Viral genome/protein interaction
4945	1209	G	R	3001	3786	0.557	38	39	1045	1956	1377	2409	A	7	SINGLE LAIV	NP_H3	NP	Synonymous	A403A	No	NA	NA	NA	Not known function (Synonymous)
4945	1212	C	Y	6764	159	0.023	39	38	2436	4328	59	100	T	7	SINGLE LAIV	NP_H3	NP	Synonymous	G404G	No	NA	NA	NA	Not known function (Synonymous)
5166	780	A	W	6905	92	0.013	37	37	3358	3547	48	44	T	7	SINGLE LAIV	NP_H3	NP	Synonymous	A260A	No	NA	NA	NA	Not known function (Synonymous)
5167	181	A	M	5425	158	0.028	40	36	4633	792	141	17	C	7	NO VAC	NP_H3	NP	Non_Synonymous	I61L	Yes	Influenza A_NP_RNA-binding-domain_1/Influenza A_NP_PB2-interaction-domain_1	NA	7745727/10438825/9621005	Viral genome/protein interaction
5179	630	A	R	6456	193	0.029	37	36	3533	2923	77	116	G	7	NO VAC	NP_H3	NP	Synonymous	E210E	No	NA	NA	NA	Not known function (Synonymous)
5184	388	A	R	6748	251	0.036	38	37	4044	2704	148	103	G	7	PRIME BOOST	NP_H3	NP	Non_Synonymous	T130A	Yes	Influenza A_NP_RNA-binding-domain_1/Influenza A_NP_PB2-interaction-domain_1	NA	7745727/10438825/9621005	Viral genome/protein interaction
4467	492	T	Y	503	92	0.155	37	36	256	247	39	53	C	7	PRIME BOOST	NS_H3	NS1	Synonymous	P164P	No	NA	NA	NA	Not known function (Synonymous)
4467	637	T	Y	354	67	0.159	40	36	150	204	24	43	C	7	PRIME BOOST	NS_H3	NS2	Synonymous	L55L	No	NA	NA	NA	Not known function (Synonymous)
4467	637	T	Y	354	67	0.159	40	36	150	204	24	43	C	7	PRIME BOOST	NS_H3	NS1	Non_Synonymous	S213P	Yes	Influenza A_NS1_phosphorylation-site_213/Influenza A_NS1_flexible-tail_204	Threonine-215 is phosphorylated by a subset of proline-directed kinases (e.g. CDKs/ERKs) acting via a defined motif. Required for efficient virus replication in tissue-culture./The flexible tail appears to be unstructured and variable in length. It contains a number of motifs; including CDK/ERK phosphorylation; Crk/CrkL SH3 binding; PDZ ligand and NoLS/NLS2.	19007960/18585749/Uniprot:P03496	Host-virus interaction machinery
4469	309	C	M	5770	222	0.037	38	36	3413	2357	137	85	A	7	PRIME BOOST	NS_H3	NS1	Non_Synonymous	F103L	Yes	Influenza A_NS1_tissue-tropism and determine of virulence_103/Influenza A_NS1_CPSF30-binding-site_103/Influenza A_NS1_eIF4GI-interaction-site_81/Influenza A_NS1_effector-domain_87	Necessary for binding CPSF30 and inhibiting the posttranscriptional 3'-end processing of cellular pre-mRNAs./Introduction of Leu103Phe and Ile106Met substitutions in the A/Hong Kong/483/1997 backbone conferred increased virulence compared to WT by measuring lethality in mice. This dual substitution also spread systemically after measuring viral titers in lung; peripheral blood; spleen and brain. …	17522219/12667806/20444891/18725644/17442719/10938102/18725644/18796704/16715094/18585749	Determinant of pathogenicity, virulence and disease progresson
4469	396	G	K	7041	80	0.011	38	30	4649	2392	68	12	T	7	PRIME BOOST	NS_H3	NS1	Synonymous	A132A	No	NA	NA	NA	Not known function (Synonymous)
4469	439	C	Y	7049	84	0.012	39	31	4757	2292	43	41	T	7	PRIME BOOST	NS_H3	NS1	Synonymous	L147L	No	NA	NA	NA	Not known function (Synonymous)
4469	755	G	R	4439	115	0.025	39	37	616	3823	12	103	A	7	PRIME BOOST	NS_H3	NS2	Non_Synonymous	E95K	No	NA	NA	NA	Not known function (Non_Synonymous)
4471	129	G	R	2041	34	0.016	41	34	1937	104	31	3	A	7	PRIME BOOST	NS_H3	NS1	Synonymous	L43L	No	NA	NA	NA	Not known function (Synonymous)
4471	261	G	R	2281	127	0.053	37	35	1203	1078	79	48	A	7	PRIME BOOST	NS_H3	NS1	Synonymous	P87P	No	NA	NA	NA	Not known function (Synonymous)
4481	251	T	Y	373	17	0.044	40	39	296	77	12	5	C	7	SINGLE LAIV	NS_H3	NS1	Non_Synonymous	V84A	Yes	Influenza A_NS1_eIF4GI-interaction-site_81/Influenza A_NS1_determinant-of-virulence_80/Influenza A_NS1_inter-domain-linker_74	Interaction of NS1 with eIF4GI may lead to preferential translation of viral mRNAs./Flexible linker between the RNA binding and effector domains. Can be variable in length; with a 5aa deletion commonly reported in recent H5N1 isolates./Introduction of an artificial 15nt deletion in the recombinant virus A/WSN/33/(H1N1) x A/Duck/Shangdong/093/2004(H5N1) (HA/NA) conferred increased the virulence in…	10938102/18987632/Uniprot:P0349618317917/12195436	Determinant of pathogenicity, virulence and disease progresson
4481	688	A	R	379	4	0.01	41	36	92	287	2	2	G	7	SINGLE LAIV	NS_H3	NS2	Synonymous	K72K	No	NA	NA	NA	Not known function (Synonymous)
4481	769	T	Y	221	23	0.094	37	35	20	201	1	22	C	7	SINGLE LAIV	NS_H3	NS2	Synonymous	F99F	No	NA	NA	NA	Not known function (Synonymous)
4486	447	T	Y	1163	56	0.046	38	38	670	493	30	26	C	7	PRIME BOOST	NS_H3	NS1	Synonymous	A149A	No	NA	NA	NA	Not known function (Synonymous)
4490	572	C	Y	363	5	0.014	37	43	194	169	3	2	T	7	NO VAC	NS_H3	NS2	Non_Synonymous	R34W	No	NA	NA	NA	Not known function (Non_Synonymous)
4490	572	C	Y	363	5	0.014	37	43	194	169	3	2	T	7	NO VAC	NS_H3	NS1	Non_Synonymous	T191M	Yes	Influenza A_NS1_effector-domain_87	The NS1 effector domain mediates interactions with several host proteins and may stabilize the N-terminal RNA-binding domain.	18725644/18796704/16715094/18585749	Host-virus interaction machinery
4490	736	A	M	241	19	0.073	38	37	22	219	1	18	C	7	NO VAC	NS_H3	NS2	Non_Synonymous	K88N	Yes	Influenza A_NS2_nuclear-export-signal motif_85	NA	Uniprot:P03508	Viral genome transportation, transcription and replication
4552	41	T	Y	314	30	0.087	36	36	313	1	29	1	C	7	PRIME BOOST	NS_H3	NS1	Non_Synonymous	F14S	Yes	Influenza A_NS1_RNA-binding-domain_1	The N-terminal domain of NS1 binds several RNA species; including dsRNA. This domain also mediates interactions with RIG-I; possibly via dsRNA intermediates; PABPI; and importin-alpha.	18796704/17475623/18813227	Host-virus interaction machinery
4552	256	A	R	671	9	0.013	35	42	297	374	4	5	G	7	PRIME BOOST	NS_H3	NS1	Non_Synonymous	T86A	Yes	Influenza A_NS1_eIF4GI-interaction-site_81/Influenza A_NS1_inter-domain-linker_74	Interaction of NS1 with eIF4GI may lead to preferential translation of viral mRNAs./Flexible linker between the RNA binding and effector domains. Can be variable in length; with a 5aa deletion commonly reported in recent H5N1 isolates.	10938102/18987632/Uniprot:P03496	Host-virus interaction machinery
4552	409	A	R	1100	18	0.016	40	39	700	400	13	5	G	7	PRIME BOOST	NS_H3	NS1	Non_Synonymous	I137V	Yes	Influenza A_NS1_NES-mask_148/Influenza A_NS1_p85b-binding-site_87	Necessary for binding p85beta and activating PI3K signaling. Required for efficient virus replication; perhaps by delaying host-cell apoptosis or by enhancing sodium channel activity/Sequence added to a heterologous protein causes nuclear export. L144 and L146 are essential for this activity.	9560194/Uniprot:P03496/20133840/16963558/17881440/19403603/17229704	Host-virus interaction machinery
4552	645	T	Y	1036	12	0.011	42	37	472	564	5	7	C	7	PRIME BOOST	NS_H3	NS2	Non_Synonymous	L58P	No	NA	NA	NA	Not known function (Non_Synonymous)
4552	645	T	Y	1036	12	0.011	42	37	472	564	5	7	C	7	PRIME BOOST	NS_H3	NS1	Synonymous	P215P	No	NA	NA	NA	Not known function (Synonymous)
4934	455	A	R	2135	49	0.022	39	35	1369	766	19	30	G	7	SINGLE LAIV	NS_H3	NS1	Non_Synonymous	E152G	Yes	Influenza A_NS1_NES-mask_148/Influenza A_NS1_effector-domain_87	Sequence added to Influenza A_NS1_SF29 inhibits NES activity. R148; E152; and E153 are critical for the function of the mask; including in the context of full-length NS1./The NS1 effector domain mediates interactions with several host proteins and may stabilize the N-terminal RNA-binding domain.	9560194/18725644/18796704/16715094/18585749	Viral genome transportation, transcription and replication
5167	239	C	Y	2700	36	0.013	40	38	1720	980	13	23	T	7	NO VAC	NS_H3	NS1	Non_Synonymous	T80I	Yes	Influenza A_NS1_determinant-of-virulence_80/Influenza A_NS1_inter-domain-linker_74	Flexible linker between the RNA binding and effector domains. Can be variable in length; with a 5aa deletion commonly reported in recent H5N1 isolates./Introduction of an artificial 15nt deletion in the recombinant virus A/WSN/33/(H1N1) x A/Duck/Shangdong/093/2004(H5N1) (HA/NA) conferred increased the virulence in mice using lethal dose and using intravenous pathogenicity index in chickens.	18987632/Uniprot:P0349618317917/12195436	Determinant of pathogenicity, virulence and disease progresson
5167	390	G	R	3713	72	0.019	40	36	2281	1432	52	20	A	7	NO VAC	NS_H3	NS1	Synonymous	L130L	No	NA	NA	NA	Not known function (Synonymous)
5167	703	G	R	2533	58	0.022	39	34	416	2117	4	54	A	7	NO VAC	NS_H3	NS2	Synonymous	R77R	No	NA	NA	NA	Not known function (Synonymous)
5174	157	G	K	1739	19	0.011	41	34	1486	253	17	2	T	7	NO VAC	NS_H3	NS1	Non_Synonymous	D53Y	Yes	Influenza A_NS1_RNA-binding-domain_1	The N-terminal domain of NS1 binds several RNA species; including dsRNA. This domain also mediates interactions with RIG-I; possibly via dsRNA intermediates; PABPI; and importin-alpha.	18796704/17475623/18813227	Host-virus interaction machinery
5184	12	T	Y	330	219	0.399	34	34	328	2	216	3	C	7	PRIME BOOST	NS_H3	NS2	Synonymous	N4N	No	NA	NA	NA	Not known function (Synonymous)
5184	12	T	Y	330	219	0.399	34	34	328	2	216	3	C	7	PRIME BOOST	NS_H3	NS1	Synonymous	N4N	No	NA	NA	NA	Not known function (Synonymous)
5185	676	A	R	1602	24	0.015	41	43	482	1120	13	11	G	7	PRIME BOOST	NS_H3	NS2	Synonymous	Q68Q	No	NA	NA	NA	Not known function (Synonymous)
4479	283	T	K	524	8	0.015	41	32	366	158	4	4	G	7	SINGLE LAIV	PA_H3	PA-X	Non_Synonymous	C95G	No	NA	NA	NA	Not known function (Non_Synonymous)
4479	283	T	K	524	8	0.015	41	32	366	158	4	4	G	7	SINGLE LAIV	PA_H3	PA	Non_Synonymous	C95G	No	NA	NA	NA	Not known function (Non_Synonymous)
4479	285	C	M	466	6	0.011	41	34	334	132	2	4	A	7	SINGLE LAIV	PA_H3	PA-X	stop_gained	C95*	No	NA	NA	NA	Not known function (Stop_Codon)
4479	285	C	M	466	6	0.011	41	34	334	132	2	4	A	7	SINGLE LAIV	PA_H3	PA	stop_gained	C95*	No	NA	NA	NA	Not known function (Stop_Codon)
4479	684	C	M	762	15	0.019	42	40	406	356	6	9	A	7	SINGLE LAIV	PA_H3	PA-X	Non_Synonymous	T228N	No	NA	NA	NA	Not known function (Non_Synonymous)
4479	684	C	M	762	15	0.019	42	40	406	356	6	9	A	7	SINGLE LAIV	PA_H3	PA	Non_Synonymous	N228K	No	NA	NA	NA	Not known function (Non_Synonymous)
4479	1783	A	R	992	12	0.012	41	35	476	516	1	11	G	7	SINGLE LAIV	PA_H3	PA	Non_Synonymous	M595V	Yes	Influenza A_PA_PB1-binding-region_257	The C-terminus of PA interacts with the N-terminal region of PB1 (residues 1-25). This subunit interface complex is essential for initiation of transcription.	18615018	Viral genome/protein interaction
4486	193	T	Y	878	184	0.173	41	39	705	173	145	39	C	7	PRIME BOOST	PA_H3	PA-X	Non_Synonymous	S65P	No	NA	NA	NA	Not known function (Non_Synonymous)
4486	497	A	R	1618	28	0.017	38	36	906	712	13	15	G	7	PRIME BOOST	PA_H3	PA-X	Non_Synonymous	E166G	No	NA	NA	NA	Not known function (Non_Synonymous)
4490	214	C	M	104	5	0.046	38	43	61	43	3	2	A	7	NO VAC	PA_H3	PA-X	Non_Synonymous	L72M	No	NA	NA	NA	Not known function (Non_Synonymous)
4486	193	T	Y	878	184	0.173	41	39	705	173	145	39	C	7	PRIME BOOST	PA_H3	PA	Non_Synonymous	S65P	Yes	Influenza A_PA_Determinants-of-replication_57	Multiple residues on PA of avian-origin pH1N1 influenza viruses suppress host cell protein synthesis during infection; allowing for preferential production of viral proteins.	23283952	Host-virus interaction machinery
4486	497	A	R	1618	28	0.017	38	36	906	712	13	15	G	7	PRIME BOOST	PA_H3	PA	Non_Synonymous	E166G	No	NA	NA	NA	Not known function (Non_Synonymous)
4490	214	C	M	104	5	0.046	38	43	61	43	3	2	A	7	NO VAC	PA_H3	PA	Non_Synonymous	L72M	No	NA	NA	NA	Not known function (Non_Synonymous)
4490	1987	A	R	237	4	0.017	39	31	151	86	2	2	G	7	NO VAC	PA_H3	PA	Non_Synonymous	R663G	Yes	Influenza A_PA_PB1-binding-region_257	The C-terminus of PA interacts with the N-terminal region of PB1 (residues 1-25). This subunit interface complex is essential for initiation of transcription.	18615018	Viral genome/protein interaction
4551	1302	G	R	3503	37	0.01	40	34	1773	1730	22	15	A	7	PRIME BOOST	PA_H3	PA	Synonymous	P434P	No	NA	NA	NA	Not known function (Synonymous)
4552	332	A	R	2506	357	0.125	40	39	1375	1131	206	151	G	7	PRIME BOOST	PA_H3	PA-X	Non_Synonymous	D111G	No	NA	NA	NA	Not known function (Non_Synonymous)
4552	358	A	R	2741	69	0.025	40	41	1394	1347	45	24	G	7	PRIME BOOST	PA_H3	PA-X	Non_Synonymous	I120V	No	NA	NA	NA	Not known function (Non_Synonymous)
4552	332	A	R	2506	357	0.125	40	39	1375	1131	206	151	G	7	PRIME BOOST	PA_H3	PA	Non_Synonymous	D111G	No	NA	NA	NA	Not known function (Non_Synonymous)
4552	358	A	R	2741	69	0.025	40	41	1394	1347	45	24	G	7	PRIME BOOST	PA_H3	PA	Non_Synonymous	I120V	No	NA	NA	NA	Not known function (Non_Synonymous)
4552	803	T	Y	1849	24	0.013	37	36	703	1146	11	13	C	7	PRIME BOOST	PA_H3	PA	Non_Synonymous	L268P	Yes	Influenza A_PA_PB1-binding-region_257	The C-terminus of PA interacts with the N-terminal region of PB1 (residues 1-25). This subunit interface complex is essential for initiation of transcription.	18615018	Viral genome/protein interaction
4552	888	T	Y	2393	39	0.016	37	37	1488	905	26	13	C	7	PRIME BOOST	PA_H3	PA	Synonymous	S296S	No	NA	NA	NA	Not known function (Synonymous)
4552	1268	T	Y	3081	73	0.023	40	38	1594	1487	34	39	C	7	PRIME BOOST	PA_H3	PA	Non_Synonymous	M423T	Yes	Influenza A_PA_PB1-binding-region_257	The C-terminus of PA interacts with the N-terminal region of PB1 (residues 1-25). This subunit interface complex is essential for initiation of transcription.	18615018	Viral genome/protein interaction
4552	1363	G	R	3313	181	0.052	38	39	1547	1766	107	74	A	7	PRIME BOOST	PA_H3	PA	Non_Synonymous	A455T	Yes	Influenza A_PA_PB1-binding-region_257	The C-terminus of PA interacts with the N-terminal region of PB1 (residues 1-25). This subunit interface complex is essential for initiation of transcription.	18615018	Viral genome/protein interaction
4552	1576	T	Y	2941	113	0.037	39	40	1239	1702	48	65	C	7	PRIME BOOST	PA_H3	PA	Non_Synonymous	S526P	Yes	Influenza A_PA_PB1-binding-region_257	The C-terminus of PA interacts with the N-terminal region of PB1 (residues 1-25). This subunit interface complex is essential for initiation of transcription.	18615018	Viral genome/protein interaction
4552	1805	T	Y	2381	29	0.012	40	42	1445	936	22	7	C	7	PRIME BOOST	PA_H3	PA	Non_Synonymous	V602A	Yes	Influenza A_PA_PB1-binding-region_257	The C-terminus of PA interacts with the N-terminal region of PB1 (residues 1-25). This subunit interface complex is essential for initiation of transcription.	18615018	Viral genome/protein interaction
4931	461	A	R	3787	86	0.022	38	37	1843	1944	41	45	G	7	PRIME BOOST	PA_H3	PA-X	Non_Synonymous	E154G	No	NA	NA	NA	Not known function (Non_Synonymous)
4931	461	A	R	3787	86	0.022	38	37	1843	1944	41	45	G	7	PRIME BOOST	PA_H3	PA	Non_Synonymous	E154G	No	NA	NA	NA	Not known function (Non_Synonymous)
4931	881	A	R	3346	36	0.011	36	37	1624	1722	18	18	G	7	PRIME BOOST	PA_H3	PA	Non_Synonymous	D294G	Yes	Influenza A_PA_PB1-binding-region_257	The C-terminus of PA interacts with the N-terminal region of PB1 (residues 1-25). This subunit interface complex is essential for initiation of transcription.	18615018	Viral genome/protein interaction
4931	1030	G	R	3992	373	0.086	38	38	2797	1195	262	111	A	7	PRIME BOOST	PA_H3	PA	Non_Synonymous	E344K	Yes	Influenza A_PA_PB1-binding-region_257	The C-terminus of PA interacts with the N-terminal region of PB1 (residues 1-25). This subunit interface complex is essential for initiation of transcription.	18615018	Viral genome/protein interaction
4931	2058	A	R	1770	30	0.017	39	37	210	1560	1	29	G	7	PRIME BOOST	PA_H3	PA	Synonymous	L686L	No	NA	NA	NA	Not known function (Synonymous)
4934	676	C	M	550	7	0.013	38	35	277	273	4	3	A	7	SINGLE LAIV	PA_H3	PA-X	Synonymous	A225A	No	NA	NA	NA	Not known function (Synonymous)
4934	676	C	M	550	7	0.013	38	35	277	273	4	3	A	7	SINGLE LAIV	PA_H3	PA	Non_Synonymous	L226I	No	NA	NA	NA	Not known function (Non_Synonymous)
4934	1183	A	R	1150	116	0.092	37	35	628	522	50	66	G	7	SINGLE LAIV	PA_H3	PA	Non_Synonymous	S395G	Yes	Influenza A_PA_PB1-binding-region_257	The C-terminus of PA interacts with the N-terminal region of PB1 (residues 1-25). This subunit interface complex is essential for initiation of transcription.	18615018	Viral genome/protein interaction
4934	1963	C	Y	1008	17	0.017	39	37	430	578	5	12	T	7	SINGLE LAIV	PA_H3	PA	Non_Synonymous	L655F	Yes	Influenza A_PA_PB1-binding-region_257	The C-terminus of PA interacts with the N-terminal region of PB1 (residues 1-25). This subunit interface complex is essential for initiation of transcription.	18615018	Viral genome/protein interaction
4934	2129	T	Y	486	10	0.02	38	39	30	456	1	9	C	7	SINGLE LAIV	PA_H3	PA	Non_Synonymous	F710S	Yes	Influenza A_PA_PB1-binding-region_257	The C-terminus of PA interacts with the N-terminal region of PB1 (residues 1-25). This subunit interface complex is essential for initiation of transcription.	18615018	Viral genome/protein interaction
4945	1461	C	Y	1801	21	0.012	38	34	1209	592	11	10	T	7	SINGLE LAIV	PA_H3	PA	Synonymous	S487S	No	NA	NA	NA	Not known function (Synonymous)
4945	2001	C	Y	1435	65	0.043	41	35	438	997	12	53	T	7	SINGLE LAIV	PA_H3	PA	Synonymous	L667L	No	NA	NA	NA	Not known function (Synonymous)
5166	1506	C	M	248	177	0.4	42	38	166	82	122	55	A	7	SINGLE LAIV	PA_H3	PA	Synonymous	G502G	No	NA	NA	NA	Not known function (Synonymous)
5166	1574	T	Y	494	5	0.01	38	49	236	258	3	2	C	7	SINGLE LAIV	PA_H3	PA	Non_Synonymous	F525S	Yes	Influenza A_PA_PB1-binding-region_257	The C-terminus of PA interacts with the N-terminal region of PB1 (residues 1-25). This subunit interface complex is essential for initiation of transcription.	18615018	Viral genome/protein interaction
5166	1977	G	R	1272	42	0.032	39	44	565	707	17	25	A	7	SINGLE LAIV	PA_H3	PA	Synonymous	S659S	No	NA	NA	NA	Not known function (Synonymous)
5167	504	G	R	2135	66	0.03	37	39	1157	978	47	19	A	7	NO VAC	PA_H3	PA-X	Synonymous	R168R	No	NA	NA	NA	Not known function (Synonymous)
5167	504	G	R	2135	66	0.03	37	39	1157	978	47	19	A	7	NO VAC	PA_H3	PA	Synonymous	R168R	No	NA	NA	NA	Not known function (Synonymous)
5167	1215	C	Y	3003	44	0.014	38	39	1843	1160	26	18	T	7	NO VAC	PA_H3	PA	Synonymous	S405S	No	NA	NA	NA	Not known function (Synonymous)
5167	2014	C	M	2048	81	0.038	40	36	496	1552	10	71	A	7	NO VAC	PA_H3	PA	Non_Synonymous	L672I	Yes	Influenza A_PA_PB1-binding-region_257	The C-terminus of PA interacts with the N-terminal region of PB1 (residues 1-25). This subunit interface complex is essential for initiation of transcription.	18615018	Viral genome/protein interaction
5174	1320	C	Y	1460	18	0.012	40	38	778	682	8	10	T	7	NO VAC	PA_H3	PA	Synonymous	S440S	No	NA	NA	NA	Not known function (Synonymous)
5179	1678	C	Y	767	11	0.014	38	42	476	291	8	3	T	7	NO VAC	PA_H3	PA	Non_Synonymous	P560S	Yes	Influenza A_PA_PB1-binding-region_257	The C-terminus of PA interacts with the N-terminal region of PB1 (residues 1-25). This subunit interface complex is essential for initiation of transcription.	18615018	Viral genome/protein interaction
5179	1773	G	R	790	84	0.096	40	39	405	385	51	33	A	7	NO VAC	PA_H3	PA	Synonymous	Q591Q	No	NA	NA	NA	Not known function (Synonymous)
5184	1773	G	R	1130	824	0.422	38	38	567	563	487	337	A	7	PRIME BOOST	PA_H3	PA	Synonymous	Q591Q	No	NA	NA	NA	Not known function (Synonymous)
5185	249	C	Y	2210	28	0.013	40	41	1628	582	20	8	T	7	PRIME BOOST	PA_H3	PA-X	Synonymous	D83D	No	NA	NA	NA	Not known function (Synonymous)
5185	249	C	Y	2210	28	0.013	40	41	1628	582	20	8	T	7	PRIME BOOST	PA_H3	PA	Synonymous	D83D	No	NA	NA	NA	Not known function (Synonymous)
5185	960	T	Y	2888	38	0.013	38	37	2089	799	28	10	C	7	PRIME BOOST	PA_H3	PA	Synonymous	P320P	No	NA	NA	NA	Not known function (Synonymous)
5185	1662	A	R	3558	41	0.011	37	35	1712	1846	14	27	G	7	PRIME BOOST	PA_H3	PA	Non_Synonymous	I554M	Yes	Influenza A_PA_PB1-binding-region_257	The C-terminus of PA interacts with the N-terminal region of PB1 (residues 1-25). This subunit interface complex is essential for initiation of transcription.	18615018	Viral genome/protein interaction
5185	2120	T	Y	779	79	0.092	37	36	47	732	4	75	C	7	PRIME BOOST	PA_H3	PA	Non_Synonymous	F707S	Yes	Influenza A_PA_PB1-binding-region_257	The C-terminus of PA interacts with the N-terminal region of PB1 (residues 1-25). This subunit interface complex is essential for initiation of transcription.	18615018	Viral genome/protein interaction
4467	1201	G	R	262	7	0.026	37	35	137	125	4	3	A	7	PRIME BOOST	PB1_H3	PB1	Non_Synonymous	A401T	No	NA	NA	NA	Not known function (Non_Synonymous)
4467	1442	A	R	492	7	0.014	39	35	353	139	6	1	G	7	PRIME BOOST	PB1_H3	PB1	Non_Synonymous	K481R	No	NA	NA	NA	Not known function (Non_Synonymous)
4467	1543	T	Y	466	5	0.011	37	48	252	214	3	2	C	7	PRIME BOOST	PB1_H3	PB1	Non_Synonymous	S515P	No	NA	NA	NA	Not known function (Non_Synonymous)
4467	1661	A	R	524	6	0.011	37	40	226	298	1	5	G	7	PRIME BOOST	PB1_H3	PB1	Non_Synonymous	D554G	No	NA	NA	NA	Not known function (Non_Synonymous)
4467	1848	G	R	379	50	0.117	37	35	140	239	16	34	A	7	PRIME BOOST	PB1_H3	PB1	Non_Synonymous	M616I	No	NA	NA	NA	Not known function (Non_Synonymous)
4479	590	A	R	929	134	0.126	37	33	426	503	50	84	G	7	SINGLE LAIV	PB1_H3	PB1	Non_Synonymous	K197R	No	NA	NA	NA	Not known function (Non_Synonymous)
4479	768	G	R	1194	28	0.023	39	40	806	388	19	9	A	7	SINGLE LAIV	PB1_H3	PB1	Synonymous	E256E	No	NA	NA	NA	Not known function (Synonymous)
4481	531	G	R	226	36	0.137	37	35	88	138	7	29	A	7	SINGLE LAIV	PB1_H3	PB1	Synonymous	E177E	No	NA	NA	NA	Not known function (Synonymous)
4481	1440	G	R	448	7	0.015	37	40	305	143	4	3	A	7	SINGLE LAIV	PB1_H3	PB1	Synonymous	K480K	No	NA	NA	NA	Not known function (Synonymous)
4481	1608	C	M	496	6	0.012	38	42	122	374	1	5	A	7	SINGLE LAIV	PB1_H3	PB1	Non_Synonymous	N536K	No	NA	NA	NA	Not known function (Non_Synonymous)
4481	1953	A	W	281	14	0.047	38	39	124	157	7	7	T	7	SINGLE LAIV	PB1_H3	PB1	Synonymous	P651P	No	NA	NA	NA	Not known function (Synonymous)
4481	2110	T	Y	360	4	0.011	41	45	120	240	1	3	C	7	SINGLE LAIV	PB1_H3	PB1	Non_Synonymous	S704P	Yes	Influenza A_PB1_PB2-binding-region_685	The C-terminal three helix bundle of PB1 binds to 1-37 and 1-86 fragments on the N-terminus of PB2. This interface is crucial for the regulation of overall enzyme activity	19461581/17967456/8811014	Viral genome/protein interaction
4486	242	G	R	560	14	0.024	37	32	397	163	12	2	A	7	PRIME BOOST	PB1_H3	PB1-F2	Non_Synonymous	D50N	No	NA	NA	NA	Not known function (Non_Synonymous)
4486	242	G	R	560	14	0.024	37	32	397	163	12	2	A	7	PRIME BOOST	PB1_H3	PB1	Non_Synonymous	G81E	No	NA	NA	NA	Not known function (Non_Synonymous)
4486	531	G	R	698	59	0.078	36	34	333	365	25	34	A	7	PRIME BOOST	PB1_H3	PB1	Synonymous	E177E	No	NA	NA	NA	Not known function (Synonymous)
4486	1090	C	M	1371	97	0.066	40	37	870	501	52	45	A	7	PRIME BOOST	PB1_H3	PB1	Non_Synonymous	L364I	No	NA	NA	NA	Not known function (Non_Synonymous)
4486	1963	A	R	1051	15	0.014	38	38	478	573	6	9	G	7	PRIME BOOST	PB1_H3	PB1	Non_Synonymous	M655V	No	NA	NA	NA	Not known function (Non_Synonymous)
4486	2028	C	S	946	177	0.158	40	32	407	539	44	133	G	7	PRIME BOOST	PB1_H3	PB1	Non_Synonymous	N676K	No	NA	NA	NA	Not known function (Non_Synonymous)
4486	2030	C	Y	924	179	0.162	40	33	395	529	45	134	T	7	PRIME BOOST	PB1_H3	PB1	Non_Synonymous	T677I	No	NA	NA	NA	Not known function (Non_Synonymous)
4486	2162	G	R	1401	23	0.016	44	46	478	923	11	12	A	7	PRIME BOOST	PB1_H3	PB1	Non_Synonymous	R721K	Yes	Influenza A_PB1_PB2-binding-region_685	The C-terminal three helix bundle of PB1 binds to 1-37 and 1-86 fragments on the N-terminus of PB2. This interface is crucial for the regulation of overall enzyme activity	19461581/17967456/8811014	Viral genome/protein interaction
4486	2224	G	R	924	11	0.012	43	38	228	696	2	9	A	7	PRIME BOOST	PB1_H3	PB1	Non_Synonymous	E742K	Yes	Influenza A_PB1_PB2-binding-region_685	The C-terminal three helix bundle of PB1 binds to 1-37 and 1-86 fragments on the N-terminus of PB2. This interface is crucial for the regulation of overall enzyme activity	19461581/17967456/8811014	Viral genome/protein interaction
4551	632	G	A	3	2943	0.999	46	39	1	2	1737	1206	A	7	PRIME BOOST	PB1_H3	PB1	Non_Synonymous	R211K	Yes	Influenza A_PB1_nuclear-localization-motif_203	NA	Uniprot:P16511	Viral genome transportation, transcription and replication
4552	613	A	R	4591	455	0.09	39	40	2801	1790	293	162	G	7	PRIME BOOST	PB1_H3	PB1	Non_Synonymous	I205V	Yes	Influenza A_PB1_nuclear-localization-motif_203	NA	Uniprot:P16511	Viral genome transportation, transcription and replication
4552	726	A	R	4367	64	0.014	37	39	2784	1583	48	16	G	7	PRIME BOOST	PB1_H3	PB1	Synonymous	A242A	No	NA	NA	NA	Not known function (Synonymous)
4552	1064	A	G	1136	4511	0.799	40	39	614	522	2602	1909	G	7	PRIME BOOST	PB1_H3	PB1	Non_Synonymous	Y355C	No	NA	NA	NA	Not known function (Non_Synonymous)
4552	2085	G	R	1817	204	0.101	41	32	632	1185	151	53	A	7	PRIME BOOST	PB1_H3	PB1	Synonymous	L695L	No	NA	NA	NA	Not known function (Synonymous)
4552	2208	G	K	2179	31	0.014	42	36	504	1675	1	30	T	7	PRIME BOOST	PB1_H3	PB1	Non_Synonymous	K736N	Yes	Influenza A_PB1_PB2-binding-region_685	The C-terminal three helix bundle of PB1 binds to 1-37 and 1-86 fragments on the N-terminus of PB2. This interface is crucial for the regulation of overall enzyme activity	19461581/17967456/8811014	Viral genome/protein interaction
4931	571	A	R	3900	47	0.012	40	38	2233	1667	20	27	G	7	PRIME BOOST	PB1_H3	PB1	Non_Synonymous	M191V	Yes	Influenza A_PB1_nuclear-localization-motif_187	NA	Uniprot:P16511	Viral genome transportation, transcription and replication
4931	673	A	R	3689	74	0.02	37	37	2131	1558	42	32	G	7	PRIME BOOST	PB1_H3	PB1	Non_Synonymous	N225D	No	NA	NA	NA	Not known function (Non_Synonymous)
4931	1497	T	Y	4695	66	0.014	39	37	2652	2043	36	30	C	7	PRIME BOOST	PB1_H3	PB1	Synonymous	Y499Y	No	NA	NA	NA	Not known function (Synonymous)
4931	1814	A	R	3128	696	0.182	39	38	1508	1620	313	383	G	7	PRIME BOOST	PB1_H3	PB1	Non_Synonymous	H605R	No	NA	NA	NA	Not known function (Non_Synonymous)
4934	479	C	M	402	42	0.095	37	34	240	162	12	30	A	7	SINGLE LAIV	PB1_H3	PB1	stop_gained	S160*	No	NA	NA	NA	Not known function (Stop_Codon)
4934	799	G	R	522	29	0.053	38	35	275	247	20	9	A	7	SINGLE LAIV	PB1_H3	PB1	Non_Synonymous	E267K	No	NA	NA	NA	Not known function (Non_Synonymous)
4934	1180	C	M	800	26	0.032	37	36	297	503	8	18	A	7	SINGLE LAIV	PB1_H3	PB1	Non_Synonymous	P394T	No	NA	NA	NA	Not known function (Non_Synonymous)
4934	1344	C	Y	835	25	0.029	37	36	427	408	15	10	T	7	SINGLE LAIV	PB1_H3	PB1	Synonymous	A448A	No	NA	NA	NA	Not known function (Synonymous)
4934	1519	A	M	1126	27	0.023	39	39	632	494	13	14	C	7	SINGLE LAIV	PB1_H3	PB1	Non_Synonymous	M507L	No	NA	NA	NA	Not known function (Non_Synonymous)
4934	1620	A	R	1118	59	0.05	36	37	443	675	26	33	G	7	SINGLE LAIV	PB1_H3	PB1	Synonymous	G540G	No	NA	NA	NA	Not known function (Synonymous)
4934	1622	C	Y	1164	52	0.043	37	36	494	670	19	33	T	7	SINGLE LAIV	PB1_H3	PB1	Non_Synonymous	P541L	No	NA	NA	NA	Not known function (Non_Synonymous)
4934	1641	G	K	1140	77	0.063	38	38	479	661	38	39	T	7	SINGLE LAIV	PB1_H3	PB1	Synonymous	A547A	No	NA	NA	NA	Not known function (Synonymous)
4934	2214	A	R	1837	23	0.012	42	39	468	1369	5	18	G	7	SINGLE LAIV	PB1_H3	PB1	Synonymous	E738E	No	NA	NA	NA	Not known function (Synonymous)
4934	2270	A	R	418	6	0.014	37	31	42	376	2	4	G	7	SINGLE LAIV	PB1_H3	PB1	Non_Synonymous	K757R	Yes	Influenza A_PB1_PB2-binding-region_685	The C-terminal three helix bundle of PB1 binds to 1-37 and 1-86 fragments on the N-terminus of PB2. This interface is crucial for the regulation of overall enzyme activity	19461581/17967456/8811014	Viral genome/protein interaction
4945	340	G	R	2268	63	0.027	38	36	1459	809	33	30	A	7	SINGLE LAIV	PB1_H3	PB1	Non_Synonymous	V114I	No	NA	NA	NA	Not known function (Non_Synonymous)
5166	2001	T	W	2190	39	0.018	38	32	1076	1114	35	4	A	7	SINGLE LAIV	PB1_H3	PB1	Synonymous	I667I	No	NA	NA	NA	Not known function (Synonymous)
5167	508	G	R	2606	32	0.012	37	34	1399	1207	23	9	A	7	NO VAC	PB1_H3	PB1	Non_Synonymous	V170I	No	NA	NA	NA	Not known function (Non_Synonymous)
5167	600	C	M	2799	98	0.034	37	30	1448	1351	41	57	A	7	NO VAC	PB1_H3	PB1	Synonymous	V200V	No	NA	NA	NA	Not known function (Synonymous)
5167	2095	T	Y	3210	36	0.011	39	30	1024	2186	12	24	C	7	NO VAC	PB1_H3	PB1	Non_Synonymous	F699L	Yes	Influenza A_PB1_PB2-binding-region_685	The C-terminal three helix bundle of PB1 binds to 1-37 and 1-86 fragments on the N-terminus of PB2. This interface is crucial for the regulation of overall enzyme activity	19461581/17967456/8811014	Viral genome/protein interaction
5174	1848	G	R	1787	33	0.018	38	33	953	834	20	13	A	7	NO VAC	PB1_H3	PB1	Non_Synonymous	M616I	No	NA	NA	NA	Not known function (Non_Synonymous)
5179	531	G	R	839	57	0.064	36	34	385	454	19	38	A	7	NO VAC	PB1_H3	PB1	Synonymous	E177E	No	NA	NA	NA	Not known function (Synonymous)
5179	533	A	W	886	16	0.018	37	38	393	493	8	8	T	7	NO VAC	PB1_H3	PB1	Non_Synonymous	E178V	No	NA	NA	NA	Not known function (Non_Synonymous)
5179	666	G	R	999	13	0.013	37	34	705	294	7	6	A	7	NO VAC	PB1_H3	PB1	Synonymous	L222L	No	NA	NA	NA	Not known function (Synonymous)
5184	713	G	R	2259	48	0.021	38	36	1531	728	36	12	A	7	PRIME BOOST	PB1_H3	PB1	Non_Synonymous	R238K	Yes	Influenza A_PB1_promoter-binding-site_233	NA	16476991	Viral genome transportation, transcription and replication
5184	1236	C	Y	2345	782	0.25	37	36	1411	934	407	375	T	7	PRIME BOOST	PB1_H3	PB1	Synonymous	F412F	No	NA	NA	NA	Not known function (Synonymous)
5185	758	A	R	3076	34	0.011	38	37	2042	1034	21	13	G	7	PRIME BOOST	PB1_H3	PB1	Non_Synonymous	Y253C	Yes	Influenza A_PB1_nuclear-localization-motif_249	NA	Uniprot:P16511	Viral genome transportation, transcription and replication
5185	968	C	M	4425	379	0.079	38	36	2652	1773	216	163	A	7	PRIME BOOST	PB1_H3	PB1	Non_Synonymous	T323K	No	NA	NA	NA	Not known function (Non_Synonymous)
5185	1682	G	R	4876	120	0.024	38	38	2719	2157	60	60	A	7	PRIME BOOST	PB1_H3	PB1	Non_Synonymous	C561Y	No	NA	NA	NA	Not known function (Non_Synonymous)
4467	547	C	T	2	547	0.996	36	36	1	1	365	182	T	7	PRIME BOOST	PB2_H3	PB2	Synonymous	L183L	No	NA	NA	NA	Not known function (Synonymous)
4467	1030	G	R	593	7	0.012	37	33	287	306	4	3	A	7	PRIME BOOST	PB2_H3	PB2	Non_Synonymous	V344M	Yes	Influenza A_PB2_cap-binding-site_320	This fragment is a domain co-crystalized with m7GTP.	The Structural Basis for Cap Binding by Influenza Virus Polymerase Subunit PB2	Viral genome transportation, transcription and replication
4467	1097	T	Y	634	12	0.019	36	36	381	253	9	3	C	7	PRIME BOOST	PB2_H3	PB2	Non_Synonymous	V366A	Yes	Influenza A_PB2_cap-binding-site_320	This fragment is a domain co-crystalized with m7GTP.	The Structural Basis for Cap Binding by Influenza Virus Polymerase Subunit PB2	Viral genome transportation, transcription and replication
4467	1570	A	R	1083	11	0.01	39	43	680	403	8	3	G	7	PRIME BOOST	PB2_H3	PB2	Non_Synonymous	T524A	No	NA	NA	NA	Not known function (Non_Synonymous)
4467	1767	A	R	1011	22	0.021	39	36	539	472	12	10	G	7	PRIME BOOST	PB2_H3	PB2	Synonymous	R589R	No	NA	NA	NA	Not known function (Synonymous)
4467	1906	C	Y	939	21	0.022	37	39	400	539	6	15	T	7	PRIME BOOST	PB2_H3	PB2	Synonymous	L636L	No	NA	NA	NA	Not known function (Synonymous)
4479	246	C	Y	2224	26	0.012	41	40	1424	800	18	8	T	7	SINGLE LAIV	PB2_H3	PB2	Synonymous	N82N	No	NA	NA	NA	Not known function (Synonymous)
4479	540	G	R	2786	43	0.015	38	39	1872	914	34	9	A	7	SINGLE LAIV	PB2_H3	PB2	Synonymous	E180E	No	NA	NA	NA	Not known function (Synonymous)
4479	1413	G	K	2782	56	0.02	37	35	1408	1374	36	20	T	7	SINGLE LAIV	PB2_H3	PB2	Synonymous	T471T	No	NA	NA	NA	Not known function (Synonymous)
4479	2216	G	K	732	9	0.012	40	40	117	615	1	8	T	7	SINGLE LAIV	PB2_H3	PB2	Non_Synonymous	R739L	Yes	Influenza A_PB2_nuclear-localization-motif_736	This region is required for nuclear localization of PB2	Two Signals Mediate Nuclear Localization of Influenza Virus (A/WSN/33) Polymerase Basic Protein 2/UniProtKB - P03428 (PB2_I34A1)	Viral genome transportation, transcription and replication
4481	248	A	R	398	7	0.017	43	45	271	127	4	3	G	7	SINGLE LAIV	PB2_H3	PB2	Non_Synonymous	D83G	No	NA	NA	NA	Not known function (Non_Synonymous)
4481	514	G	R	464	12	0.025	39	38	320	144	9	3	A	7	SINGLE LAIV	PB2_H3	PB2	Non_Synonymous	V172M	No	NA	NA	NA	Not known function (Non_Synonymous)
4481	709	G	R	661	9	0.013	39	46	471	190	7	2	A	7	SINGLE LAIV	PB2_H3	PB2	Non_Synonymous	G237R	No	NA	NA	NA	Not known function (Non_Synonymous)
4481	985	A	R	555	8	0.014	40	39	392	163	4	4	G	7	SINGLE LAIV	PB2_H3	PB2	Non_Synonymous	T329A	Yes	Influenza A_PB2_cap-binding-site_320	This fragment is a domain co-crystalized with m7GTP.	The Structural Basis for Cap Binding by Influenza Virus Polymerase Subunit PB2	Viral genome transportation, transcription and replication
4481	1027	G	R	576	6	0.01	40	39	348	228	4	2	A	7	SINGLE LAIV	PB2_H3	PB2	Non_Synonymous	E343K	Yes	Influenza A_PB2_cap-binding-site_320	This fragment is a domain co-crystalized with m7GTP.	The Structural Basis for Cap Binding by Influenza Virus Polymerase Subunit PB2	Viral genome transportation, transcription and replication
4481	1079	A	R	624	7	0.011	39	35	288	336	1	6	G	7	SINGLE LAIV	PB2_H3	PB2	Non_Synonymous	Y360C	Yes	Influenza A_PB2_cap-binding-site_320	This fragment is a domain co-crystalized with m7GTP.	The Structural Basis for Cap Binding by Influenza Virus Polymerase Subunit PB2	Viral genome transportation, transcription and replication
4481	1088	T	Y	588	6	0.01	41	35	285	303	2	4	C	7	SINGLE LAIV	PB2_H3	PB2	Non_Synonymous	F363S	Yes	Influenza A_PB2_cap-binding-site_320	This fragment is a domain co-crystalized with m7GTP.	The Structural Basis for Cap Binding by Influenza Virus Polymerase Subunit PB2	Viral genome transportation, transcription and replication
4481	1413	G	K	217	322	0.597	36	37	84	133	159	163	T	7	SINGLE LAIV	PB2_H3	PB2	Synonymous	T471T	No	NA	NA	NA	Not known function (Synonymous)
4484	1413	G	K	2239	1555	0.41	36	37	1101	1138	847	708	T	7	SINGLE LAIV	PB2_H3	PB2	Synonymous	T471T	No	NA	NA	NA	Not known function (Synonymous)
4486	29	T	W	900	306	0.254	35	34	891	9	303	3	A	7	PRIME BOOST	PB2_H3	PB2	Non_Synonymous	L10Q	Yes	Influenza A_PB2_PB1-interacting-region_1	N-terminal 35 amino acid region of PB2 forms an interface with the C-terminal three helix bundle of PB1 (aa 685-757)	Structural Insight Into the Essential PB1-PB2 Subunit Contact of the Influenza Virus RNA Polymerase	Viral genome/protein interaction
4486	82	A	R	3160	38	0.012	38	41	3138	22	37	1	G	7	PRIME BOOST	PB2_H3	PB2	Non_Synonymous	M28V	Yes	Influenza A_PB2_PB1-interacting-region_1	N-terminal 35 amino acid region of PB2 forms an interface with the C-terminal three helix bundle of PB1 (aa 685-757)	Structural Insight Into the Essential PB1-PB2 Subunit Contact of the Influenza Virus RNA Polymerase	Viral genome/protein interaction
4486	187	A	R	3512	59	0.017	40	39	2966	546	44	15	G	7	PRIME BOOST	PB2_H3	PB2	Non_Synonymous	I63V	No	NA	NA	NA	Not known function (Non_Synonymous)
4486	547	C	Y	3913	204	0.05	37	35	2670	1243	113	91	T	7	PRIME BOOST	PB2_H3	PB2	Synonymous	L183L	No	NA	NA	NA	Not known function (Synonymous)
4486	908	C	M	4623	196	0.041	37	36	2381	2242	110	86	A	7	PRIME BOOST	PB2_H3	PB2	Non_Synonymous	T303K	No	NA	NA	NA	Not known function (Non_Synonymous)
4486	1205	T	Y	4788	65	0.013	38	39	2920	1868	43	22	C	7	PRIME BOOST	PB2_H3	PB2	Non_Synonymous	M402T	Yes	Influenza A_PB2_cap-binding-site_320	This fragment is a domain co-crystalized with m7GTP.	The Structural Basis for Cap Binding by Influenza Virus Polymerase Subunit PB2	Viral genome transportation, transcription and replication
4486	1413	G	K	2548	2532	0.498	36	37	1251	1297	1331	1201	T	7	PRIME BOOST	PB2_H3	PB2	Synonymous	T471T	No	NA	NA	NA	Not known function (Synonymous)
4486	1483	G	R	5307	274	0.049	39	37	3555	1752	179	95	A	7	PRIME BOOST	PB2_H3	PB2	Non_Synonymous	V495I	Yes	Influenza A_PB2_nuclear-localization-motif_448	This region is required for nuclear localization of PB2 and deletion at this site exhibits a phenotype that remains bound to perinuclear membrane	Two Signals Mediate Nuclear Localization of Influenza Virus (A/WSN/33) Polymerase Basic Protein 2	Viral genome transportation, transcription and replication
4486	1768	A	R	5154	104	0.02	39	39	2747	2407	56	48	G	7	PRIME BOOST	PB2_H3	PB2	Non_Synonymous	S590G	No	NA	NA	NA	Not known function (Non_Synonymous)
4486	2111	A	R	4310	129	0.029	39	35	904	3406	12	117	G	7	PRIME BOOST	PB2_H3	PB2	Non_Synonymous	Y704C	No	NA	NA	NA	Not known function (Non_Synonymous)
4486	2257	A	R	639	12	0.018	38	36	54	585	1	11	G	7	PRIME BOOST	PB2_H3	PB2	Non_Synonymous	R753G	Yes	Influenza A_PB2_nuclear-localization-motif_752	This region is required for nuclear localization of PB2 and forms a classibal bipartite NLS with amino acids 736-739.	Structure and Nuclear Import Function of the C-terminal Domain of Influenza Virus Polymerase PB2 Subunit	Viral genome transportation, transcription and replication
4490	547	C	Y	820	56	0.064	39	35	556	264	34	22	T	7	NO VAC	PB2_H3	PB2	Synonymous	L183L	No	NA	NA	NA	Not known function (Synonymous)
4490	1396	G	R	793	160	0.168	36	34	326	467	87	73	A	7	NO VAC	PB2_H3	PB2	Non_Synonymous	D466N	Yes	Influenza A_PB2_cap-binding-site_320/Influenza A_PB2_nuclear-localization-motif_448	This fragment is a domain co-crystalized with m7GTP./This region is required for nuclear localization of PB2 and deletion at this site exhibits a phenotype that remains bound to perinuclear membrane.	The Structural Basis for Cap Binding by Influenza Virus Polymerase Subunit PB2/Two Signals Mediate Nuclear Localization of Influenza Virus (A/WSN/33) Polymerase Basic Protein 2	Viral genome transportation, transcription and replication
4490	1413	G	K	531	379	0.417	36	36	265	266	222	157	T	7	NO VAC	PB2_H3	PB2	Synonymous	T471T	No	NA	NA	NA	Not known function (Synonymous)
4499	195	C	Y	2190	754	0.256	42	41	1769	421	570	184	T	7	PRIME BOOST	PB2_H3	PB2	Synonymous	D65D	No	NA	NA	NA	Not known function (Synonymous)
4499	905	C	M	3119	38	0.012	37	36	1608	1511	21	17	A	7	PRIME BOOST	PB2_H3	PB2	Non_Synonymous	P302Q	No	NA	NA	NA	Not known function (Non_Synonymous)
4499	1032	G	R	3301	35	0.011	38	37	1708	1593	20	15	A	7	PRIME BOOST	PB2_H3	PB2	Synonymous	V344V	No	NA	NA	NA	Not known function (Synonymous)
4499	1273	A	R	3629	55	0.015	39	40	1937	1692	23	32	G	7	PRIME BOOST	PB2_H3	PB2	Non_Synonymous	N425D	Yes	Influenza A_PB2_cap-binding-site_320	This fragment is a domain co-crystalized with m7GTP.	The Structural Basis for Cap Binding by Influenza Virus Polymerase Subunit PB2	Viral genome transportation, transcription and replication
4499	1413	G	K	1148	2562	0.691	36	37	525	623	1369	1193	T	7	PRIME BOOST	PB2_H3	PB2	Synonymous	T471T	No	NA	NA	NA	Not known function (Synonymous)
4499	2221	T	Y	1011	18	0.018	39	38	116	895	1	17	C	7	PRIME BOOST	PB2_H3	PB2	Non_Synonymous	S741P	Yes	Influenza A_PB2_nuclear-localization-motif_735	NA	Two Signals Mediate Nuclear Localization of Influenza Virus (A/WSN/33) Polymerase Basic Protein 2	Viral genome transportation, transcription and replication
4552	447	T	Y	3082	62	0.02	37	36	1836	1246	34	28	C	7	PRIME BOOST	PB2_H3	PB2	Synonymous	P149P	No	NA	NA	NA	Not known function (Synonymous)
4552	766	G	R	3875	63	0.016	39	38	1916	1959	28	35	A	7	PRIME BOOST	PB2_H3	PB2	Non_Synonymous	D256N	Yes	Influenza A_PB2_polymerase-activity_256	Introduction of an Asp256Gly substitution in the A/chicken/Yamaguchi/7/2004 backbone conferred increased replication efficiency in pigs as measured by viral titers from nasal swabs 1 day pi and increased polymerase activity of the RNP expressed.	19052090	Viral genome transportation, transcription and replication
4552	901	A	R	2100	1046	0.332	37	38	1066	1034	588	458	G	7	PRIME BOOST	PB2_H3	PB2	Non_Synonymous	N301D	No	NA	NA	NA	Not known function (Non_Synonymous)
4552	1413	G	T	0	2950	0.998	0	37	0	0	1577	1373	T	7	PRIME BOOST	PB2_H3	PB2	Synonymous	T471T	No	NA	NA	NA	Not known function (Synonymous)
4552	1897	T	Y	3236	89	0.027	38	38	1623	1613	40	49	C	7	PRIME BOOST	PB2_H3	PB2	Non_Synonymous	F633L	No	NA	NA	NA	Not known function (Non_Synonymous)
4552	1923	A	R	3101	66	0.021	39	39	1474	1627	31	35	G	7	PRIME BOOST	PB2_H3	PB2	Synonymous	R641R	No	NA	NA	NA	Not known function (Synonymous)
4552	1990	A	R	2573	27	0.01	39	35	1216	1357	14	13	G	7	PRIME BOOST	PB2_H3	PB2	Non_Synonymous	R664G	No	NA	NA	NA	Not known function (Non_Synonymous)
4552	2266	A	R	260	22	0.078	38	37	24	236	2	20	G	7	PRIME BOOST	PB2_H3	PB2	Non_Synonymous	M756V	No	NA	NA	NA	Not known function (Non_Synonymous)
4931	578	T	Y	4769	49	0.01	38	39	2999	1770	26	23	C	7	PRIME BOOST	PB2_H3	PB2	Non_Synonymous	L193P	No	NA	NA	NA	Not known function (Non_Synonymous)
4931	673	A	R	5130	196	0.037	38	38	2488	2642	97	99	G	7	PRIME BOOST	PB2_H3	PB2	Non_Synonymous	S225G	No	NA	NA	NA	Not known function (Non_Synonymous)
4931	1029	A	R	4682	53	0.011	39	39	2326	2356	35	18	G	7	PRIME BOOST	PB2_H3	PB2	Synonymous	E343E	No	NA	NA	NA	Not known function (Synonymous)
4931	1395	T	Y	3118	1238	0.284	38	37	1525	1593	602	636	C	7	PRIME BOOST	PB2_H3	PB2	Synonymous	P465P	No	NA	NA	NA	Not known function (Synonymous)
4931	1413	G	T	0	4320	0.999	0	37	0	0	2303	2017	T	7	PRIME BOOST	PB2_H3	PB2	Synonymous	T471T	No	NA	NA	NA	Not known function (Synonymous)
4931	1800	C	Y	5074	249	0.047	38	39	2543	2531	132	117	T	7	PRIME BOOST	PB2_H3	PB2	Synonymous	F600F	No	NA	NA	NA	Not known function (Synonymous)
4931	2161	A	R	1502	74	0.047	38	37	201	1301	7	67	G	7	PRIME BOOST	PB2_H3	PB2	Non_Synonymous	K721E	No	NA	NA	NA	Not known function (Non_Synonymous)
4934	219	A	R	2693	28	0.01	39	37	1882	811	19	9	G	7	SINGLE LAIV	PB2_H3	PB2	Synonymous	Q73Q	No	NA	NA	NA	Not known function (Synonymous)
4934	480	G	R	1196	31	0.025	36	33	724	472	22	9	A	7	SINGLE LAIV	PB2_H3	PB2	Synonymous	Q160Q	No	NA	NA	NA	Not known function (Synonymous)
4934	1485	A	C	63	1684	0.963	36	38	28	35	1253	431	C	7	SINGLE LAIV	PB2_H3	PB2	Synonymous	V495V	No	NA	NA	NA	Not known function (Synonymous)
4934	1727	A	R	1971	68	0.033	39	39	1175	796	36	32	G	7	SINGLE LAIV	PB2_H3	PB2	Non_Synonymous	E576G	No	NA	NA	NA	Not known function (Non_Synonymous)
4934	1940	T	Y	1643	18	0.011	39	35	737	906	7	11	C	7	SINGLE LAIV	PB2_H3	PB2	Non_Synonymous	I647T	No	NA	NA	NA	Not known function (Non_Synonymous)
4934	2015	C	Y	3120	54	0.017	39	35	1292	1828	17	37	T	7	SINGLE LAIV	PB2_H3	PB2	Non_Synonymous	A672V	No	NA	NA	NA	Not known function (Non_Synonymous)
4934	2072	T	Y	3313	227	0.064	40	38	998	2315	53	174	C	7	SINGLE LAIV	PB2_H3	PB2	Non_Synonymous	L691P	No	NA	NA	NA	Not known function (Non_Synonymous)
4945	1062	A	R	4292	92	0.021	37	37	1999	2293	39	53	G	7	SINGLE LAIV	PB2_H3	PB2	Non_Synonymous	I354M	Yes	Influenza A_PB2_cap-binding-site_320	This fragment is a domain co-crystalized with m7GTP.	The Structural Basis for Cap Binding by Influenza Virus Polymerase Subunit PB2	Viral genome transportation, transcription and replication
4945	1413	G	K	1313	3000	0.695	36	37	631	682	1587	1413	T	7	SINGLE LAIV	PB2_H3	PB2	Synonymous	T471T	No	NA	NA	NA	Not known function (Synonymous)
5166	825	C	Y	1742	61	0.034	39	40	829	913	27	34	T	7	SINGLE LAIV	PB2_H3	PB2	Synonymous	D275D	No	NA	NA	NA	Not known function (Synonymous)
5166	1413	G	K	1352	104	0.071	36	35	677	675	59	45	T	7	SINGLE LAIV	PB2_H3	PB2	Synonymous	T471T	No	NA	NA	NA	Not known function (Synonymous)
5167	350	C	M	4994	61	0.012	38	36	3415	1579	28	33	A	7	NO VAC	PB2_H3	PB2	Non_Synonymous	T117N	No	NA	NA	NA	Not known function (Non_Synonymous)
5167	547	C	Y	5208	456	0.081	37	35	3474	1734	244	212	T	7	NO VAC	PB2_H3	PB2	Synonymous	L183L	No	NA	NA	NA	Not known function (Synonymous)
5167	1413	G	K	4228	632	0.13	37	35	2242	1986	352	280	T	7	NO VAC	PB2_H3	PB2	Synonymous	T471T	No	NA	NA	NA	Not known function (Synonymous)
5174	195	C	Y	1666	1470	0.469	39	40	1342	324	1064	406	T	7	NO VAC	PB2_H3	PB2	Synonymous	D65D	No	NA	NA	NA	Not known function (Synonymous)
5174	1413	G	K	2113	1208	0.364	36	36	1034	1079	670	538	T	7	NO VAC	PB2_H3	PB2	Synonymous	T471T	No	NA	NA	NA	Not known function (Synonymous)
5174	1660	A	R	3575	51	0.014	37	36	2085	1490	22	29	G	7	NO VAC	PB2_H3	PB2	Non_Synonymous	I554V	No	NA	NA	NA	Not known function (Non_Synonymous)
5174	2218	G	K	987	12	0.012	41	47	162	825	4	8	T	7	NO VAC	PB2_H3	PB2	Non_Synonymous	D740Y	Yes	Influenza A_PB2_nuclear-localization-motif_735	NA	Two Signals Mediate Nuclear Localization of Influenza Virus (A/WSN/33) Polymerase Basic Protein 2	Viral genome transportation, transcription and replication
5179	195	C	Y	2330	203	0.08	39	39	1782	548	146	57	T	7	NO VAC	PB2_H3	PB2	Synonymous	D65D	No	NA	NA	NA	Not known function (Synonymous)
5179	630	A	W	1832	165	0.079	38	36	1085	747	98	67	T	7	NO VAC	PB2_H3	PB2	Non_Synonymous	E210D	No	NA	NA	NA	Not known function (Non_Synonymous)
5179	1500	A	R	2355	35	0.015	40	39	1605	750	24	11	G	7	NO VAC	PB2_H3	PB2	Synonymous	R500R	No	NA	NA	NA	Not known function (Synonymous)
5184	15	A	R	463	5	0.011	35	32	462	1	4	1	G	7	PRIME BOOST	PB2_H3	PB2	Synonymous	K5K	No	NA	NA	NA	Not known function (Synonymous)
5184	144	G	R	3827	42	0.011	40	38	3543	284	39	3	A	7	PRIME BOOST	PB2_H3	PB2	Synonymous	K48K	No	NA	NA	NA	Not known function (Synonymous)
5184	195	C	Y	2166	1740	0.446	40	40	1736	430	1302	438	T	7	PRIME BOOST	PB2_H3	PB2	Synonymous	D65D	No	NA	NA	NA	Not known function (Synonymous)
5184	840	C	M	4867	50	0.01	39	34	2629	2238	14	36	A	7	PRIME BOOST	PB2_H3	PB2	Synonymous	L280L	No	NA	NA	NA	Not known function (Synonymous)
5185	479	A	R	3533	61	0.017	36	33	2113	1420	42	19	G	7	PRIME BOOST	PB2_H3	PB2	Non_Synonymous	Q160R	No	NA	NA	NA	Not known function (Non_Synonymous)
5185	631	T	Y	3795	59	0.015	38	37	2182	1613	35	24	C	7	PRIME BOOST	PB2_H3	PB2	Synonymous	L211L	No	NA	NA	NA	Not known function (Synonymous)
5185	1106	G	R	4595	74	0.016	39	36	2495	2100	47	27	A	7	PRIME BOOST	PB2_H3	PB2	Non_Synonymous	R369K	Yes	Influenza A_PB2_cap-binding-site_320	This fragment is a domain co-crystalized with m7GTP.	The Structural Basis for Cap Binding by Influenza Virus Polymerase Subunit PB2	Viral genome transportation, transcription and replication
5185	1362	C	Y	4737	136	0.028	38	37	2111	2626	61	75	T	7	PRIME BOOST	PB2_H3	PB2	Synonymous	I454I	No	NA	NA	NA	Not known function (Synonymous)
5185	1413	G	T	270	4199	0.938	35	37	115	155	2180	2019	T	7	PRIME BOOST	PB2_H3	PB2	Synonymous	T471T	No	NA	NA	NA	Not known function (Synonymous)
5185	1485	A	M	4762	152	0.031	38	39	3097	1665	117	35	C	7	PRIME BOOST	PB2_H3	PB2	Synonymous	V495V	No	NA	NA	NA	Not known function (Synonymous)
5185	2031	C	S	3458	188	0.051	39	36	1096	2362	47	141	G	7	PRIME BOOST	PB2_H3	PB2	Non_Synonymous	D677E	No	NA	NA	NA	Not known function (Non_Synonymous)
